# Supplementary material for: A Bioinformatics Approach to Identifying Potential Biomarkers for Cryptosporidium parvum: A Coccidian Parasite Associated with Fetal Diarrhea
Source: Vaccines (Basel). 2021 Dec 2;9(12):1427. doi: 10.3390/vaccines9121427 (PMC8705633; doi:10.3390/vaccines9121427)
Supplement: Supplementary file 1 [file vaccines-09-01427-s001.zip › TableS1.xlsx]

## Sheet: DEGs
ID	adj.P.Val	P.Value	t	B	logFC	SPOT_ID	GB_ACC	GENE_SYMBOL	SEQUENCE
A_23_P37127	0.00118	8.87e-08	-46.6	8.03253	-1.72	A_23_P37127	NM_004496	FOXA1	ATTACAATGTTGGAGGAGAGATAAGTTATAGGGAGCTGGATTTCAAAACGTGGTCCAAGA
A_24_P157926	0.00118	9.95e-08	45.6	7.97653	1.73	A_24_P157926	NM_006290	TNFAIP3	CCTTATGAAACTCCAGCTATGTAATAAAAAACTATACTCTGTGTTCTGTTAATGCCTCTG
A_23_P26024	0.00118	1.01e-07	45.4	7.967	3.08	A_23_P26024	NM_032413	C15orf48	AGTGTGCGGAAATGCTTCTGCTACATTTTTAGGGTTTGTCTACATTTTTTGGGCTCTGGA
A_32_P133072	0.00118	1.1e-07	-44.7	7.92721	-2.57	A_32_P133072	NM_006108	SPON1	ACCAGGTTAATGGCTAAGAATGGGTAACATGACTCTTGTTGGATTGTTATTTTTTGTTTG
A_23_P43164	0.00118	1.23e-07	-43.7	7.86959	-3.46	A_23_P43164	NM_015170	SULF1	TGTTGCATGTGTTTTACCTCGACTTGCTAAAATCGATTAGCAGAAAGGCATGGCTAATAA
A_24_P378019	0.00118	1.58e-07	41.5	7.73652	2.59	A_24_P378019	NM_004031	IRF7	CAACAGCCTCTATGACGACATCGAGTGCTTCCTTATGGAGCTGGAGCAGCCCGCCTAGAA
A_23_P101407	0.00118	1.62e-07	41.3	7.72161	2.45	A_23_P101407	NM_000064	C3	GTGCCGCTGTGCTGAGGAGAATTGCTTCATACAAAAGTCGGATGACAAGGTCACCCTGGA
A_33_P3306068	0.00154	2.95e-07	-36.6	7.37034	-3.39	A_33_P3306068	NM_001033081	MYCL1	GTATTTAGTTGTGATTACTGATTGCCTGATTTTAAAATGTTGCCTTCTGGGACATCTTCT
A_33_P3308749	0.00154	3.55e-07	-35.3	7.25318	-1.73	A_33_P3308749	NM_001105207	LAMA4	TGTGCCCTGCGACTGTAATGGCAATTCCAACGAGTGTTTGGACGGCTCAGGATACTGTGT
A_23_P88106	0.00154	3.98e-07	-34.5	7.17947	-1.84	A_23_P88106	NM_024979	MCF2L	TCAAAACTTTTGAAGCCCTTTCGGTGTCTAGTCTGCAGATGTTTTTGTATGTGTGCACCT
A_23_P115492	0.00154	4.12e-07	-34.2	7.15508	-1.75	A_23_P115492	NM_024749	VASH2	AGTCAACAGATGTTATTTCAGTCTCAGTGCATCTCCTCTGGCTTTCTTTGACTGAAGGTG
A_23_P385105	0.00154	4.89e-07	-33.1	7.04071	-1.31	A_23_P385105	NM_032726	PLCD4	CAGCAAAGATTAGGGAAAGAGACTTGACCCCAGGACTGTACTACGACTCTTAAGAGAACA
A_24_P184799	0.00154	4.96e-07	-33	7.03092	-1.5	A_24_P184799	NM_004086	COCH	TTCTTAGAATCCCAGCAATAATGGTAACATTTTGACAACTGAAAGAAAAAGTACAAGGGG
A_32_P49508	0.00154	5.08e-07	-32.8	7.01502	-1.11	A_32_P49508	NM_019036	HMGCLL1	ACGACCTCCCATGTTTGTTACATGCATCCAGTTTACCACACTTTACCTGTCATCAGTTAT
A_23_P154605	0.00154	5.1e-07	-32.8	7.01176	-1.72	A_23_P154605	NM_018837	SULF2	AACCTAATAAGAAATCCCAATTTTCAGGAGTGGTGGTGTCAATAAACGCTCTGTGGCCAG
A_23_P60166	0.00154	5.28e-07	-32.6	6.98783	-1.53	A_23_P60166	NM_022783	DEPTOR	GGGGGTAGTTAGGGAGAGACTACATGAAATGGTGTGCCCCTATTTTCTTTCTGATCCTAA
A_23_P164057	0.00154	5.3e-07	-32.5	6.9847	-1.71	A_23_P164057	NM_002404	MFAP4	AAATTACACCTGGAGTCAGGTGCAGAAGGGAACCTTGTATTTCACAGGCCTCATTTTGAT
A_23_P202448	0.00154	5.97e-07	-31.8	6.90149	-1.9	A_23_P202448	NM_199168	CXCL12	GTGACATTTCCATGCATAAATGCGATCCACAGAAGGTCCTGGTGGTATTTGTAACTTTTT
A_23_P134176	0.00154	6.15e-07	31.6	6.88102	1.42	A_23_P134176	NM_001024465	SOD2	TTGATGTGTGGGAGCACGCTTACTACCTTCAGTATAAAAATGTCAGGCCTGATTATCTAA
A_33_P3308347	0.00154	6.46e-07	-31.3	6.84646	-3.01	A_33_P3308347	NM_007037	ADAMTS8	GTGGATCCATTTCAAGTATTTATGCAAATGTGTCTCTGAACTAAAGTGTGATCTTATGCC
A_23_P201459	0.00154	6.81e-07	30.9	6.80787	4.26	A_23_P201459	NM_022873	IFI6	AGTAGCCAGCAGCTCCCAGAACCTCTTCTTCCTTCTTGGCCTAACTCTTCCAGTTAGGAT
A_23_P819	0.00154	7.05e-07	30.7	6.78293	2.93	A_23_P819	NM_005101	ISG15	CACGGTCCTGCTGGTGGTGGACAAATGCGACGAACCTCTGAGCATCCTGGTGAGGAATAA
A_23_P212089	0.00154	7.81e-07	30.1	6.70848	1.63	A_23_P212089	NM_031419	NFKBIZ	TAGATAAAGCAGATGGGGAGTTACGGAGTTGTTCCTTTACTGGCTGAAAGATATATTCGA
A_24_P102293	0.00154	8e-07	-30	6.69061	-3.84	A_24_P102293	NM_015567	SLITRK5	CCAAAATGACATGTTCATTTGACTACTATTGTAGCCGATTTTCGATTGTTTAACCAAACC
A_33_P3284508	0.00154	8.16e-07	-29.8	6.67527	-1.46	A_33_P3284508	NM_001174104	CD14	GTTGAGGACTTTTCGACCAATTCAACCCTTTGCCCCACCTTTATTAAAATCTTAAACAAC
A_23_P24948	0.00154	8.83e-07	-29.4	6.61644	-3.08	A_23_P24948	NM_005472	KCNE3	TCATATACATTAAGTTGAGCCATATGTAATCACTGTGTTTGTAGGTTAGAAACAGCTGAG
A_23_P201808	0.00154	8.97e-07	-29.3	6.60499	-1.17	A_23_P201808	NM_003713	PPAP2B	TATGGATCAACCACATGCACATCCTTACTACAGAATCCGTCCTTTCATTTCAACTTATAG
A_23_P370682	0.00154	8.99e-07	29.3	6.60329	2.47	A_23_P370682	NM_138456	BATF2	TGGAAGTTCAGTTTTGGTGTCTGCTTCAAGAGGGGGTTTTACACTCTGATTCCAGGACAA
A_33_P3214720	0.00154	9.61e-07	28.9	6.55298	1.6	A_33_P3214720	NM_025079	ZC3H12A	GTGGCTTCATGTCAGTAAGCAAGATGCTTCTTAATAACCCACCTTCTGCCCCACTCTATT
A_23_P69030	0.00154	9.79e-07	28.8	6.53885	1.82	A_23_P69030	NM_001850	COL8A1	GTGTGGGTTGCTCTATTCAAGAACAACGAGCCCGTGATGTACACGTACGACGAGTACAAA
A_33_P3246833	0.00154	9.85e-07	-28.7	6.53378	-1.27	A_33_P3246833	NM_173843	IL1RN	TGCAAAGTTCCCTACTTCCTGTGACTTCAGCTCTGTTTTACAATAAAATCTTGAAAATGC
A_23_P98350	0.00154	1e-06	28.6	6.51902	2.74	A_23_P98350	NM_001165	BIRC3	TCCTATACATCGAAGGTGTGCATATATGTTGAATGACATTTTAGGGACATGGTGTTTTTA
A_33_P3283611	0.00154	1.05e-06	28.3	6.48245	2.86	A_33_P3283611	NM_001549	IFIT3	TTCAGGCATAGGCAGTATTTTCCTGTCAGCATCTGAGCTTGAGGATGGTAGTGAGGAAAT
A_32_P32413	0.00154	1.09e-06	-28.2	6.45708	-1.58	A_32_P32413	NM_015559	SETBP1	TGGACTTGCTGTTATTTGAGGCGTAGATACATCTAGCATGCTTACTGTCATGCTCCTCCA
A_23_P41789	0.00154	1.12e-06	-28	6.43516	-1.45	A_23_P41789	NM_001017372	SLC27A6	AAGCAAACGTCTATGGTGTGGCTATATCAGGTTATGAAGGAAGAGCAGGAATGGCTTCTA
A_23_P31124	0.00154	1.13e-06	-27.9	6.42509	-1.7	A_23_P31124	NM_030820	COL21A1	GATTAATCGGAATGTTTGTTGTATGCCTTCATTTTCCATTTCACTTATATGTGCATGTCC
A_23_P20075	0.00154	1.14e-06	-27.9	6.42126	-0.994	A_23_P20075	NM_013389	NPC1L1	GGCCCAGGAAGGATGCTCTCATAAGCACCTTGGTCATGGATTAGCCCCTCCTGGAAAATG
A_33_P3421728	0.00154	1.15e-06	27.8	6.41432	1.53	A_33_P3421728	NM_001346	DGKG	ATCCCTTATTTCTTATCTTATTCTGATTCTGGCCATGCTACAAACATGTTCTCACCTGCC
A_21_P0009593	0.00156	1.28e-06	27.3	6.3317	1.44	linc|TCONS_00026583		XLOC_012899	CAACTTTTCTCCCTTTCTTTTTAAATGACAGGACTTCTTGTTCAATACTTGCTGGATATG
A_33_P3330264	0.00156	1.29e-06	27.2	6.32268	1.92	A_33_P3330264	NM_001511	CXCL1	AAGCTTGCCTCAATCCTGCATCCCCCATAGTTAAGAAAATCATCGAAAAGATGCTGAACA
A_33_P3383866	0.00156	1.31e-06	27.1	6.31223	1.85	A_33_P3383866	NM_016381	TREX1	ATCCCTGGCCACACCTGGGGAGTAGGCCAAGAAGGAAAATCTGACGAATAAAGACCCCCG
A_24_P388528	0.00156	1.35e-06	-27	6.28977	-1.91	A_24_P388528	NM_173216	ST6GAL1	ATGCAAATTATGATATGGACGTTATCATTGGTCTGGTGAGATGTTTCATATTTGTGACAG
A_33_P3341676	0.00156	1.35e-06	-26.9	6.28596	-0.939	A_33_P3341676	NM_001171894	MEF2A	CAAGCTGGACTTTGTTGCCATCCTTGAGATGAACCTTTTAAGAAAAATAAGTTAATCTCA
A_24_P237036	0.00156	1.36e-06	26.9	6.28131	3.03	A_24_P237036	NM_003807	TNFSF14	ATGAACGCCTGGTTCGACTGCGTGATGGTACCCGGTCTTACTTCGGGGCTTTCATGGTGT
A_33_P3846177	0.00156	1.41e-06	26.7	6.25547	1.35	A_33_P3846177	NM_001478	B4GALNT1	TCTTAGTTGTGTCTCTGCAATGCTGTGGGCACAAAGGAAGGGGCACCAGAGTCCCTGTGC
A_33_P3266315	0.00156	1.43e-06	-26.6	6.23945	-0.948	A_33_P3266315	NM_001206651	SH3GLB1	GTCAAGTATATTTCTACATCTCTTAATGGCTGCATGATATTCCATCATATGTGCCACATT
A_24_P200023	0.00156	1.49e-06	-26.4	6.20845	-0.96	A_24_P200023	NM_000877	IL1R1	ATAATTTTCCTCCTAAACAAAAACACATTGAGTTTAAGTCTCTGACTCTTGCCTTTCCAC
A_33_P3346533	0.00156	1.5e-06	26.4	6.20083	1.3	A_33_P3346533			ACACTGGGTCCCGGTTACCGTCCCCAACAAGCTAAGAGTTGAGGTAAGTAACACACTGGG
A_33_P3290343	0.00156	1.51e-06	-26.4	6.20011	-1.11	A_33_P3290343	NM_000104	CYP1B1	ATTAGCGTTTAAGGTGAGCATAAATCAACTGTCCATCAGGTGAGGTGTGCTCCATACCCA
A_23_P144096	0.00156	1.57e-06	-26.1	6.16462	-1.1	A_23_P144096	NM_145071	CISH	GAGAGGAGAGAAATACACGTCTGATAAGACTTCATGAAATAATAATTATAGCAAAGAACA
A_23_P138352	0.00156	1.57e-06	-26.1	6.16401	-1.82	A_23_P138352	NM_004185	WNT2B	AAGGGAGAGTAGAAGAGATAGGGGGTCTTTAGAGTGAAATGAGTTGCACTAAAGTACGTA
A_32_P46214	0.00156	1.63e-06	-26	6.13695	-1.23	A_32_P46214	NM_173653	SLC9A9	TTTTTTGCTTTCCAAACAGAATCTCTGGGGCACAAGTTTTACACTCAAGCTAAGTATAAC
A_23_P338479	0.00156	1.69e-06	25.8	6.10735	1.6	A_23_P338479	NM_014143	CD274	GAGTTTTTCCTATTTATTTTGAGTCTGTGAGGTCTTCTTGTCATGTGAGTGTGGTTGTGA
A_33_P3315779	0.00156	1.74e-06	25.6	6.08041	2.74	A_33_P3315779	NM_001165136	HERC6	AGAGAGGTCCACAACTTGTGGAAAGAATTGATGGCCTAGTTTCGCAGATAGATTGTGGAA
A_23_P133665	0.00156	1.78e-06	-25.5	6.06497	-1.44	A_23_P133665	NM_002031	FRK	TACTCAGTGACTGTTGTAGCATTTTCCTGTTTACTGATTAGAGTGGTTATTCATTATTCC
A_33_P3289296	0.00156	1.88e-06	-25.2	6.01843	-1.48	A_33_P3289296	NM_183240	TMEM37	AGCACGTCTGTACTTCTGTTCATTAAAGTGCTCCCTTTCTAGTCCTTTTTCTGCCCAGAA
A_23_P152782	0.00156	1.89e-06	25.2	6.01464	1.55	A_23_P152782	NM_005533	IFI35	CGGAAGTGCCTAAGTCTTTAGTTTCCAATTTGCGGATCCACTGCCCTCTGCTTGCGGGCT
A_23_P121926	0.00156	1.9e-06	-25.2	6.01067	-1.96	A_23_P121926	NM_005410	SEPP1	CGTAAACTATGACCTAGGGGTTTTCTGTTGGATAATTAGCAGTTTAGAATGGAGGAAGAA
A_23_P7791	0.00156	1.94e-06	25	5.99003	0.911	A_23_P7791	NM_024576	OGFRL1	TCCTAAAGAACAGAGATGAGGTCAATTTCAAATTTTAGCCATCTGTTTGTGATTTCTGTC
A_33_P3320197	0.00156	1.95e-06	-25	5.9898	-1	A_33_P3320197	NM_001002919	FAM150B	GACTCTTCCATAAGTCCTTTGAGTTTTGTATGTTGTTGACAGTTTGCAGATATATATTCG
A_23_P167920	0.00156	1.99e-06	-24.9	5.96887	-1.27	A_23_P167920	NM_005618	DLL1	ATGGGTGAACTGAATTACGCCTAAGAAGCATGCACTGCCTGAGTGTATATTTTGGATTCT
A_33_P3347869	0.00156	2.04e-06	24.8	5.95189	2.36	A_33_P3347869	NM_000064	C3	TCCCGTCGTGCGTTGGCTCAATGAACAGAGATACTACGGTGGTGGCTATGGCTCTACCCA
A_23_P79803	0.00156	2.1e-06	-24.7	5.92488	-1.33	A_23_P79803	NM_080607	VSTM2L	CTGGTTATTTGTAAATATTTCTATTGGACCCAATTCTCCTCGGAATTGGCTGGCACCTCT
A_33_P3329013	0.00156	2.11e-06	-24.6	5.92312	-1.32	A_33_P3329013	NM_001050	SSTR2	CAAAGTCTGGAGAAGAGGGATCATGCCTGGATATGATCTTTAGAAACAACAAAAATAGAA
A_23_P46936	0.00156	2.14e-06	-24.6	5.9101	-1.68	A_23_P46936	NM_000399	EGR2	AAGAATGTACATAATGTTACCGGAGCTGATTTGTTTGGTCATTAGCTCTTAATAGTTGTG
A_24_P20630	0.00156	2.15e-06	-24.6	5.90735	-1.13	A_24_P20630	NM_016269	LEF1	GCCCAAAACTGTCATCCTAACGTTTGTCATTCCAGTTTGAGTTAATGTGCTGAGCATTTT
A_23_P250982	0.00156	2.15e-06	-24.5	5.90428	-0.993	A_23_P250982	NM_016048	ISOC1	AATGCCATATTATTGGTGGAGGGCTGTTTTAACATCTTTGAAGTATGGCTTGCTGAATAT
A_32_P55241	0.00156	2.17e-06	-24.5	5.8983	-2.01	A_32_P55241	NM_001007538	SHISA2	AGTCCTGAGTGCAAGTAATTACTATACTTGTAAATGAAGATCAGTATTTCTGCCTAGATC
A_23_P57784	0.00156	2.26e-06	24.3	5.8618	2.16	A_23_P57784	NM_021101	CLDN1	CCCGATGCTTTCTGTGGCTAAACAGATGTAATGGGAAGAAATAAAAGCCTACGTGTTGGT
A_24_P257416	0.00156	2.29e-06	24.2	5.8534	2.07	A_24_P257416	NM_002089	CXCL2	AGCCACACTCAAGAATGGGCAGAAAGCTTGTCTCAACCCCGCATCGCCCATGGTTAAGAA
A_23_P42282	0.00156	2.32e-06	-24.2	5.8425	-1.32	A_23_P42282	NM_001002029	C4B	GCTTTCCGCCTCTTTGAGACCAAGATCACCCAAGTCCTGCACTTCACCAAGGATGTCAAG
A_23_P32938	0.00156	2.34e-06	24.1	5.83339	1.03	A_23_P32938	NM_004398	DDX10	CTTGTCATTGGAAACACTGCCTTTGTCTTACTGGCAAGTTCTGGAGCTCTTGTGTCATTG
A_23_P340848	0.00156	2.43e-06	23.9	5.80158	1.02	A_23_P340848	NM_000960	PTGIR	ATTGTGGGTGATGACGTAGGACATGTGCTTGGTACAAAAAGGGCCTGAGACATTCCACCT
A_23_P69863	0.00156	2.45e-06	-23.9	5.79275	-0.991	A_23_P69863	NM_015669	PCDHB5	GATCTAGAATTCGAGAGTGTCATGGACAAAAATTTCACCTTGAGATTGAGCTTTTATTTC
A_24_P65060	0.00156	2.47e-06	-23.9	5.7888	-1.15	A_24_P65060	NM_032246	MEX3B	GTGGGTTCCTATGATACTTATTATAGAACACAGTGGATCCTTTTTGAATGTTCGTGGAAG
A_24_P329795	0.00156	2.47e-06	-23.9	5.7871	-2.77	A_24_P329795	NM_007021	C10orf10	TGTGTTTTCTCTGGAGATAGAATGTAAACCATATTAAAAGGAAAAAGTTTCAGACAAGCA
A_23_P135990	0.00156	2.5e-06	-23.8	5.77579	-1.82	A_23_P135990	NM_005630	SLCO2A1	TGTTACAGACAAGCTTATTTCCAAAGCCACCTCATTTCCAAACATCTCACTCAGGAAGGG
A_23_P7144	0.00156	2.54e-06	23.7	5.76232	1.58	A_23_P7144	NM_001511	CXCL1	CATACTGCCTTGTTTAATGGTAGTTTTACAGTGTTTCTGGCTTAGAACAAAGGGGCTTAA
A_23_P71037	0.00156	2.56e-06	23.7	5.75821	2.72	A_23_P71037	NM_000600	IL6	ATTGTTGTTGTTAATGGGCATTCCTTCTTCTGGTCAGAAACCTGTCCACTGGGCACAGAA
A_23_P130961	0.00156	2.56e-06	-23.7	5.75602	-1.73	A_23_P130961	NM_001972	ELANE	AACGGCTACGACCCCGTAAACTTGCTCAACGACATCGTGATTCTCCAGCTCAACGGGTCG
A_23_P61127	0.00156	2.57e-06	-23.7	5.754	-0.847	A_23_P61127	NM_024122	APOO	AGACCTCTGTTATCTTCTGTGAAATCATCCTACAAGCAAACTAACCTGGAATCCCTTCAC
A_23_P209625	0.00156	2.58e-06	-23.7	5.75004	-1.16	A_23_P209625	NM_000104	CYP1B1	CTGTGTTTATATGGAAGAAAGTAAGGTGCTTGGAGTTTACCTGGCTTATTTAATATGCTT
A_23_P436281	0.00156	2.58e-06	23.7	5.74935	0.962	A_23_P436281	NM_001034077	HIST2H4B	CTCATTTACGAGGAGACCCGCGGTGTGCTGAAGGTGTTCCTGGAGAATGTGATTCGGGAC
A_33_P3225512	0.00156	2.6e-06	23.6	5.74202	3.33	A_33_P3225512	NM_002535	OAS2	TCATAAAGTCTTGCCTTGCTGAACTCCCTCTCTGCAGGCAGCCTGCCTTTAAAAATAGTT
A_32_P66035	0.00156	2.64e-06	-23.6	5.73148	-1.31	A_32_P66035	NM_153347	TMEM86A	GAAAGAGCAAAGGAAGTATTCGTTATATTAATGATGCTGGCGACCAGGGAAATTCCAAAC
A_23_P6263	0.00156	2.64e-06	23.5	5.72847	2.75	A_23_P6263	NM_002463	MX2	TCTGGGTCAAATTCTTCTTTTGTATGTCCAGTCTCCTGCACAGCACCTGCAGCATTGTAA
A_24_P253003	0.00156	2.68e-06	-23.5	5.71577	-1.8	A_24_P253003	NM_004626	WNT11	TTTGCTTTTTCTTCCTTTGGGATGTGGAAGCTACAGAAATATTTATAAAACATAGCTTTT
A_23_P202334	0.00156	2.73e-06	-23.4	5.70056	-1.07	A_23_P202334	NM_022970	FGFR2	CAGCTGGCCTTCTGCTTCTGAGTTGCACATTAATCAGATTAGCCTGATTCTCTTCAGTGA
A_23_P46871	0.00156	2.75e-06	-23.4	5.69575	-1.06	A_23_P46871	NM_018344	SLC29A3	TTCACAGCTGATGGTTAACATTCCACCTTCTTTCTAGCCCTTCAAAGATGCTGCCAGTGT
A_33_P3402489	0.00156	2.79e-06	23.3	5.68306	4.09	A_33_P3402489	NM_006187	OAS3	TATCTACTGGACCATCAACTACAACGCCAAGGACAAGACTGTTGGAGACTTCCTGAAACA
A_21_P0013736	0.00156	2.81e-06	23.3	5.67709	2.58	A_21_P0013736	DQ673922	NAMA	ATACTTGGGGAACTGGAGAAAGTACAGAAGGTGATGTGAAATCAATTGGGTCATCAAAAG
A_33_P3262758	0.00163	2.95e-06	23	5.634	1.13	A_33_P3262758	NM_030930	UNC93B1	ACTTCATCTTCACCATCTACCACTGGTGGCAGGCTGTGGCCATCTTCACCGTGTACCTGG
A_33_P3352562	0.00165	3.03e-06	22.9	5.60925	0.83	A_33_P3352562	NM_001042680	C19orf28	AGCGTTCGTGTACGGCTCCATGAGCTTCTTGGATAAGGTGGCCAATGGGCTGGCAGTCAT
A_21_P0005579	0.0017	3.15e-06	22.7	5.57482	1.11	A_21_P0005579	CK001067	XLOC_006263	GAGCCCGGCCTCGGTTTGTTATCCTAATTAAGTGGAAAATTAAGAAAATAATAGAATAGC
A_33_P3235856	0.0017	3.18e-06	-22.7	5.5664	-1.56	A_33_P3235856	NM_006914	RORB	GCCTGTGTCCTGGAGGCCTATACCTCTGTTATTTTCTGATACAAAATAAAACTTAAAAAA
A_33_P3254412	0.00174	3.29e-06	-22.5	5.53615	-0.899	A_33_P3254412	NM_014683	ULK2	AAACTCCCAGTAAAAAAGACTTGGGAGACATGTTAATAAACTCAAGCATTTGATCGACCC
A_24_P247106	0.00174	3.32e-06	-22.5	5.5296	-0.891	A_24_P247106	NM_016282	AK3	AATTCCAGAAAGAAAGCAACTGGATTTACAGATTTATTGTGAGACACAAATTCACTGCTG
A_24_P277657	0.00174	3.39e-06	22.4	5.50972	2.27	A_24_P277657	NM_006877	GMPR	GAGGAACGGACGGAAGCTCAAGCTCTTCTACGGGATGAGCTCTGACACCGCCATGAACAA
A_23_P31376	0.00174	3.4e-06	-22.4	5.50735	-0.856	A_23_P31376	NM_018334	LRRN3	GCCTCTCTCCAGAAATGAACTGTGATGGTGGACACAGCTATGTGAGGAATTACTTACAGA
A_33_P3368945	0.00175	3.6e-06	-22.1	5.45737	-1.8	A_33_P3368945	NR_024418	LOC389332	GTCTCACATCTTCAGGGGCGCATTTCTACAATAAAAACTCACCCAATTAGACCTAAAAAA
A_33_P3268472	0.00175	3.65e-06	-22.1	5.44569	-1.11	A_33_P3268472	NM_001114173	CTSC	TTGTTCATGCAGCTGGGAACTGTGGGGATATATGATTTGCCACATCTGAGGAACAAACTG
A_23_P110167	0.00175	3.7e-06	-22	5.43176	-0.77	A_23_P110167	NM_002413	MGST2	AATATCTGGACCTCAATATTGCCAAGAAACTGAGGCGGCAATTCTAACTTTTTCTCTTCC
A_23_P6535	0.00175	3.72e-06	22	5.42832	1.33	A_23_P6535	NM_138433	KLHDC7B	TTTTCTCCCCTTACGCACTTTGAAACCCATGCTAGAAAAGTGAATACATCTGACTGTGCT
A_23_P214080	0.00175	3.73e-06	-22	5.42517	-0.954	A_23_P214080	NM_001964	EGR1	AAACAAAGTGACTGTTTGGCTTATAAACACATTGAATGCGCTTTATTGCCCATGGGATAT
A_24_P103893	0.00175	3.73e-06	-22	5.42426	-1.45	A_24_P103893	NM_021828	HPSE2	CGTGGGTCCATTACACTTTTTATCATCAACTTGCATCGATCAAGAAAGAAAATCAAGCTG
A_23_P64792	0.00175	3.74e-06	-22	5.42376	-1.37	A_23_P64792	NM_014505	KCNMB4	CTGCTGTAGCAATGGCTAAAGGGTCAAGATCTTAGCTGTATGGAGTAACTATTTCAGAAA
A_23_P345118	0.00175	3.76e-06	-21.9	5.419	-1.11	A_23_P345118	NM_002648	PIM1	GCCTGCTGGTTTTATCTGAGTGAAATACTGTACAGGGGAATAAAAGAGATCTTATTTTTT
A_33_P3341601	0.00175	3.76e-06	-21.9	5.41774	-2.23	A_33_P3341601	NM_198285	WDR86	AAGTGACTTTTTACAGAAGCCACTGAACCTGGTTATTTTGGCAAATCGTCCGTCTCGAGG
A_33_P3382856	0.00175	3.79e-06	-21.9	5.41037	-1.19	A_33_P3382856	NM_133507	DCN	TATTTGACTTTATGCTAGAAGATGAGGCTTCTGGGATAGGCCCAGAAGTTCCTGATGACC
A_23_P168669	0.00175	3.8e-06	-21.9	5.40884	-0.864	A_23_P168669	NM_021151	CROT	ATTAAACTGAGTGCTGGGAGTGAGTTGGTAATATGAGATGGGAAGGAATGTTGACTTGCT
A_32_P40288	0.00175	3.86e-06	-21.8	5.3945	-0.863	A_32_P40288	NM_052913	TMEM200A	CAATCGGCTAACCTTGACATTTCTTTTTACCTTCATATGCCACTATCTCGGTAGTTCAAA
A_33_P3321432	0.00175	3.86e-06	-21.8	5.39334	-1.46	A_33_P3321432	NM_016613	FAM198B	GCATTTCAAATGCACTCCGATTATGCTGTGGTTTTATTCACATAAGCACAATATGTGTTT
A_33_P3413098	0.00176	3.91e-06	-21.8	5.38306	-0.973	A_33_P3413098	NR_024618	LOC100129550	GGTTATGTTGACATTATGGTTACTGTGCTTGTGGTTTTGCAATAAACATGTATTGAAAGC
A_23_P131846	0.00176	3.98e-06	-21.7	5.36682	-0.999	A_23_P131846	NM_005985	SNAI1	AACAATGTCTGAAAAGGGACTGTGAGTAATGGCTGTCACTTGTCGGGGGCCCAAGTGGGG
A_24_P28722	0.00176	4.02e-06	21.6	5.35676	3.48	A_24_P28722	NM_080657	RSAD2	ACTCTGAGTCAGTTGAAATAGGGTACCATCTAGGTCAGTTTAAGAAGAGTCAGCTCAGAG
A_33_P3346826	0.00176	4.06e-06	21.6	5.34846	1.62	A_33_P3346826	NM_001012633	IL32	AGAAAGAGATGGATTACGGTGCCGAGGCAACAGATCCCCTGTCCCGGATGTTGAGGATCC
A_23_P501831	0.00176	4.07e-06	-21.6	5.34761	-1.51	A_23_P501831	NM_032385	C5orf4	GGGCCCAGCCCTATCCTTTTCTGTATCAAACAAAATCCTTGAGGTTGGTATACAAGTTAA
A_24_P335305	0.00176	4.13e-06	21.5	5.33405	4.08	A_24_P335305	NM_006187	OAS3	TCTTTGGCAATGGCCACCCTGGTGTTGGCATATTGGCCCCACTGTAACTTTTGGGGGCTT
A_23_P110052	0.00176	4.16e-06	-21.5	5.32698	-0.72	A_23_P110052	NM_023067	FOXL2	GCCCGAAAACCATAGACCTGGTTGTACTGTAGCTTGTTGTTTGGGGGACCAAATTTTCTA
A_23_P433798	0.00176	4.29e-06	-21.3	5.29873	-0.831	A_23_P433798	NM_024825	PODNL1	CCACGTCCCAAACATTCTAGTTAGCTGGTAAAGCAATCAGAACAAGAAAATGATAAGAGT
A_23_P161698	0.00176	4.32e-06	21.3	5.2921	1.95	A_23_P161698	NM_002422	MMP3	TGACTCGAGTCACACTCAAGGGAACTTGAGCGTGAATCTGTATCTTGCCGGTCATTTTTA
A_33_P3410093	0.00176	4.34e-06	-21.3	5.28845	-0.74	A_33_P3410093	NM_000895	LTA4H	TGATGGAGAAACACCTGACCCAGAAGACCCAAGCAGGAAAATATACAAATTCATCCAAAA
A_23_P304682	0.00176	4.34e-06	-21.3	5.28753	-0.963	A_23_P304682	NM_001424	EMP2	AGTTTAAAATCTGCCTCGCGGGATGTTACTAAACTCGCTAATAGTTTAAAGGTTACTTAC
A_24_P297551	0.00176	4.37e-06	-21.3	5.28122	-1.67	A_24_P297551	NM_178539	FAM19A2	TCTATTAGTTTGTGACAATATTCAAAGGCCAAAACACTACTCAGACACTTTCCTGGGAAG
A_24_P335092	0.00176	4.38e-06	21.3	5.28064	4.13	A_24_P335092	NM_000331	SAA1	CAGAAGCGATCAGCGATGCCAGAGAGAATATCCAGAGATTCTTTGGCCATGGTGCGGAGG
A_24_P270460	0.00176	4.38e-06	21.3	5.27985	3.65	A_24_P270460	NM_005532	IFI27	TGAAATATACCAAATTCTGCATCTCCAGAGGAAAATAAGAAATAAAGATGAATTGTTGCA
A_21_P0013349	0.00176	4.48e-06	21.2	5.25992	0.802	A_21_P0013349	NM_001458	FLNC	AAGTGTCCCTGGAAGCCCCTTCAAAGTCAAGGTCCCTTGAGTCCCAAAAGTGCCTCCCCA
A_23_P402936	0.00176	4.49e-06	-21.1	5.25641	-1.37	A_23_P402936	NM_003625	PPFIA2	GTCCTCAGAAACATTACCAGCTGGATTTAGGTTAACCACAACCTCTGGGCAGTCAAGAAA
A_33_P3406866	0.00176	4.54e-06	-21.1	5.24709	-2.1	A_33_P3406866	NM_001005388	NFASC	AGGGCTCTGTCCTTCCGTGACTTTATTAAAGCAACATTTGCCACATGTTTAAGCCGCAAA
A_33_P3390868	0.00176	4.56e-06	-21.1	5.24337	-1.02	A_33_P3390868	NM_133477	SYNPO2	ACAATTATACACATTGGAAAGGGCCAACCTATTAGGGCTCAAGTATGTATATGCAAAAAA
A_23_P111724	0.00176	4.56e-06	-21.1	5.24328	-1.18	A_23_P111724	NM_138290	RUNDC3B	TGAAATTTTATATTGTTCTGGTACATGTCTGAAATTCTATTGCTTGGAGAGAATCCCCTC
A_33_P3263061	0.00176	4.75e-06	-20.9	5.20571	-0.952	A_33_P3263061	NM_016282	AK3	TGCTGCCTGATGTCTCAATGGCTTCTGAATGACTGTTCTAATAAATGATCTTAAAACAGT
A_23_P396328	0.00176	4.76e-06	-20.9	5.20378	-0.731	A_23_P396328	NM_003829	MPDZ	ATAATACAATAGTTTAAGACTAAGGGAAACAGATGGAGCTGTTTATTGAGACAACTGGTG
A_33_P3305203	0.00176	4.86e-06	-20.8	5.18423	-2.16	A_33_P3305203	XR_110237	LOC283588	CAGTAAGGGCTTACTTTTTACCAACTTGTGTGTGTGTAAAGATGTATTTGTTCAAGCTTT
A_19_P00322118	0.00176	4.87e-06	20.8	5.18212	1.18	A_19_P00322118	NR_037875	LOC728730	GAAAAGAGAATACACAACCTTGTGATTGCTAGCAGTGAAAGCTCAGAGTTATGACATAAC
A_23_P52266	0.00176	4.92e-06	20.8	5.17344	1.95	A_23_P52266	NM_001548	IFIT1	ACTTTGAGAACTCTGTGAGACAAGGTCCTTAGGCACCCAGATATCAGCCACTTTCACATT
A_23_P160992	0.00176	4.96e-06	-20.7	5.1661	-1.36	A_23_P160992	NM_002022	FMO4	GCGAGGATGAACCTGATTGTTACAAGGGTTACACCAAGTCATGCTAATTCTATCTCCAAG
A_23_P143885	0.00176	4.96e-06	-20.7	5.16506	-1.3	A_23_P143885	NM_019555	ARHGEF3	TTAATTAGAATCAGCTAGCCAGATTAGTAACCTCTTTGTCCAGCCTTGATTTACAGTGCA
A_23_P348121	0.00176	5.05e-06	-20.6	5.14861	-1.42	A_23_P348121	NM_005253	FOSL2	TGGGACTGGAAGTGACCTGTACAAGTGATGCAGAAAGGAGGGTTTCAAAGAAAAAGGATT
A_33_P3400374	0.00176	5.07e-06	20.6	5.14587	1.44	A_33_P3400374	NM_001037335	PRIC285	GGGGCTTGCCCCACCTTCTACATTCCAATTTTTATATCTTTGAATTATGTGATTAGATAT
A_23_P404965	0.00176	5.11e-06	-20.6	5.13833	-0.941	A_23_P404965	NM_005275	GNL1	AGTTTAGCTTCTACTTTGATTTTATTGTTAGTGCATTGTCGTTCTTGTGTCAGTAGCAAG
A_23_P115785	0.00176	5.16e-06	-20.6	5.12999	-0.985	A_23_P115785	NM_145235	FANK1	TTCGGCAAAGGTGTCCTAGAAATGGCCAGAGTTTTTGACAGACAGAGTGTAGTCTCCTTA
A_33_P3257993	0.00176	5.18e-06	-20.5	5.12557	-1.53	A_33_P3257993	NM_017831	RNF125	GTGCCAAGTGTCTTTCATTTGGAAGTGAACTTACTCCAGTTATTGAATGTTTATCATATC
A_32_P79492	0.00176	5.22e-06	20.5	5.11902	1.58	A_32_P79492	XR_113193	LOC100508233	CCGCAGGGTGATGAGCCTTGGTCACAGCGTCACTGACAGATCATTAGCAGGTGCTGCAAA
A_33_P3378047	0.00176	5.23e-06	-20.5	5.1163	-0.789	A_33_P3378047	NM_178123	SESTD1	GGCTGAGGAAGAAGGCATACATAATTACTTCAGTGTAATCCTTTATATCAGAGTAATCTT
A_33_P3361422	0.00176	5.24e-06	-20.5	5.11419	-0.971	A_33_P3361422	NM_000784	CYP27A1	ACCCCTTTATCGCATTGCTGTCCTTGGGTAGAATATAAAATAAAGGGACTTTTATTTCTT
A_21_P0007790	0.00176	5.31e-06	20.4	5.10291	0.782	tc|THC2671543|tc|THC2694223|tc|THC2780556|linc|TCONS_00020982		XLOC_010245	TGACTGAAGCACTGCAGACAAGATAAAGACAGCCTGATGCAGAGGAAGATTGAGGACTAA
A_23_P98167	0.00176	5.31e-06	20.4	5.10217	1.19	A_23_P98167	NM_030930	UNC93B1	TCGCCGGCCTCAGTTTACCACGTCTGAGGTCGGGGGGACCCCCTCCGAGTCCCGCGCTGT
A_23_P159027	0.00176	5.36e-06	-20.4	5.09451	-0.901	A_23_P159027	NM_015461	ZNF521	GAAGCTTTGAGTGTTCAAGGTTTTCCTTAATGATTTCACGCAGCCAAATTCTTGAATCAG
A_23_P251499	0.00176	5.37e-06	-20.4	5.09255	-0.822	A_23_P251499	NM_002593	PCOLCE	CTCGTCCAGTTCGTCTCAGATCTCAGTGTCACCGCTGATGGCTTCTCAGCCTCCTACAAG
A_23_P413285	0.00176	5.42e-06	-20.4	5.08416	-1.07	A_23_P413285	NM_001080522	CC2D2A	CTTCTTGCCTCTGTTAGAAAAAAGTCAAGGAGAAGATGTAGAAGATGACCACAGAGCAGA
A_24_P272310	0.00176	5.44e-06	-20.3	5.07957	-1.82	A_24_P272310	NM_205853	MUSTN1	AGACTGTCTTTGAGAAGCCCAAAGCCGGACCCACCAAGAGTGTCTTCGGCTGAGAAGTGT
A_33_P3391603	0.00176	5.52e-06	-20.3	5.06622	-1.93	A_33_P3391603	NM_001105209	LAMA4	AGTTTCACCTGGGCTAGGTCAGTTCGGAAACTTGAAATAAAGAGTTTTCCTTTGTAAGTT
A_33_P3601163	0.00176	5.59e-06	20.2	5.05573	0.794	A_33_P3601163	NR_024333	LOC147727	GCTTTTCAGATACAAATCCACTGAGCCGGTGTACATCTAAATAAATCCTCCTGTTTCCCG
A_23_P154065	0.00176	5.6e-06	20.2	5.05366	1.18	A_23_P154065	NM_006000	TUBA4A	ATTATGAGGAGGTGGGCATCGACTCCTATGAGGACGAGGATGAGGGAGAAGAATAAAGCA
A_24_P414719	0.00176	5.63e-06	-20.2	5.04824	-1.13	A_24_P414719	NM_002505	NFYA	AGGGGGCCAGAAGTACTTTAAAACAGGTACCAAAGGGTCATTCCTTTAGCATCATTCATC
A_33_P3355503	0.00176	5.64e-06	-20.2	5.04593	-1.07	A_33_P3355503	NM_005250	FOXL1	GATATTTTGCTATCCCAAACTCTCAGCCTCTGTGAATAAAGTTGTTTTTTCATTAACCTC
A_24_P214598	0.00176	5.74e-06	20.1	5.03017	1.91	A_24_P214598	NM_152542	PPM1K	GACAGCCGGGCTATTTTGTGTAGAAAAGGAAAACCCATGAAGCTGACCATTGACCATACT
A_33_P3590259	0.00176	5.75e-06	-20.1	5.02861	-1.22	A_33_P3590259	NM_004887	CXCL14	ACGAAGAATAGGGTGAAAAACCTCAGAAGGGAAAACTCCAAACCAGTTGGGAGACTTGTG
A_23_P121851	0.00176	5.77e-06	-20.1	5.02514	-0.807	A_23_P121851	NM_018935	PCDHB15	AATGATTTCAAGTTCTTGAAGCCTATATTCCCAAATATTGTAAGCCAGGACTCTAGGAGG
A_23_P102109	0.00176	5.77e-06	20.1	5.02488	1.13	A_23_P102109	NM_006000	TUBA4A	GCACTGATATGTGGGTGAGGGCATGGAGGAGGGTGAGTTCTCCAAGGCCCATGAGGATAT
A_23_P48676	0.00176	5.77e-06	-20.1	5.02456	-1.3	A_23_P48676	NM_002863	PYGL	TTCTCCAGTGACCGAACAATTAAAGAATATGCCCAAAACATCTGGAACGTGGAACCTTCA
A_21_P0011880	0.00176	5.8e-06	20.1	5.02058	0.772	A_21_P0011880	BC014149	XLOC_l2_007802	TCTCTGTCAGCCCACTCCCCAGAGCCGCTAGGCCTGATGTGCACAAGCAGACTAATAAAG
A_32_P97169	0.00176	5.8e-06	-20.1	5.02015	-0.802	A_32_P97169	NM_005708	GPC6	CTTGCTATATCATGGTTTGCTATGGCACAGACTCAGCTTAGCATGGGGACATTTTGAACT
A_23_P166797	0.00176	5.81e-06	20.1	5.01963	1.59	A_23_P166797	NM_022147	RTP4	CAAGCAGGATCAAGTTTGTAGAATAAACACTGGTTTCCTAGCCATCCTCTGAAAACAGTA
A_21_P0001111	0.00176	5.83e-06	20.1	5.01544	4.66	ens|ENST00000440492|tc|THC2644835|linc|TCONS_00000492		XLOC_000755	ACAGACGGACGGATAAATGGCTGGAAGAGGAGTGATTGAAAAAATACATTTTAAAATGCC
A_23_P50946	0.00176	5.89e-06	-20	5.00558	-0.895	A_23_P50946	NM_005855	RAMP1	ACCTCTGGAAAGGGTCCCAGCCTAGACTGCTTACCCCATAGCCACATTTGTGGATGAGTG
A_24_P398323	0.00176	5.94e-06	20	4.99792	0.91	A_24_P398323	NM_001003827	TRIM34	AGAATAAATGTAAGTATGGTGTCTTTGAAGAGTCTTTGTCCTCTGATCCCGAGGTTTTGA
A_23_P215956	0.00176	5.97e-06	20	4.99418	1.07	A_23_P215956	NM_002467	MYC	TTCAAATGCATGATCAAATGCAACCTCACAACCTTGGCTGAGTCTTGAGACTGAAAGATT
A_24_P413126	0.00176	5.97e-06	-20	4.99362	-0.968	A_24_P413126	NM_020182	PMEPA1	AAGAAACTGCTTGTTGTGTATCAGTAATCATTAGTGGCAATGATGACATTCTGAAAAGCT
A_24_P220485	0.00176	6e-06	-19.9	4.98902	-1.11	A_24_P220485	NM_182487	OLFML2A	TCTAGCTTTCTGCTTTTACCTTTACCCTAATCTTTTTATTTTTATGCTATTGTACTTTAT
A_23_P75786	0.00176	6.04e-06	19.9	4.9828	1.58	A_23_P75786	NM_016582	SLC15A3	CTGCCCCAAGGACTTTGGGAACATCAACAATTGCCGGATGGACCTCTACTTCTTCCTGCT
A_21_P0002413	0.00176	6.07e-06	19.9	4.97816	2.12	ens|ENST00000421581|linc|TCONS_00004179|linc|TCONS_00003230		XLOC_002018	TTAATCACTCACTTATCTTTGCCATCCTTGACCTGGGAAGAGAACGTTGCCCTCATTGGT
A_24_P274270	0.00176	6.1e-06	19.9	4.97372	1.54	A_24_P274270	NM_139266	STAT1	TTGAACCCTACACGAAGAAAGAACTTTCTGCTGTTACTTTCCCTGACATCATTCGCAATT
A_32_P83811	0.00176	6.2e-06	-19.8	4.95735	-1.29	A_32_P83811	NM_001242936	FAM47E	ACTTTATCACCCATGAGATCAATATTCACATGTAATCTTCTCATATTTTTGTGGCACGTG
A_33_P3308744	0.00176	6.21e-06	-19.8	4.95687	-1.9	A_33_P3308744	NM_001105206	LAMA4	CAACAATGCTGAGAACACGATGAAAAGCCTTCTGTCTGACGTAGAGGAATTAGTTGAAAA
A_33_P3338166	0.00176	6.21e-06	19.8	4.95608	1.39	A_33_P3338166	NM_030952	NUAK2	GTCTCTACCTAATGGACCTCCGTGGCCAAAAAGTACCATTAAAACCAGAAAGGTGATTGG
A_23_P105012	0.00176	6.22e-06	19.8	4.95465	1.81	A_23_P105012	NM_017878	HRASLS2	GCCAGCAGGAGTGGAGTTTGGTTTACTGATTTTACTGTTTTGTGTTCATGAATCTTTATT
A_23_P315364	0.00176	6.22e-06	19.8	4.95426	2.56	A_23_P315364	NM_002089	CXCL2	CAATGTGACGGCAGGGAAATGTATGTGTGTCTATTTTGTAACTGTAAAGATGAATGTCAG
A_23_P1029	0.00177	6.29e-06	-19.8	4.94479	-0.938	A_23_P1029	NM_017459	MFAP2	CCGCCTCTACTCCATACACAGGCCTTGCAAACAGTGTCTCAACGAGGTCTGCTTCTACAG
A_23_P52336	0.00186	6.64e-06	-19.5	4.89379	-1.05	A_23_P52336	NM_170744	UNC5B	AAACCACAAGGGAAAAGAAAAACCCAGTTTCTTAGGAAACGCAAACGATTTATTATCCAG
A_23_P24004	0.00186	6.67e-06	19.5	4.88893	2.1	A_23_P24004	NM_001547	IFIT2	AGCTGACCCAGCATCAGCCACACTCTGGGTTGGAAAATGTTTGCCTGTTGGAATTAATTT
A_23_P359897	0.00186	6.72e-06	-19.5	4.88226	-0.863	A_23_P359897	NM_030647	JHDM1D	TTGTAGTAACGTTTTGCTAGCCTGACTGACTTTTCTTACTGGTTTTTATGCCCACGGTCC
A_23_P32404	0.00187	6.91e-06	19.4	4.85571	1.82	A_23_P32404	NM_002201	ISG20	CAGGGACTAGAGGCTTTCGGCTTTTTGGGACAGCAACTACCTTGCTTTTGGAAAATACAT
A_33_P3376140	0.00187	6.92e-06	19.4	4.85415	1.19	A_33_P3376140	NM_170736	KCNJ15	AGGAACTGCATAGGATTATCCCCTGACATTCCAAGAGCAAAATAAAGCTCTTGAGAGTAA
A_33_P3225522	0.00187	6.97e-06	19.3	4.84708	2.37	A_33_P3225522	NM_001032731	OAS2	TTCTGAGGATGCCCTACCCTGTAACAAAGTCGTTTCTAATAAATTTGCTTCTTTCACCAT
A_23_P44244	0.00187	6.98e-06	-19.3	4.84556	-0.832	A_23_P44244	NM_003069	SMARCA1	ACTTCTTTGTTGCTTTCTTTTCTATTGAGTCTGGGCTTGTTTGTGTTACTGCATACTGTG
A_23_P107653	0.00187	6.99e-06	-19.3	4.84476	-0.658	A_23_P107653	NM_001014763	ETFB	AAGCCAAGAAGAAGAAGATCGAGGTGATCAAGCCTGGGGACCTGGGTGTGGACCTGACCT
A_33_P3261610	0.00187	7.05e-06	-19.3	4.83632	-0.662	A_33_P3261610	NM_032305	POLR3GL	TTTCTTCAGACAAGCAAATCATTTGGTCAGAGTTCATATAATCTGTCTGTTCCCTGGAGA
A_23_P154488	0.00187	7.17e-06	19.2	4.82044	1.11	A_23_P154488	NM_033109	PNPT1	AAATTCAGGTGAAATACTTTGGACGTGACCCAGCCGATGGAAGAATGAGGCTTTCTCGAA
A_24_P390060	0.00187	7.33e-06	19.1	4.79914	1.07	A_24_P390060	NM_138451	IQCD	TATCTTCCCAGAGACCAGGCCAGGAAGGCCCGAGATGGAGAGCACTAAATTCACGGCTTT
A_23_P161297	0.00187	7.37e-06	-19.1	4.79462	-3.3	A_23_P161297	NM_018245	OGDHL	GTTCAGCAGTAACAGCCAGGTGAAGCGAACCTGCTGGGTGATTTGTTTGCGCTCTGTTTT
A_33_P3695899	0.00187	7.37e-06	19.1	4.79373	2.72	A_33_P3695899	XR_108600	FLJ31104	CAGAAGAACTGCCTAACTGAATTCTTTCCAAACTGCTGACTCAAAAATTTGTATGGTATA
A_23_P153320	0.00187	7.39e-06	19.1	4.79162	1.86	A_23_P153320	NM_000201	ICAM1	GAAATACTGAAACTTGCTGCCTATTGGGTATGCTGAGGCCCACAGACTTACAGAAGAAGT
A_23_P318300	0.00187	7.43e-06	-19.1	4.78582	-1.03	A_23_P318300	NM_133646	ZAK	AAAGTCCACAGTGTATTCAGAAATCCAAGTTGGTGTCATACATTTCATTTTGATGTGAAC
A_33_P3258346	0.00187	7.52e-06	19	4.77427	2.42	A_33_P3258346	NM_017523	XAF1	AAGCACCAAGAAGCAAAAACAAAACCTTGGATCCACTTTTGATGTCAGAGCCCAAGCCCA
A_21_P0001047	0.00187	7.54e-06	19	4.77225	1.16	ens|ENST00000422480|ens|ENST00000440162|tc|THC2608126|linc|TCONS_00000364		XLOC_000513	CCTTTAACTTCTAAAGAAATTTTGTGAGAAGCATCTGAGACTCTTGACAGTTAAAATCCC
A_23_P148737	0.00187	7.57e-06	-19	4.76889	-2.4	A_23_P148737	NM_004997	MYBPH	AAGGCGCAGAGATTGGAGTGCCCTGCGGAGTTGCACACTGGGTGGGAAGCACTCAAATAA
A_33_P3272593	0.00187	7.57e-06	-19	4.76836	-0.991	A_33_P3272593	NM_001144002	CTPS2	CCATGTTGTAGCATGTGTCAGAATTTCATTCCTTTCTATGGCTGAATAAAATTCCATTGT
A_19_P00804072	0.00187	7.58e-06	19	4.7669	1.3	A_19_P00804072	NM_020914	RNF213	GTCAAAGAGAGCCTGGGACTGAACGGTGACTTCAGTGTTCTCAACACTTTACTAAATTTT
A_23_P430842	0.00187	7.6e-06	19	4.76448	0.979	A_23_P430842	NM_023002	HAPLN4	GCATGTTTGTCGTCGTCCTACAAATGAGGAAACCGAGCCTATGGCGTGCCCTGGTCTGTT
A_24_P73730	0.00187	7.61e-06	-19	4.76337	-1.16	A_24_P73730	NM_014157	CCDC113	CCAACCTGAACTTTGCAGTTAGATTTTAAAAGATGGTCAGTTAGAGTAGAAATAGCTTAG
A_23_P27035	0.00187	7.63e-06	-19	4.76115	-0.762	A_23_P27035	NM_015544	TMEM98	AATTGAAACTAAGTAGGGGTTTCTTCTTTTGGCAAGACTTGTACTCTCTCACCTGGCCTG
A_24_P80500	0.00187	7.67e-06	-19	4.75637	-0.961	A_24_P80500	NM_020139	BDH2	AGTCCATTGATTATAAGATTATCTATGAGGTTTTGGACCGGGCACTACACTACCGAATTA
A_23_P73721	0.00187	7.71e-06	-19	4.75067	-0.806	A_23_P73721	NM_016656	RRAGB	GGAATTTTGCTGAAATTATCGAAGCTGATGAAGTACTTCTTTTTGAGAGAGCTACTTTTC
A_23_P150768	0.00187	7.73e-06	18.9	4.74821	1.9	A_23_P150768	NM_007256	SLCO2B1	TGCTGGTTGGTATCTGTAAATGTTTAATAAATATCTGAGCATGTATCTATCAACGCCAAG
A_23_P39465	0.00187	7.74e-06	18.9	4.74701	1.22	A_23_P39465	NM_004335	BST2	TGCTCGGCTTTTCGCTTGAACATTCCCTTGATCTCATCAGTTCTGAGCGGGTCATGGGGC
A_23_P388670	0.00187	7.74e-06	-18.9	4.747	-0.745	A_23_P388670	NM_000895	LTA4H	AAAGCAAGCATGCATCCCGTGACTGCAATGCTGGTGGGGAAAGACTTAAAAGTGGATTAA
A_23_P55477	0.00187	7.83e-06	-18.9	4.73653	-0.754	A_23_P55477	NM_000676	ADORA2B	TTATGATCTATTCAGCTGCTTTTACTGTGTGGATTATGCCAACAGCTTGAATGGATTCTA
A_23_P111804	0.00187	7.9e-06	18.9	4.72779	1.68	A_23_P111804	NM_022750	PARP12	TGATTCGGTTTCTCAGAGTCTCATGGCATCATAGTTTTTCCAGAATGACACAGTAGCCAC
A_33_P3279059	0.00187	7.92e-06	-18.8	4.72473	-0.68	A_33_P3279059	NM_003804	RIPK1	CCAAAGAGGTTGAATAATTAATGTTCAAAGGCAAGAGGGCAAGGCATTTTTTAACACTTT
A_23_P216655	0.00187	7.93e-06	18.8	4.72375	2.37	A_23_P216655	NM_014788	TRIM14	ATAGCCAGAAAGCGGCAGTTTCAGTCCATATCAATTGTGTGACCAGGGCTAGTCACTTTT
A_23_P107116	0.00187	7.96e-06	-18.8	4.72083	-2.03	A_23_P107116	NM_007148	RNF112	ACTTCTAGGCTATGAAACTGACTTCTAGGCTATGAAACTTACAGGGTATGGGTGGGCACA
A_23_P417261	0.00187	7.96e-06	-18.8	4.72016	-1.52	A_23_P417261	NM_144715	EFHB	TAGAGTTCACAGTGGTAAGACTCATATGCCTGTATGTGTTGCTAATAAATTAGATTTTGG
A_33_P3358745	0.00187	7.96e-06	-18.8	4.71982	-2.07	A_33_P3358745	NM_001093726	SEPP1	GCCAGTGCCAGTTGACGCTGAAAGAATCAGGCAAAAAAGTGAGAATGACCTTCAAACTAA
A_23_P105794	0.00187	7.96e-06	18.8	4.71981	4.08	A_23_P105794	NM_033255	EPSTI1	AGAAGAGAAGCATTTAGAGAGCATCAGCAATACAAAACCGCTGAGTTCTTGAGCAAACTG
A_24_P219474	0.00191	8.18e-06	18.7	4.69399	0.825	A_24_P219474	NM_144677	MGAT5B	AAATCTCATTGGTTCTCAAGGACTAACCTGTGGGGGAAAGCAATAGAGACACTCTTTTTC
A_33_P3291732	0.00191	8.21e-06	18.7	4.69117	1.35	A_33_P3291732	XR_111839	FAM125A	CACCTGCAGGAAACAAGCTCCTACTTCCAGAAAAAGTGCTCCTGGGACTCCAGGATACCA
A_33_P3220911	0.00192	8.3e-06	18.7	4.67965	1.23	A_33_P3220911	AK291099	BST2	TTTTCTGGGGTCTTTGAGCTCCAAAAAATAAACACTTCCTTTGAGGGAGAGCACACCTGA
A_23_P417282	0.00192	8.32e-06	-18.7	4.67741	-0.728	A_23_P417282	NM_000875	IGF1R	AAATCAAACCAGAAGGCGGGATGGAATGGATGCACCGCAAATAATGCATTTTCTGAGTTT
A_24_P317762	0.00192	8.43e-06	18.6	4.66543	1.09	A_24_P317762	NM_002346	LY6E	CTACTGCGTGACTGTGTCTGCTAGTGCCGGCATTGGGAATCTCGTGACATTTGGCCACAG
A_33_P3331366	0.00192	8.44e-06	18.6	4.66421	1.02	A_33_P3331366	NM_005082	TRIM25	CTGTGTCTTCCTTGGCTTGTGGAGCTGATTTGTATCCTTTATAATAAAACTAATCATAAG
A_33_P3404470	0.00192	8.51e-06	18.6	4.65618	1.28	A_33_P3404470	NM_030930	UNC93B1	AGTGGAGCTTTGGGAACCCCTCGGCCAAGCACAGCGGTTCGAAAATACAGCTGAAACCCA
A_21_P0010430	0.00192	8.52e-06	18.6	4.65516	1.71	linc|TCONS_00029633|linc|TCONS_00029850		XLOC_014288	TGGACTGGAGATTTGCAGTGGTTTTATGACACATGGACTGGAGGTTTGTGGTGGTTTCAT
A_24_P45446	0.00192	8.54e-06	18.6	4.65313	1.02	A_24_P45446	NM_052941	GBP4	AGGGGACACAGGCTTCTTAAAACAACCCGGCTTCCTCACCCTATGTCCTTTATTTACAAA
A_23_P13753	0.00193	8.6e-06	-18.5	4.64617	-2.06	A_23_P13753	NM_006163	NFE2	GGCAACAAGTGTTTGGAAGTTCCAAGGTGTGTTCAAAGAGGCTTGCCTTGAGGGAGGGCT
A_33_P3236102	0.00195	8.71e-06	-18.5	4.63385	-0.985	A_33_P3236102	NM_203434	IER5L	TTACCCTGTATTTTTGTGCATACTGAATTGTATATCACCGGGTAAAACTGTTCAGATTGT
A_33_P3370890	0.00195	8.76e-06	-18.5	4.62844	-0.951	A_33_P3370890	NM_001033564	C6orf225	CAAACTGATTTCAAGTAACTTGAGTGCATCCAAGGGGAGAAAACCCATCAAAATAAAAAT
A_24_P557479	0.00197	8.87e-06	18.4	4.61566	2.19	A_24_P557479	NM_017523	XAF1	CAAATAAACCAACGGGAAAAAAGAAAGGTTCCAGTTTTGTCTGAAAATTCTGATTAAGCC
A_19_P00322839	0.00197	8.99e-06	-18.4	4.60259	-0.82	A_19_P00322839	XR_108951	LOC100506119	ACAGTGATGCTGATGTGTGACTGCTGCCAGGAGCCTGCTCACATGACCGTGTGGAGAAAG
A_23_P19723	0.00197	9.01e-06	-18.4	4.60124	-0.751	A_23_P19723	NM_021073	BMP5	CCACGTACCAAAGCCTTGTTGTGCTCCAACCAAATTAAATGCCATCTCTGTTCTGTACTT
A_24_P149124	0.00197	9.04e-06	-18.4	4.59808	-1.56	A_24_P149124	NM_004772	C5orf13	GTGGCATTTATGTAGAGTTGCAGTTGTGTACTGCTGAAAATGCAGGCTTTTGTAACAGTG
A_21_P0002557	0.00197	9.06e-06	18.3	4.59535	1.2	linc|TCONS_00004629		XLOC_002543	GCGTTCATGTGCGTGTCTCATGGTGAACACAGGCAGGCGTTGGGCATAAATCCAACCATC
A_23_P46429	0.002	9.2e-06	18.3	4.58022	0.934	A_23_P46429	NM_001554	CYR61	GGAGCACATGTTACTGCTTCATTTTGGAGCTTGTGGAGTTGATGACTTTCTGTTTTCTGT
A_24_P316430	0.00201	9.29e-06	18.3	4.57128	1.37	A_24_P316430	NM_002526	NT5E	CAAATCCAGGGACAAATTTAGTGTTTGAAGATGAAATCACTGCATTACAACCTGAAGTAG
A_23_P51126	0.00204	9.51e-06	18.2	4.54836	3.32	A_23_P51126	NM_016232	IL1RL1	TGGTTTTAAGAATAGCTGACGTGAAGGAAGAGGATTTATTGCTGCAGTACGACTGTCTGG
A_23_P164387	0.00205	9.63e-06	-18.1	4.53648	-0.652	A_23_P164387	NM_003079	SMARCE1	ATCCCATAGACCAGAGCCCACCTTTTTGATAAACTTAGTAAAGTCTTGGAGACTAGAAGC
A_33_P3423551	0.00205	9.69e-06	18.1	4.52993	0.893	A_33_P3423551	NM_003897	IER3	TATCCCCAACTGGGACTTCCGAGGCAACTTGAACTCAGAACACTACAGCGGAGACGCCAC
A_24_P655849	0.00205	9.69e-06	-18.1	4.52988	-0.71	A_24_P655849	NM_001127217	SMAD9	GCTAGATGATATTTTAATAGCTGCGAGTGCTTTGGAACTATAAAGATGTCACTACTTAAC
A_33_P3396389	0.00205	9.77e-06	-18.1	4.52207	-0.982	A_33_P3396389	NM_000877	IL1R1	TGGAAAAACAGTGTGGATATAAGCTGTTCATTTATGGAAGGGATGACTACGTTGGGGAAG
A_33_P3285545	0.00205	9.84e-06	18	4.51526	1.61	A_33_P3285545	NM_001305	CLDN4	GGGGTTTTTCCTCTTCCTTCTTTGTGGTTTCTGTTTTGTAATTTAAGAAGAGCTATTCAT
A_23_P157007	0.00205	9.91e-06	-18	4.50817	-0.985	A_23_P157007	NM_014020	TMEM176B	TTGTGTCCTTGGTTTCCTTGGGAGTAGGTCTTCGAAACTTGTGTGGCCAGAGCTCCCAGC
A_23_P16743	0.00205	9.94e-06	18	4.50491	0.874	A_23_P16743	NM_002410	MGAT5	TTTAAATCAGAAGATTGAGCCATACATGCCATATGAATTTACGTGCGAGGGGATGCTACA
A_23_P17663	0.00205	9.96e-06	18	4.50333	4.55	A_23_P17663	NM_002462	MX1	CAGCTTATTTCCTCATTTTTATAATGTCCCTTCACAAACCCAGTGTTTTAGGAGCATGAG
A_23_P121657	0.00205	9.97e-06	18	4.50206	1.7	A_23_P121657	NM_005114	HS3ST1	GGCAGAACATTTGACTGGCACTGATTTGCAATAAGCTAAGCTCAGAAACTTTCCTACTGT
A_23_P14174	0.00205	1e-05	18	4.49724	2.16	A_23_P14174	NM_006573	TNFSF13B	TGAACCACCAGCTCCAGGAGAAGGCAACTCCAGTCAGAACAGCAGAAATAAGCGTGCCGT
A_23_P103601	0.00205	1e-05	-18	4.49534	-1.32	A_23_P103601	NM_020379	MAN1C1	GGGGTTTCCCTTTGGGCCTCAGTGTTACAAATTACTAGTGCTATTTTCATTATTATTGTA
A_24_P21715	0.00205	1.01e-05	18	4.49188	0.61	A_24_P21715	NM_004584	RAD9A	CAAGTTTTCCTTGCTTTCCTGATACTCTTTGGCGCTGACTTGGAATTCTAAGAGCCTTGG
A_23_P141636	0.00205	1.01e-05	-17.9	4.48827	-0.593	A_23_P141636	NM_014740	EIF4A3	CCAGATTCTACTTAATGGGGTTTATATGGACTTTCTTCTCATAAATGGCCTGCCGTCTCC
A_23_P107612	0.00205	1.02e-05	17.9	4.47593	1.06	A_23_P107612	NM_004163	RAB27B	ATGTATCTGCTAGACTCTACATAGAAACTGAACATCAAGAACCCCACCAAAATATTACTT
A_33_P3353941	0.00205	1.03e-05	17.9	4.47175	0.674	A_33_P3353941	NM_005026	PIK3CD	AGCTGGAAAACCAAAGTGAACTGGCTGGCCCACAACGTGTCCAAAGACAACAGGCAGTAG
A_21_P0014527	0.00205	1.03e-05	-17.9	4.47048	-2.14	A_21_P0014527	XR_110212	LOC100287612	GATTAATGCTGACTGCTTTCCTATGACTCTGTACTGTATTTACCTGAAATATAAACCACA
A_23_P84448	0.00205	1.03e-05	17.9	4.4689	1	A_23_P84448	NM_006000	TUBA4A	AATTGTCTCCTCCATCACAGCTTCTCTGCGCTTTGACGGGGCCCTCAATGTGGACCTCAC
A_33_P3718269	0.00205	1.04e-05	17.8	4.46059	3.8	A_33_P3718269	AL389942		GACGTGGTGGGATTTGAGATGTGTTTTTCTTTTTGGTTGTATTTTTCTCTATTGTTTGAC
A_33_P3396891	0.00205	1.04e-05	17.8	4.4604	0.731	A_33_P3396891	NM_021732	AVPI1	AGCAAGAGGCTGCTGCCACTGACCTGCTCCATTCAGAACAAGACTGGATGCTTCTGTTGA
A_23_P209564	0.00205	1.05e-05	-17.8	4.44932	-1.3	A_23_P209564	NM_024843	CYBRD1	CTTCCTGTGCTGCTTGTGTCAAATGGAACCTGCCCTCTAAAGCACTTTCTTTCCTTTACT
A_23_P70060	0.00205	1.05e-05	-17.8	4.44748	-1.51	A_23_P70060	NM_176895	PPAP2A	GAGCGATGTGTTGACTGGACTCATTCAGGGAGCTCTGGTTGCAATATTAGTTGCTGTATA
A_33_P3374210	0.00205	1.06e-05	17.8	4.44643	1.03	A_33_P3374210	NM_002417	MKI67	ATAAATGCTCTGCAAGCCCTCCCTTAAGACGGCAGTGTATTAGAGAAAATGGAAACGTAG
A_21_P0005894	0.00205	1.06e-05	17.8	4.44597	0.804	linc|TCONS_00015149|linc|TCONS_00015492		XLOC_007192	CAAAGACACTTCGTGGCAGAGATGGAAAAGTGGAGCCATCTTGTCTTGATGGATCATGAA
A_23_P82523	0.00205	1.06e-05	-17.8	4.44102	-1.3	A_23_P82523	NM_000927	ABCB1	GTCACTGCCTAATAAATATAGCACTAAAGTAGGAGACAAAGGAACTCAGCTCTCTGGTGG
A_24_P77968	0.00205	1.06e-05	17.8	4.43941	0.752	A_24_P77968	NM_001458	FLNC	AATGTCACCTACACTGTCAAGGAGAAAGGGGACTACATCCTCATTGTCAAGTGGGGTGAC
A_32_P54553	0.00205	1.06e-05	17.8	4.4377	2.06	A_32_P54553	XM_036729	USP41	ATATGATCCGGATGAAGGACTCCTTGATTTGCCTTGACTGTGCCATGGAGAGTAGCAGAA
A_21_P0010470	0.00205	1.07e-05	17.7	4.43593	1.58	linc|TCONS_00029850		XLOC_014288	TTATGACACATGGACTGGAGGTTTGTGGTGGTTTCATGACACATGGACTGCAGATTTGCA
A_24_P408736	0.00205	1.07e-05	-17.7	4.43465	-0.769	A_24_P408736	NM_014568	GALNT5	GAGCTAGTGGTGTGCTTATTAATGTGGCTTTGGGTAAATGCATTTCCATTGAAAACACTA
A_23_P144465	0.00205	1.07e-05	-17.7	4.43097	-0.723	A_23_P144465	NM_005443	PAPSS1	AAAGTGCTGACGATGGCCCCTGGTTTAATCACTTTGGAAATAGTTCCCTTTCGAGTTGCA
A_23_P13094	0.00207	1.09e-05	17.7	4.41114	2.38	A_23_P13094	NM_002425	MMP10	ATGTATTATGAGCCAAAATGGTTAATTTTTCCTGCATGTTCTGTGACTGAAGAAGATGAG
A_23_P25615	0.00207	1.1e-05	-17.6	4.40919	-1.4	A_23_P25615	NM_017826	SOHLH2	GCATTTCACAATCCCTTGAGTGAAACGATGGCTAATAGGTAAATATTTCTTTCTGGACCT
A_23_P65442	0.00207	1.1e-05	17.6	4.40817	1.04	A_23_P65442	NM_006084	IRF9	GATAATTCTCAGTAGTTGTCCGTGATAATCGTGTCCTGAAAATCCTCGCACACACTGGCT
A_23_P201636	0.00207	1.1e-05	17.6	4.40704	1.18	A_23_P201636	NM_005562	LAMC2	ACAGTGGTGACATAGTCTCTGCCCTCATAGAGTTGATTGTCTAGTGAGGAAGACAAGCAT
A_23_P106682	0.00211	1.12e-05	-17.6	4.38798	-0.627	A_23_P106682	NM_001424	EMP2	TTCCGGAGCTGGGTTGCTTCTGCTGCAGTACAGAATCCACATTCAGATAACCATTTTGTA
A_23_P106002	0.00211	1.13e-05	17.5	4.38174	1.06	A_23_P106002	NM_020529	NFKBIA	TGATGTGGGGTGAAAAGTTACTACCTGTCAAGGTTTGTGTTACCCTCCTGTAAATGGTGT
A_23_P67569	0.00211	1.13e-05	-17.5	4.38016	-1.6	A_23_P67569	NM_024888	LPPR3	AGCGACGTGGACCAGGAGGAGCCGCGGTTCGGGGCCGTGGCCACCGTCAACCTGGCCACG
A_23_P62901	0.00215	1.16e-05	-17.5	4.35531	-0.861	A_23_P62901	NM_006763	BTG2	TTTTAGAAGCAGCCTCATGGTCTCATGCTTAATCTTGTCTCTCTTCTCTTCTTTATGATG
A_23_P88435	0.00216	1.17e-05	-17.4	4.34551	-0.616	A_23_P88435	NM_005197	FOXN3	TTAACAGCCGAAACCGATGTGTCTATGGTGCTGCACCTTGCTGTTGTACTTCTGAAATCA
A_33_P3252925	0.00216	1.17e-05	17.4	4.34513	0.684	A_33_P3252925	NM_199320	PHF17	GTACAGAGGATTTTTCACTATGTGCCTAGCTTGGTGTCCATTCAGCTAAAATTGAAAAAA
A_23_P204087	0.00216	1.17e-05	17.4	4.34109	3.5	A_23_P204087	NM_016817	OAS2	TCTTCAAAGCAAAGCTCTTTACTTTCCCCTTGGTTCTCATAACTCTGTGATCTTGCTCTC
A_24_P84396	0.00218	1.19e-05	17.4	4.33013	1.4	A_24_P84396	NM_018689	KIAA1199	CCCTATAGGCCAGAATTTTCCAATTAGAGGAATTCAGTTATATGATGGCCCCATCAACAT
A_19_P00322645	0.00219	1.2e-05	-17.3	4.32228	-1.93	A_19_P00322645	XR_110237	LOC283588	CAGTAAGGGCTTACTTTTTACCAACTTGTGTGTGTGTAAAGATGTATTTGTTCAAGCTTT
A_23_P30813	0.00222	1.22e-05	17.3	4.30424	1.2	A_23_P30813	NM_003541	HIST1H4K	TCTACGGTTTCGGTGGTTGAGCGTCCCTTTCTATCAACAAAAGGCCCTTTTTAGGGCCCC
A_32_P117170	0.00222	1.22e-05	-17.3	4.30038	-0.687	A_32_P117170	NM_001122838	NAPEPLD	GCCTTTTGGGGAATGAATACTTTTGTTCATGTCTAGCCCACTGGGAATTTTGTTTTCACC
A_33_P3377239	0.00222	1.23e-05	-17.2	4.2957	-0.812	A_33_P3377239	NR_026885	LOC100270804	GCTGACATCATTGGAAAAGTGCATCACTTAGAAAATGTATCTGTGTGTCAATTTTGTTTG
A_23_P31896	0.00222	1.23e-05	-17.2	4.2943	-0.587	A_23_P31896	NM_003033	ST3GAL1	TTGGGGAATGAATGTGGAAGATGCCTATATTCTGAGAGACAGGACAGTTTCCCAGGAAGA
A_23_P72096	0.00222	1.24e-05	17.2	4.28849	2.73	A_23_P72096	NM_000575	IL1A	TTATTATTCTTCATAACAATTTTAGGAGGACCAGAGCTACTGACTATGGCTACCAAAAAG
A_33_P3339197	0.00224	1.26e-05	17.2	4.2751	1.45	A_33_P3339197			AGGGGTTTCCCAGCTCTGACTTTCCTAGTCATTCACCTGAGTCTGAGGCCTCCTAGGTGA
A_33_P3271430	0.00224	1.26e-05	-17.1	4.26893	-0.679	A_33_P3271430	NM_203351	MAP3K3	TGCAGTGCAAAGCCAGGCCAGTGTTGCGCATTACTTACAATAAAAGGGATCATTTATATC
A_32_P210642	0.00224	1.26e-05	17.1	4.26839	0.789	A_32_P210642	NM_201446	EGFL7	AAGGCCAGGTGGGCCCTCAGCTGAGGGAAGGTACGAGCTCCCTGCTGGAGCCTGGGACCC
A_33_P3212092	0.00224	1.27e-05	-17.1	4.26712	-0.948	A_33_P3212092	NM_145341	PDCD4	GGATCTGGTCACACAAGATAGCATTAAACGTGACATGGCACATAAAATTGGTTAAAAAAT
A_23_P139795	0.00224	1.27e-05	17.1	4.26183	0.857	A_23_P139795	NM_002442	MSI1	GAACCATCCCGTCCTGTATCATATGTAAATACTGTGAGGTGATGTGCCCACCCCTCTCTA
A_23_P415401	0.00224	1.28e-05	-17.1	4.25623	-0.611	A_23_P415401	NM_001206	KLF9	AAGAAGAAAGCCCTTCACCATTGTGGAATGATGCCCTGGCTTTAAGGTTTAGCTCCACAT
A_21_P0001198	0.00224	1.28e-05	17.1	4.25406	0.953	ens|ENST00000426575|linc|TCONS_00000691		XLOC_001099	CCTGGCTGTTCTGTTCATGACGGTGGTTATTCCAATTACTTTGAGAATTATATTTATTAG
A_23_P329198	0.00224	1.29e-05	17.1	4.2462	0.653	A_23_P329198	NM_001031716	OBFC2A	ACATGTCATAAGTGGTACCCACTTCCCCTTTTTACTGTAGGGTGGATAACTCTTAGGATT
A_23_P94319	0.00224	1.29e-05	-17.1	4.2457	-0.79	A_23_P94319	NM_014867	KBTBD11	ATAGTGCAGAGCCTCGTATGTTTGTCAGTTCATGCCGAGATGAAATAAATCACGCAGAAA
A_23_P431268	0.00224	1.3e-05	-17.1	4.24425	-0.578	A_23_P431268	NM_014935	PLEKHA6	TTAGGTACTGAAGAATCCCAGTGAGTTCTGCATTTGTATCTTGCAAGTTTGTATAAACCC
A_23_P101671	0.00224	1.3e-05	-17	4.24062	-0.939	A_23_P101671	NM_033064	ATCAY	CAACGATGAGTTTTGCGGTTTTTCAGAACAGAAATGATCACTACGATTGACGACGGTCGT
A_23_P171143	0.0023	1.34e-05	-17	4.21343	-0.657	A_23_P171143	NM_003270	TSPAN6	ATCCACGACTGGAAGGGACTACTGATGTTCTGTGATACATCAGGTTTCAGCACACAACTT
A_23_P23074	0.0023	1.34e-05	16.9	4.21023	1.92	A_23_P23074	NM_006417	IFI44	AAGGATGTTCTAATTCTTTCTGCTCTGAGACGAATGCTATGGGCTGCAGATGACTTCTTA
A_24_P32085	0.00231	1.35e-05	-16.9	4.20214	-1.4	A_24_P32085	NM_024761	MOB3B	ATCTTCCTGACTTCTTACCTTTAACATCCCTGTTAAAGATTACACTGTTGTTGTTTCAGA
A_33_P3381513	0.00232	1.36e-05	16.9	4.19393	1.61	A_33_P3381513	NM_014143	CD274	CTGGGAGCCATCTTATTATGCCTTGGTGTAGCACTGACATTCATCTTCCGTTTAAGAAAA
A_33_P3219245	0.00232	1.37e-05	-16.9	4.18893	-0.799	A_33_P3219245	NR_023390	LINC00476	GCGTTTGTAATTCAGCATCTTAAAATGTCTCTTTTGGCAGTATTTCTTTACAAATGTGGC
A_21_P0006090	0.00236	1.4e-05	16.8	4.16725	0.667	A_21_P0006090	XR_108974	XLOC_007775	ACTGAATGGGAACATTGTCTGTCATCCCTAGACTGCATTAAAGACCTAAACTGCTTCCAT
A_21_P0000575	0.00236	1.4e-05	16.8	4.16361	0.676	A_21_P0000575	NR_029193	LOC100287216	AGCCATTGGGGCTGAATTTTCATTTTTGTATCCACAGAACTAACACATAAAGTTTACATG
A_23_P121637	0.00236	1.41e-05	-16.8	4.16126	-0.798	A_23_P121637	NM_003619	PRSS12	GATGACAACAAATGGCAAGATCTGTTTTTGCTTTGTGTTGTGGTAAAAAATTGTGTACCC
A_23_P373598	0.00236	1.41e-05	16.8	4.16015	0.822	A_23_P373598	NM_002360	MAFK	AGCTGGGCCGGGGAAGCACGGTGTGTTCTGCTTTTCTTTTCAGATTGTTGAAATTTCATT
A_24_P20873	0.00237	1.42e-05	16.7	4.15008	0.759	A_24_P20873	NM_003495	HIST1H4I	CATTTCTGGCCTCATCTATGAGGAGACCCGCGGAGTGTTGAAGGTGTTCCTGGAGAACGT
A_23_P64617	0.00237	1.43e-05	-16.7	4.14747	-1.1	A_23_P64617	NM_012193	FZD4	AAATGGACCCTGCTTTTAAGGATGTACAAAAGTATGTCTGCATCGATGTCTGTACTGTAA
A_23_P142750	0.00239	1.45e-05	16.7	4.13307	1.54	A_23_P142750	NM_002759	EIF2AK2	AGAACAGATTTCTTCGCAAGACTATGGAAAGGAAGTGGACCTCTACGCTTTGGGGCTAAT
A_23_P23855	0.00239	1.45e-05	-16.7	4.12884	-0.662	A_23_P23855	NM_032305	POLR3GL	AGAACTGGGGTTGTTAGAGCTGAGATGACTGTACACATACCCCTGCCCAATTTATATAGC
A_33_P3219601	0.00239	1.46e-05	16.7	4.12616	0.849	A_33_P3219601	NM_007314	ABL2	CCTGTCCTTAATAACTTATTGTCATGTGTACAGGAAATCAGTGATGTGGTGCAGAGGTAG
A_33_P3276703	0.00239	1.46e-05	16.7	4.12564	1.35	A_33_P3276703	NM_003378	VGF	CTCTGTTGTAAATACCCCTCACGGAGGAAATAGTTTTGCTAAGAAATAAAAGTGACTATT
A_19_P00324550	0.00239	1.46e-05	16.6	4.12301	1.07	A_19_P00324550	NM_001122636	GALNT9	ATCAAGTACAGCACGTTTGAGGTGCAGCAGTATGCGAACGCCGCCCATGGCTACAACTGG
A_23_P382602	0.00239	1.47e-05	-16.6	4.11584	-0.94	A_23_P382602	NM_004326	BCL9	CATCTTCAGACCTTTGGACTATTTTCTTTCAACTGCAGTGTATAGAAAAACCAAACTACG
A_23_P37375	0.00239	1.48e-05	-16.6	4.11331	-1.79	A_23_P37375	NM_004755	RPS6KA5	CTGTGATGATACCTTTTGCTTTGCCTTGTGGACAATGTGGGTTTTTGAAATTTGCACCCT
A_33_P3414868	0.00239	1.48e-05	16.6	4.11277	1.78	A_33_P3414868	CR736977		TTCTACAGGTGGGCTGAGGACAGAAAAATCCTAAAGATGGAAGTATCATTAAAATCGTGC
A_23_P334955	0.0024	1.49e-05	16.6	4.10283	1.18	A_23_P334955	NM_053279	FAM167A	TTTAGCTGAATGTAGTCAGTCCAATTAAGTTGGATGCAACTGAGTGATTTAGTTGCTTGG
A_23_P206280	0.0024	1.5e-05	-16.6	4.09949	-0.648	A_23_P206280	NM_201525	GPR56	GCGTTCAATCTTGACCTTGAAGATGGGAAGGATGTTCTTTTTACGTACCAATTCTTTTGT
A_23_P51202	0.0024	1.5e-05	-16.6	4.09835	-0.795	A_23_P51202	NM_001077195	ZNF436	GCAGACTGTGGGTATCCATATTTTAATTGTCGGGTGACACATGTTCTTGGTAACTAAACT
A_23_P19987	0.0024	1.5e-05	16.6	4.09782	0.615	A_23_P19987	NM_006547	IGF2BP3	AACAAAAGGCTACATTTCCATGGGGCCAGCACTGTCATGAGCCTCACTAAGCTATTTTGA
A_21_P0012568	0.00242	1.52e-05	16.5	4.08484	1.19	A_21_P0012568	NM_030930	UNC93B1	GCTTTGCACCTCCTATCCCCAGGGTCCGCCGAGAGCCACGATTTTTTACAGAAAATGAGC
A_23_P68155	0.00247	1.56e-05	16.4	4.06064	2.96	A_23_P68155	NM_022168	IFIH1	CTACGTCCTGGTTGCTCACAGTGGTTCAGGAGTTATCGAACGTGAGACAGTTAATGATTT
A_33_P3241334	0.00247	1.56e-05	16.4	4.05894	0.956	A_33_P3241334	AK056754	PSG1	GCTCACTGAAGCATTTTACATTTTGAATCTTTCAGATTTGGGATGCTAAACCAGTAAGTA
A_23_P214222	0.00247	1.56e-05	-16.4	4.05723	-1.32	A_23_P214222	NM_002356	MARCKS	AACTCCTGCTTAAGGTGTTCTAATTTTCTGTGAGCACACTAAAAGCGAAAAATAAATGTG
A_23_P7282	0.0025	1.59e-05	-16.4	4.04014	-0.552	A_23_P7282	NM_153702	ELMOD2	TTCAAGTAGCTTTCTCTGGGGGAAAAAGTACCACTTGGACACTTAAAGGAATTGGGATTT
A_33_P3332492	0.00251	1.59e-05	-16.4	4.03577	-0.914	A_33_P3332492	NM_145235	FANK1	TCTAATTGATGCTGGGGCCAATGTGAATGTGAAGGACAGAAATGGAAAGACGCCCCTTAT
A_23_P362191	0.00251	1.6e-05	-16.3	4.03032	-1.7	A_23_P362191	NR_026951	LINC00324	TCAATGTGATTCCAGTTAAGGAATTGGGCCTTAAGCCAAATGCGCCTAAACGCAACTTGC
A_32_P161033	0.00251	1.61e-05	-16.3	4.02774	-0.993	A_32_P161033	BC043411		AGATACTACTTTTTCAAAAAGTCACCCAGGAATTGTTAGTGTTGAACGACTCGATACTCG
A_23_P252541	0.00252	1.62e-05	-16.3	4.02137	-0.953	A_23_P252541	NM_177403	RAB7B	GGACCTGTGGACCATTTCTAAAGGTGCACAACAAATAATAAATGTGTCCTTCTTTGTTTT
A_21_P0007854	0.00253	1.63e-05	16.3	4.01483	1.35	linc|TCONS_00021223		XLOC_009911	AAGTGAATCTGGAGCTTAGATGGAGAGAGAAGAGAGAGATTAATTGAGGCCCCAGGTACT
A_23_P65427	0.00253	1.64e-05	16.3	4.0082	0.69	A_23_P65427	NM_002818	PSME2	AAAGCCATCTATGTACTGAACCCGGGACTAGAAGGAAAATAAATGATCTATATGTTGTGT
A_23_P406135	0.00253	1.65e-05	-16.2	4.00146	-0.725	A_23_P406135	NM_015662	IFT172	AGCTTTTCCTTTCAGTAGTTGGTAGAGCTGAGGAAGAGTTAGGGCCTCTCCCTCATTAAA
A_23_P62890	0.00253	1.65e-05	16.2	4.00037	1.45	A_23_P62890	NM_002053	GBP1	CAAAGATGCATTTACCTCTGTATCAACTCAGGAAATCTCATAAGCTGGTACCACTCAGGA
A_24_P147765	0.00253	1.65e-05	16.2	3.9997	0.805	A_24_P147765	NM_024955	FOXRED2	CCTGCTGTCTCGGGCTGGCACCCATATGTGCTCACCATGTGTAAGGTGACATTTCCAAAT
A_33_P3511265	0.00253	1.65e-05	-16.2	3.99849	-1.57	A_33_P3511265	NM_006475	POSTN	TAACCTGACCTTAGAAAATTGTGAGAGCCAAGTTGACTTCAGGAACTGAAACATCAGCAC
A_23_P5342	0.00257	1.69e-05	-16.2	3.97889	-1.03	A_23_P5342	NM_018557	LRP1B	TTATTCACAAGTTTTGGAGGGCTTTTTGTTCCTCTGATAGACATGACTGACTTTTAGCTG
A_23_P88909	0.00257	1.69e-05	16.2	3.97644	0.851	A_23_P88909	NM_004209	SYNGR3	ACAGGCTGCTAGAACAGCCCAGCCCTGTCAGTGTTGTGATCATGGTCCAGTCTTCGGGTT
A_24_P87931	0.00258	1.7e-05	16.1	3.96924	0.808	A_24_P87931	NM_145343	APOL1	ACAGCGGCTCCACTACAGACCCAGCCCCAGGTTCAATGTCCTCCGAAGAATGAAGTCTTT
A_23_P200203	0.0026	1.72e-05	-16.1	3.95727	-0.592	A_23_P200203	NM_018281	ECHDC2	GGTTGGGTTTGCTTTGGAAAATGCCTGTCTCTCTACTTGAATGATAAAGAATTAAATTAG
A_23_P89056	0.0026	1.73e-05	-16.1	3.95609	-0.67	A_23_P89056	NM_014669	NUP93	CATGTTTCTGCGCTGTGTGAGTGAGCTTGTGATTGAAAGCCGAGAGTTCGATATGATTCT
A_33_P3264926	0.0026	1.73e-05	16.1	3.95122	1.49	A_33_P3264926	NM_015589	SAMD4A	AACCTGACATCAACAACAGGCTGGAGTCGTTGTGCCTCAGTATGACCGAACACGCCCTGG
A_33_P3380098	0.00263	1.76e-05	16	3.93729	0.669	A_33_P3380098	NM_001243756	PXN	CCTGGAGAACTATATCTCAGCCCTCAACACGCTGTGGCATCCTGAGTGCTTTGTGTGCCG
A_24_P6370	0.00263	1.76e-05	-16	3.93344	-1.56	A_24_P6370	NM_178550	C1orf110	TGCTGGCAAAACGGCATAGCTATTCTCTCTGTTTTAGTTTGATATATAGTAGTGGTAGGA
A_33_P3269588	0.00265	1.78e-05	-16	3.92406	-0.512	A_33_P3269588	NM_002040	GABPA	GGCAGAATTGCTATGTGTGGTTGATCTTCAGATAAATTGACTGATCACAGTTATTTTTGT
A_23_P383986	0.00265	1.79e-05	-16	3.91616	-0.623	A_23_P383986	NM_015892	CHST15	ATTGAAGTTCCTTTTTGTTCTCAAAAGTTGTGACCGTGTTAAATTGTACTCCCTTAGTCC
A_33_P3279241	0.00265	1.8e-05	-16	3.91448	-0.746	A_33_P3279241	NM_020747	ZNF608	AAACAACCACTGAATCTAAAGCACTGGATTTGCTCCAGCAGCATGCTAACCAATACCGCA
A_23_P158725	0.00265	1.8e-05	16	3.91349	0.698	A_23_P158725	NM_001042422	SLC16A3	GTCTTGGGGACAGCTCTTTCCACCCCTGGAAGATGGAAATAAACCTGCGTGTGGGTGGAG
A_23_P502747	0.00265	1.81e-05	15.9	3.90992	0.545	A_23_P502747	NM_170692	RASAL2	CTGGACTTTAGGAGTAATTTCTATTGAACTCCTGTCAATATGTTTATTTCCTCTGTCTAC
A_23_P18604	0.00265	1.81e-05	15.9	3.90619	0.95	A_23_P18604	NM_015907	LAP3	TTCGTTTCAGTCAAGACAATGCTTAGTTCAGATACTCAAAAATGTCTTCACTCTGTCTTA
A_33_P3316928	0.00265	1.81e-05	-15.9	3.90504	-0.918	A_33_P3316928	NM_020651	PELI1	GACTAATGCAAGAAAGCAAGTCCTGTGTTGTATTTGTTCTAGTCATTTTTATTCAGGCTA
A_23_P415021	0.00271	1.86e-05	-15.9	3.88219	-1.37	A_23_P415021	NM_014033	METTL7A	TATGGAAGCTGTGAAAATCATCACAAGTGCCTCTGAAAGCGAGTGTTAGGTTGGTTAGAG
A_24_P561341	0.00272	1.87e-05	-15.8	3.87572	-1.06	A_24_P561341	NM_001002919	FAM150B	GTTGACAGTTTGCAGATATATATTCGATAAATCAGTGTACTTGACAGTGTTATCTGTCAC
A_23_P401098	0.00274	1.89e-05	-15.8	3.86238	-0.71	A_23_P401098	NM_153211	TTC39C	CTTCAAGCAAAGGAGGATTTCTCTGGCTACGACTTTGAAAACAGATTGCATGTCCGCATC
A_24_P303145	0.00275	1.9e-05	-15.8	3.85846	-0.91	A_24_P303145	NM_054027	ANKH	TACATGTCGCTTTTAAGGAAGTGCTCTTTATGTATCTAACAGATGGAAGTTTTTGCATTG
A_33_P3311056	0.00275	1.91e-05	-15.8	3.85342	-0.676	A_33_P3311056	NM_004168	SDHA	CTTTGTCCCTTGCTTCATTTTTGTGACAAGATAAAACTGGGCACAGCTCTTAAATAAAAT
A_23_P202104	0.00275	1.91e-05	15.8	3.85161	0.87	A_23_P202104	NM_005729	PPIF	TCCTGTGCTCCGGAGGGAAGCATTTCCTGGTAGGCTTTGATTTTTCTGTGTGTTAAAGAA
A_23_P155868	0.00276	1.93e-05	15.7	3.8428	0.537	A_23_P155868	NM_006320	PGRMC2	TAAACAACCAAAGTCAGGGGCCTTCAGAACTGCAATTCTTACTCCCTTTCACAGACTGTC
A_24_P341674	0.00276	1.93e-05	-15.7	3.84065	-1	A_24_P341674	NM_013989	DIO2	CAATTCCAGTGTGGTGCATGTCTCCAGTACAGAAGGAGGTGACAACAGTGGCAATGGTAC
A_23_P48585	0.00277	1.96e-05	-15.7	3.82914	-1.27	A_23_P48585	NM_005407	SALL2	CTAGTAAAATGTCAAGAACAGACGGGAGATATTAGTGTCTTTCCCTCTATCATTAAAGGT
A_23_P86021	0.00277	1.96e-05	-15.7	3.82807	-1.61	A_23_P86021	NM_003944	SELENBP1	AAGCTGAGACTGTGGCAATGTGTTGAGTCATATACATTTACTGACCACTGTTGCTTGTTG
A_33_P3252369	0.00277	1.96e-05	-15.7	3.82405	-0.723	A_33_P3252369	NM_144632	TMEM182	ACTTTTAGAAAGAGTGAATAAAAAGGGCAGTGAGTTATGCTCTTGGACTTGGTGAAAGCT
A_24_P62530	0.00277	1.97e-05	-15.7	3.82369	-1.63	A_24_P62530	NM_021205	RHOU	GGCTGAACTACAAGTGTAGGCCACCATTATAATTTATAAATACAGCATACTTCAAAACTG
A_33_P3307197	0.00277	1.97e-05	-15.7	3.82297	-0.681	A_33_P3307197	NM_020440	PTGFRN	CTGCAGAATTTTCCGTAGACAAAGAAAGGATCTTGTGTATTTTTGTCCATATCCAATGTT
A_23_P16834	0.00278	1.98e-05	-15.6	3.81657	-0.695	A_23_P16834	NM_022823	FNDC4	CATCGACGTTTGAGTGAAGAAACACACCCAGAAGAGAGATGCACTAACAACTGGGGATAG
A_23_P42718	0.00278	1.99e-05	15.6	3.81077	1.09	A_23_P42718	NM_004289	NFE2L3	CAGCCATCCTTTTTAAGAGTAAGTTGGTTACTTCAAAAAGAGCAAACACTGGGGATCAAA
A_23_P154740	0.00278	1.99e-05	-15.6	3.80955	-0.777	A_23_P154740	NM_018474	PLK1S1	TGTGTCACACTTGTCAGGTTTGAATATTGGCAGCGGTGCATTCGAGACAAAGACAGCTAA
A_32_P88120	0.00278	1.99e-05	-15.6	3.80903	-1.1	A_32_P88120	NM_013313	YPEL1	GCTTCAGGGGAAGTGCTATTCACAGGACCATATCCACCACCCTCTTAAATTCCTAAACAA
A_23_P76914	0.00278	2.01e-05	-15.6	3.80206	-0.744	A_23_P76914	NM_005982	SIX1	AGCTTGTTTCTGGAGTTGTTTGCGCATAAAGGAATGGTGGACTTTCACAAATATCTTTTT
A_23_P110846	0.00278	2.01e-05	-15.6	3.80124	-0.597	A_23_P110846	NM_004779	CNOT8	TCAGATTTTTGGGTCATGTCTGTTGTATTTTCAGTAATGTGATTTCAGATGGTCATCTGG
A_23_P215720	0.00278	2.01e-05	-15.6	3.80068	-1.74	A_23_P215720	NM_000492	CFTR	ACAGCCTCTTAGATGCAGTTCTGAAGAAGATGGTACCACCAGTCTGACTGTTTCCATCAA
A_24_P944049	0.00278	2.01e-05	-15.6	3.79836	-0.822	A_24_P944049	NM_015147	CEP68	TAAGTGAACAGATTATTAAAACCTGTAGTAGCTTTGAACCGTTTGTACTTGAAAATGGGG
A_32_P134290	0.00279	2.03e-05	15.6	3.79232	0.947	A_32_P134290	NM_017742	ZCCHC2	AATTAATTGTTAAGCTGCAGTTGAGTTGTTCAAGTGAGAGTTTTGATAAGCCACTTATGG
A_23_P144827	0.00279	2.04e-05	-15.6	3.78813	-0.818	A_23_P144827	NM_012304	FBXL7	ACAAAGCTGACTGTTCACACTGATTGCCCAGCACATACCGTCTTGCCAGTTTCTTCTTTT
A_23_P45871	0.00279	2.04e-05	15.6	3.78651	6.3	A_23_P45871	NM_006820	IFI44L	TTGTTCGTTTTGCCTTCTGTCCTTGGAACAGTCATATCTCAAGTTCAAAGGCCAAAACCT
A_24_P231104	0.0028	2.05e-05	-15.5	3.77858	-0.892	A_24_P231104	NM_001003679	LEPR	TTATGCAGTATTTTAATACCTACATAAGTCTATTCCATTATTATATTTTGCGCTTGGCAT
A_23_P213375	0.00283	2.08e-05	-15.5	3.76636	-0.753	A_23_P213375	NM_018936	PCDHB2	GCTTTGAATTCACTTAAGTGTTAATAAGGATCTACTGAGGCTAGTCTCGTTTAATTTGTG
A_23_P255896	0.00284	2.11e-05	15.5	3.75355	1.18	A_23_P255896	NM_001080824	C2orf89	GCAAGGGGCTCTACGCAGACTACCTCTTCAATGCTATTGCCGGAAACTGGGAGCGCAAGA
A_21_P0000504	0.00284	2.11e-05	15.4	3.7514	1.22	A_21_P0000504	NR_023344	RNU6ATAC	GACAACACGCATACGGTTAAGGCATTGCCACCTACTTCGTGGCATCTAACCATCGTTTTT
A_33_P3290443	0.00284	2.11e-05	-15.4	3.74983	-0.572	A_33_P3290443	NR_002569	SCARNA9	GAAAAGGTTTTACTACTGATCTTTGTAACTATGATGGTTTCTACACTTGACCTGAGCTCA
A_23_P207517	0.00284	2.11e-05	-15.4	3.74931	-0.887	A_23_P207517	NM_002611	PDK2	GGCTTTCTCCCTAGGACCTTCTGTGTATATAGTTAGTTTTATAACCCTGAATGCCCCCAC
A_23_P327140	0.00284	2.12e-05	15.4	3.74718	1.64	A_23_P327140	NM_020914	RNF213	GTGATTTACCTGAAAATCTTCACAACTGATCATTATCTCCTTCTCTTTGAGACCTGACTG
A_23_P90419	0.00284	2.12e-05	15.4	3.7458	0.733	A_23_P90419	NM_025245	PBX4	GGTAACGCTATGAATTGAATTGTCTGTTCTAGGACTGGGCACAGATTTTCCCATTAAAAT
A_32_P86739	0.00284	2.13e-05	-15.4	3.74156	-0.632	A_32_P86739	NM_001010911	C10orf114	CTGACTTTTCCCAGCTAAGTTTCCCCTCAATAAAAAGCCCGCTTTCTGGGAAAGACAGAA
A_24_P38754	0.00284	2.13e-05	-15.4	3.74005	-0.659	A_24_P38754	NM_018464	CISD1	CTCAGTAGTAGTCAATCACAAATTTCTACTTGCTAAAATCCATTTACCTTGACAGGAATC
A_23_P132388	0.00284	2.14e-05	15.4	3.73548	0.543	A_23_P132388	NM_005138	SCO2	AGTCACAGTTACCGCGTGTACTACAATGCCGGCCCCAAGGATGAGGACCAGGACTACATC
A_21_P0014247	0.00284	2.15e-05	15.4	3.73106	1.13	A_21_P0014247	XR_109012	LOC100507309	CAGCAGCTTTTGCATAATCCAGGAGAATTGAATAATAGTTGAAGTTAATTTTGCCAGTGA
A_21_P0002763	0.00284	2.15e-05	15.4	3.73098	1.15	tc|THC2672667|linc|TCONS_00005566		XLOC_002746	CACCCCATGGAATTTTTATTCTGACTTTCTTCTGCCTGTGTGGCATTTATGTTTAAATAA
A_32_P75264	0.00286	2.18e-05	-15.3	3.7178	-0.883	A_32_P75264	NM_178505	TMEM26	TTCTAATTTCAGACTTGGCTTTTTACTTAGAGGACATTCTGATTTGCTCTCAGAAACATC
A_23_P73114	0.00286	2.18e-05	-15.3	3.71534	-0.94	A_23_P73114	NM_000313	PROS1	CCAGAACAAATTTTAACAAAAGGACAACCACAGAGGGATATAGTGAATATCGTATCATTG
A_23_P121064	0.00286	2.19e-05	15.3	3.71459	0.866	A_23_P121064	NM_002852	PTX3	ATGTTACTAGACTTTATGCCATGGTGCTTTCAGTTTAATGCTGTGTCTCTGTCAGATAAA
A_33_P3283480	0.00286	2.19e-05	-15.3	3.71309	-1.37	A_33_P3283480	NM_148170	CTSC	GGATCAACTCCATCTTACTAACCATTTGATTCCCTATGTATTACACGATATATGACCAAT
A_32_P139894	0.00289	2.22e-05	15.3	3.69935	0.67	A_32_P139894	NM_007314	ABL2	CAAACATGCGGATTCAATTCTTTAAAACTCGTTGAACGTTTATACCAAAGGTCCCGCCCC
A_23_P359540	0.00293	2.25e-05	15.2	3.68587	1.23	A_23_P359540	NM_003540	HIST1H4F	CCGCGGTGTTCTTAAGGTGTTCCTGGAGAATGTGATACGGGACGCCGTAACCTACACGGA
A_24_P280113	0.00294	2.27e-05	-15.2	3.67545	-0.58	A_24_P280113	NM_001560	IL13RA1	ACATTTTTGGTAGTCTTCAACCAGGGATTGTTTCTGTTTAACTTCTTATAGGAAAGCTTG
A_23_P4551	0.00294	2.28e-05	-15.2	3.67078	-1.18	A_23_P4551	NM_015559	SETBP1	CCAGACCCACCAGAAAGACAAGTGTCTAGCAATGCCTTGGTACCTGATCTTTTTCATTCA
A_23_P257971	0.00294	2.29e-05	-15.2	3.6677	-0.938	A_23_P257971	NM_001353	AKR1C1	TTATCCATTTTCTGATGAATATTAACATGGAGGGCATTGCATGAGGTCTACCAGAAGGCC
A_33_P3407400	0.00294	2.3e-05	-15.2	3.66413	-1.16	A_33_P3407400	NM_144722	SPEF2	GAGAAAAGGGACTTGCTAGATACCAATGATTATGAAGAATATAAGGTACCTACTGATATG
A_33_P3236698	0.00294	2.3e-05	-15.2	3.66359	-1.28	A_33_P3236698	AK292218	ANKRD19P	GCAATGTCAATTACCCTCTAGTTGTGTTTACTCACAACCTTTGTCAATTAATCTTTACTG
A_21_P0013528	0.00294	2.31e-05	15.2	3.65868	0.758	ens|ENST00000521696|linc|TCONS_l2_00028340		XLOC_l2_014602	CGCTGGTTCGATGCAGAGGAAGAAACCACACCTAGCACGTAAAGCCCTGAAAAAATAGAG
A_23_P2573	0.00294	2.31e-05	-15.2	3.65818	-0.954	A_23_P2573	NM_032256	TMEM117	ATGAGAGCAGCACATCCCACCATTTACAATATTCGTATATCTTTCTGCAAATATGGCTCT
A_23_P156907	0.00294	2.31e-05	-15.2	3.65705	-0.606	A_23_P156907	NM_018013	SOBP	TGAAAACAAGAGGGAAAGTGAGAAAGATCACCCATGATTCTGTTTCACTGTTTGCTTTCT
A_24_P403561	0.00294	2.31e-05	-15.2	3.65615	-0.906	A_24_P403561	NM_002334	LRP4	AGCACTGATTTACTCTGTAAAAAGCAAAATCTCTCTGTCCTAAACTAATGGAAGCGATTC
A_24_P942694	0.00295	2.32e-05	15.1	3.65184	0.62	A_24_P942694	NM_018017	C10orf118	ACTTCAGACTTTAGCCTGTTTAGTTTTAAGGACTGAAAATGGTAGGTTTGGGCAGAAGAA
A_23_P38346	0.00296	2.34e-05	15.1	3.64407	1.23	A_23_P38346	NM_024119	DHX58	CATACTGTACTCAGAATCACGACATTCCTTCCCTACCAAGGCCACTTCTATTTTTTGAGG
A_23_P423457	0.00296	2.34e-05	-15.1	3.64351	-0.994	A_23_P423457	NM_178276	SERINC5	TTTTGGTTCTTTAAACTTCTGCTGTTGGGGGCCATGTGCTCAGGAGCTTTCTTCATTCCA
A_23_P356004	0.003	2.39e-05	-15.1	3.62349	-0.764	A_23_P356004	NM_013434	KCNIP3	TTCTCAGCATCCACTAATATTCAGTCCTGTATATTTTAATAAAATAAACTTGACAAAGGA
A_23_P168882	0.003	2.39e-05	-15.1	3.6226	-0.962	A_23_P168882	NM_033285	TP53INP1	GGGAGGTTAGATGTGTGTTTCAGGCTTGGAGTGTATGAGTGGTTTTGCTTGTATTTTCCT
A_24_P273799	0.003	2.39e-05	-15	3.62127	-0.679	A_24_P273799	NM_152320	ZNF641	CCCCGATCTAAAATGGTCATTATATATTTGTGTCAAGAATTAGAAGGCAAGGGTCACTAA
A_19_P00810205	0.003	2.4e-05	15	3.61749	0.647	A_19_P00810205			ATGATGCATTATCATCCTTCTAAGGCAGCAACAGCTGCTTCCTGCTTGTCTCAGAAGGTT
A_23_P73097	0.003	2.41e-05	15	3.61486	1.14	A_23_P73097	NM_170587	RGS20	AAGCTCGGTTTGAATACGTCACTTACCAGTGCCATTGCAGGACCCAAATTCACAGTTCAT
A_23_P137016	0.003	2.42e-05	-15	3.61132	-0.663	A_23_P137016	NM_002970	SAT1	GAAATAATAGAATGAGCACCCATTCCAAAGCTTTATTACCAGTGGCGTTGTTGCATGTTT
A_23_P250564	0.003	2.42e-05	15	3.60845	0.688	A_23_P250564	NM_005400	PRKCE	CAAAGCCAAAAAATATATGAAGGATAGCTGTTCTTCTGTGTTCTCTCATTATGGACTTTG
A_23_P419641	0.003	2.43e-05	15	3.60596	1.47	A_23_P419641	NM_019074	DLL4	CAGGGACTCCATGTACCAGTCTGTGTGTTTGATATCAGAGGAGAGGAATGAATGTGTCAT
A_23_P56734	0.003	2.43e-05	-15	3.60541	-1.05	A_23_P56734	NM_006895	HNMT	CCTTTTGTCCACCATGGATATATCTGACTGCTTTATTGATGGTAATGAAAATGGAGACCT
A_23_P202156	0.00303	2.47e-05	15	3.59064	1.14	A_23_P202156	NM_001077493	NFKB2	GGCCACACGCCTCTTGACCTCACTTGCAGCACCAAGGTGAAGACCTTGCTGCTAAATGCT
A_19_P00316564	0.00303	2.47e-05	-15	3.58921	-0.852	A_19_P00316564	NR_034179	LOC653712	ACAGTTGTGCCATCTTCCTCCAGCACCAGGAAGAAGGGCTTGTCTGCCAGCATCAGAGTG
A_23_P357860	0.00303	2.47e-05	-15	3.58785	-0.613	A_23_P357860	NM_003262	SEC62	AGCATGACAGAAAGAGGGAAAGATAAGTTAAATTTCAAGGGGGTCATATCATCACACTTT
A_23_P156970	0.00304	2.49e-05	-14.9	3.58252	-1.43	A_23_P156970	NM_002402	MEST	AAGGACCAATAGCATCTGTGCCAGAGATGTACTGTTATTAGCTGGGAAGACCAATTCTAA
A_23_P159237	0.00305	2.51e-05	-14.9	3.57384	-0.493	A_23_P159237	NM_005293	GPR20	ACTGAAAACTCACAGGGGTAGCCGGGAGCTGCTCCTCACTTTGGCCAGTTTGTCTCCAGA
A_23_P101297	0.00305	2.51e-05	14.9	3.57275	0.572	A_23_P101297	NM_012155	EML2	ACATGGAATGGGCCACAGCTACTTGTGTCCTAGGGTTTGGGGTGTTTGGGATCTGGTCTG
A_24_P237175	0.00305	2.51e-05	14.9	3.57237	0.866	A_24_P237175	NM_001322	CST2	CGTGCCCTTCACTTTGTCATCAGCGAGTATAACAAGGCCACTGAAGATGAGTACTACAGA
A_32_P186731	0.00306	2.53e-05	-14.9	3.56488	-1.65	A_32_P186731	NM_080826	ISM1	TATCATTCTGCTAAACGGCCCCAAAACAGTAGAATTTCTGCTCATGTCCTAGCAGGTTCA
A_23_P169978	0.00307	2.55e-05	-14.9	3.5579	-0.793	A_23_P169978	NM_020747	ZNF608	CGCTTTATACAGACATCAGTTCCATGGTGTTAATTTGAAATGCCTTAATGGCAGGCAAAA
A_33_P3394140	0.0031	2.58e-05	-14.8	3.54533	-0.808	A_33_P3394140	NR_024431	LOC283050	CCTTGGAAGACTCATTTTGGACTTCTGACCTTGAACGTTGTAAGAGAATAAATTTACATA
A_33_P3246829	0.0031	2.58e-05	-14.8	3.54322	-0.608	A_33_P3246829	NM_173843	IL1RN	CTCCAGAATGGTCTTTCTAATGTGTGAATCAGAGCACAGCAGCCCCTGCACAAAGCCCTT
A_32_P192474	0.0031	2.58e-05	-14.8	3.54291	-0.725	A_32_P192474	NM_030651	PRRT1	CTCCTCCACCCAGGTATCTGCCTATTTTCTTGCTAATCCCAGAACCTTTCCTTTTGCTTT
A_24_P130363	0.00311	2.61e-05	-14.8	3.53232	-0.707	A_24_P130363	NM_181482	C18orf1	AAAGATTTCCACCTGTCACGTATCTGCCTCTTTTACCTGAGCAATGGTGTAGTTCTTAGA
A_24_P95154	0.00311	2.61e-05	-14.8	3.5312	-0.514	A_24_P95154	NM_178234	TUSC3	ATGGGGATGGTTCTTCTAAATGAAGCAGCAACTTCGAAAGGCGATGTTGGAAAAAGACGG
A_23_P363778	0.00311	2.61e-05	-14.8	3.53032	-0.89	A_23_P363778	NM_001463	FRZB	AGCTTCGTCATCTTGGACTCAGTAAAAGTGATTCTAGCAATAGTGATTCCACTCAGAGTC
A_23_P118	0.00313	2.63e-05	-14.8	3.52251	-0.699	A_23_P118	NM_001439	EXTL2	GTTAAAACCCTTTGTATCAAAAGATCTTTATTGGTAGAGCACTGGTTATCTTCTGGATAC
A_23_P76774	0.00313	2.64e-05	-14.8	3.5206	-3.44	A_23_P76774	NM_173849	GSC	TACCTAACTCGAAGGACTTGCACAGACAGACGATGCTACTTTCTTGCACACGCGCTGCCT
A_32_P67259	0.00313	2.65e-05	-14.7	3.51575	-0.735	A_32_P67259	NM_004168	SDHA	GCAAGAAGGTTGTGGGAAAATCAGCAAGCTCTACGGAGACCTAAAGCACCTGAAGACGTT
A_33_P3213822	0.00313	2.66e-05	-14.7	3.51196	-2.46	A_33_P3213822	NM_001017424	KCNK2	CTGTTCCGAAAATTTATATGGTGGAATGCGCCATGTATAAACTGTGAATTGTATTGACAA
A_23_P100660	0.00313	2.66e-05	-14.7	3.51179	-1.22	A_23_P100660	NM_002615	SERPINF1	CTTCGTACTGAGGGACACAGACACAGGGGCCCTTCTCTTCATTGGCAAGATTCTGGACCC
A_21_P0010293	0.00313	2.66e-05	14.7	3.51132	1.11	linc|TCONS_00029166|linc|TCONS_00029306|linc|TCONS_00029302|linc|TCONS_00029163		XLOC_014105	ACAGAGGCTCAGATGTCATGCTTGACCCCACAGTTTCTGCAGATCCTGCTTTGTGACTTC
A_23_P376449	0.00313	2.67e-05	-14.7	3.50829	-0.838	tc|THC2532340			CTTTTAGTGCAACTGGTGCTCTGGAAGGGCAGATGTTCTGGAAAACAGGCAAACTTATCT
A_23_P19182	0.00313	2.68e-05	-14.7	3.5061	-0.784	A_23_P19182	NM_016606	REEP2	CTCCCGGTTCCTTGGGAAGAGGGTGCCCATTGGACCTTTGGCACTGGATGAGCCAATAAA
A_33_P3294578	0.00313	2.68e-05	-14.7	3.50333	-0.541	A_33_P3294578	NM_002740	PRKCI	CTGGATTGGATGTTAAGTAAATGCTTGTTCAGTGCCGGTACATTTACTTAAATCTGTTTT
A_33_P3332487	0.00314	2.7e-05	-14.7	3.49698	-1.06	ens|ENST00000368689|tc|THC2635458		FANK1	TGAAGATTTGCTGGTCCGAATACTTCAAGGAGGGTGAGAGAACTCTGTCAGTTGTTTTTT
A_23_P324754	0.00316	2.72e-05	14.7	3.48939	1.26	A_23_P324754	NM_018689	KIAA1199	TGTTTCACAGTACAGGATCTGTACATAAAAGTTTCTTTCCTAAACCATTCACCAAGAGCC
A_23_P45324	0.00317	2.74e-05	-14.6	3.48204	-1.2	A_23_P45324	NM_021637	TMEM35	GGGGGGTTGTGTGGGAAGAGTACTTATTATTGTGTTTTCTTCAGTGTAATTGTTCTTGGT
A_23_P94533	0.00317	2.74e-05	-14.6	3.48051	-0.703	A_23_P94533	NM_001912	CTSL1	AAGACATGGATCATGGTGTGCTGGTGGTTGGCTACGGATTTGAAAGCACAGAATCAGATA
A_23_P118842	0.00318	2.76e-05	14.6	3.47352	1.64	A_23_P118842	NM_031957	KRTAP1-5	AATGATCTTGCCTGCTGGATATTTCAGTTATATCTGTGATACAATGTCTTCTGTCATTTC
A_24_P383523	0.00319	2.78e-05	14.6	3.46813	1.46	A_24_P383523	NM_015589	SAMD4A	CCATCTTCAGGGTTGCACAGAATCCTCCAAGATACTTTGCAGCCTTTTTTCCCCCTGGTC
A_23_P45059	0.00319	2.78e-05	-14.6	3.46583	-0.54	A_23_P45059	NM_001380	DOCK1	GGTTCTTAGAACTTGTTTTAATTTTTGTGGTCCTTCTGTTTATTATAATAGGCGTCCACC
A_32_P87568	0.00319	2.79e-05	-14.6	3.46335	-0.807	A_32_P87568	NM_001008493	ENAH	CTTGCTTGACTCAAGTTGTTTGAAAATCTGAATTAAACAGGATCTCATTGTCAGGAAACA
A_23_P104594	0.00321	2.8e-05	14.6	3.4571	0.803	A_23_P104594	NM_021920	SCT	AGCATGGCCTGGACCAGGCTCAGCGCGGGTCTGCTCTGCCCGTCAGGGTCCAACATGCCC
A_23_P337934	0.00321	2.81e-05	-14.6	3.45469	-0.653	A_23_P337934	NM_017556	FBLIM1	GTTGCTTTATCACTTCTAAGACATTTTGTACGGCACGGACAAGTTAAACAGAATGTGCTT
A_23_P207299	0.00321	2.82e-05	-14.6	3.45121	-0.835	A_23_P207299	NM_016125	RNFT1	CCAAAACAGCAATTTGAAATTAGAACTAGTGGTTTTAGAGAACTCAGGTATTCTTTCCTG
A_23_P30655	0.00321	2.84e-05	14.5	3.44474	1.21	A_23_P30655	NM_004556	NFKBIE	AAGCATGGACTCTCCTGAGTGAGAAGAGACTGAAATAGGAGCAAGCAGAACCCTGAGAGG
A_33_P3330498	0.00321	2.84e-05	-14.5	3.44372	-0.864	A_33_P3330498	NM_001182	ALDH7A1	GTCTTTAATCCATTTGGATTTGGGGTACATGTTACGATTTGTCTACGTTAATTTCCCTTT
A_23_P145024	0.00321	2.86e-05	14.5	3.43776	1.38	A_23_P145024	NM_000024	ADRB2	CTCTTATTTGCTCACACGGGGTATTTTAGGCAGGGATTTGAGGAGCAGCTTCAGTTGTTT
A_33_P3360426	0.00321	2.86e-05	14.5	3.43727	0.575	A_33_P3360426	NM_017491	WDR1	CTGGGATAGTGGCTCTTCTGTGGGCGAGATTACAGGACACAACAAAGTCATCAACAGCGT
A_23_P315892	0.00321	2.86e-05	-14.5	3.43647	-0.9	A_23_P315892	NM_013443	ST6GALNAC6	TGGAAAACTTTAGGGTATTTTTGCGCAAACTCCTTCAGGGTTGGGGGACTCTGAAGGAAA
A_33_P3262205	0.00321	2.86e-05	-14.5	3.43631	-0.677	A_33_P3262205	NM_003915	CPNE1	ATGTCAGTGATCATTGTGGGTGTGGGTGGTGCTGACTTTGAGGCCATGGAGCAGCTGGAC
A_33_P3221129	0.00321	2.87e-05	-14.5	3.43158	-0.741	A_33_P3221129	NM_203422	LRRN4CL	CCCTTTTACCCTCCATTTGTGTTTATTGCATATCCACTATAACAACATTAAAGGACCTTT
A_24_P183150	0.00321	2.88e-05	14.5	3.43063	2.44	A_24_P183150	NM_002090	CXCL3	GATGTGAGTGTGTTTCATCAAACATAGCTCAGTCCTGATTATTTAATTGGAATATGATGG
A_33_P3224045	0.00321	2.88e-05	14.5	3.42908	0.609	A_33_P3224045	NM_001348	DAPK3	GGACGCCTAGGCAAGAGCGGCCCTCTGCAGCCAAGAGAAATAAAATACTGGCTTCCAGAT
A_21_P0009558	0.00321	2.89e-05	14.5	3.42607	0.97	linc|TCONS_00026523		XLOC_012847	TAGGTTTGATTGGAAAAAATCTATACGACGAGGAAACAGCCTGTCAAAAAATCATATGCT
A_33_P3401826	0.00321	2.89e-05	14.5	3.42576	2.57	A_33_P3401826	NM_207315	CMPK2	GGCAGCCTAGAAAAACAAACAATTAATGTATCTTTATGTCCCTGGCACATGAATAAACTT
A_23_P897	0.00323	2.92e-05	14.5	3.41513	1.33	A_23_P897	NM_023938	C1orf116	TGAGTGTGTGAGATGAACCCTTCCATCCTTTGACACCTGGTTGTATGTGTAGGCTAAGAA
A_23_P208009	0.00323	2.95e-05	14.4	3.4062	0.714	A_23_P208009	NM_033280	SEC11C	TTCAAGTATGCTCTTTTGGCTGTAATGGGTGCATATGTGTTACTAAAACGTGAATCCTAA
A_33_P3360216	0.00323	2.95e-05	14.4	3.40385	0.69	A_33_P3360216	NM_003509	HIST1H2AI	TGGATTAGTTTGCAGCAACTCAATCCCAAAGGAACCAAAGGCTCTTTTCAGAGCCACCTA
A_23_P77000	0.00323	2.96e-05	-14.4	3.40121	-0.947	A_23_P77000	NM_014909	VASH1	GTTGTACTAGACTTTGTTCAGGCTGTTCTCATCTCAGTATTGCCCCTTCCTTTCACTTTC
A_33_P3355252	0.00323	2.96e-05	14.4	3.40073	3.27	ens|ENST00000379526|tc|THC2696515			ATGGGCCATAGCCAGGTTGGGATGCATGTCTTCCACAGGATGGGAACTACCTCCAGCTGA
A_23_P144311	0.00323	2.97e-05	-14.4	3.39787	-0.621	A_23_P144311	NM_000938	POLR2B	ATGGGTTCACTGGTCGAAAAATCACATCACAAATATTTATTGGCCCCACTTATTACCAGC
A_23_P120103	0.00323	2.98e-05	14.4	3.39551	0.866	A_23_P120103	NM_002252	KCNS3	TGACTGAGACGACATGCATGTAAGATCCACAAAATGAGACAATGCATGTAAATCCATGCT
A_23_P256542	0.00323	2.98e-05	-14.4	3.39489	-0.555	A_23_P256542	NM_014367	FAM162A	CGTGCCTGTATTAAAAAGGATGTGGTATGAGGATCCATTTCATAAAGTATGATTTGCCCA
A_33_P3365676	0.00323	2.98e-05	-14.4	3.39396	-0.723	A_33_P3365676	NM_016395	PTPLAD1	CTTAGTGATTGTTACAAACCCCTTTATTGCTGTCTGAGAAAGTGAAAGATTGTGTATTTC
A_21_P0001902	0.00323	2.98e-05	-14.4	3.39248	-0.51	A_21_P0001902	XR_109951	XLOC_001625	TAACCCCAGACCCACTATCCTCTGGATTTCTTTTATGTGAAACAATAAAATGTCTTGTAT
A_23_P391764	0.00323	2.99e-05	14.4	3.39141	0.776	A_23_P391764	NM_198679	RAPGEF1	CCAATTTACAAACCGGTGGTTTTCTGGTTTGGTTTTGTTTTCTGCTTTTACTTCCATCTC
A_24_P787947	0.00323	2.99e-05	-14.4	3.39106	-0.983	A_24_P787947	NM_001005404	YPEL2	AAGGTAAAGCCTAGAAGAAACTATGAAAGCTATTCTCATGTTACCAAATTCTATCTGCGC
A_19_P00315753	0.00323	2.99e-05	14.4	3.38989	1.12	A_19_P00315753	NR_028301	LOC344595	GGACATTCCTGTATGTTGTATGAGGCCCTGTCTTAACAGAAATAGTGATGTCATCATCAT
A_23_P125383	0.00323	3e-05	-14.4	3.38573	-1.16	A_23_P125383	NM_016192	TMEFF2	GAGAGCTTGGACTACACAATACAGTATTATAGACAAAAGAATAAGACAAGAGATCTACAC
A_23_P140748	0.00323	3.01e-05	-14.4	3.3849	-0.606	A_23_P140748	NM_022910	NDRG4	GTCCTCCCATGTGTGGTGTTCTTCTGGAGGTTGTCTCTTTGGTCAAGGTGAACTTTTAAT
A_33_P3214012	0.00324	3.02e-05	-14.3	3.37915	-0.946	A_33_P3214012	NM_019036	HMGCLL1	AATGTTGGAAAGTGTGATGAAAGAAATCCCACCAGGTGCTCTTGCTGTTCACTGTCATGA
A_23_P105028	0.00325	3.04e-05	14.3	3.37386	0.513	A_23_P105028	NM_015459	ATL3	AGCTCAATAGCATCTTAACGTGAAGATCAAACAAGAACACAACAAGCCCCTACTGATTTC
A_23_P84922	0.00325	3.05e-05	-14.3	3.37106	-0.789	A_23_P84922	NM_018486	HDAC8	GGGTCATCCTAGGGAAAACACTATCCTCTGAGATCCCAGATCATGAGTTTTTCACAGCAT
A_23_P30069	0.00326	3.06e-05	14.3	3.36523	1.46	A_23_P30069	NM_001012967	DDX60L	AGATTTGTTTAAGTCCCCTACACTTTCTTATTTCTAAATGATCAAGAGTACACTTCCTGG
A_23_P48339	0.00326	3.08e-05	-14.3	3.35969	-0.594	A_23_P48339	NM_175605	IFT88	TTTCTTAGTTCGTCTCTGCACAGATCTTGGATTAAAAGATGCTCAAGAATATGCCAGAAA
A_23_P146512	0.00326	3.08e-05	-14.3	3.35848	-0.635	A_23_P146512	NM_016548	GOLM1	GTTGGTTCTTAGTATTATTTATGGTAAATAGGCTCTTACCACTTGCAAATAACTGGCCAC
A_33_P3290573	0.00326	3.09e-05	14.3	3.3557	0.828	A_33_P3290573	NM_017633	FAM46A	TTGGACTTCTTACCCGAGGGGGTGAACAAAGAGAAGATCACACCACTCACGCTCAAGGAA
A_23_P200222	0.00326	3.09e-05	14.3	3.35568	0.923	A_23_P200222	NM_033300	LRP8	TATTTATGTTCACACAGGAATTTGGTTTACTGCTTTGTAAATAAAAGGGAAAACTCCGGG
A_23_P91910	0.00326	3.09e-05	-14.3	3.35457	-1.1	A_23_P91910	NM_020353	PLSCR4	TCAGGGTAAATTTGTTTTTCTGAGTTTCTCGTAATGCTCATTTTTACATGCTGCTACTAG
A_23_P417951	0.00327	3.12e-05	-14.3	3.34715	-0.897	A_23_P417951	NM_033512	TSPYL5	AGTAACTGGTTGTTCTACTTGGTAATTTGACACCCTGTTAATAACGCAATTATTTCTGTG
A_23_P64828	0.00327	3.12e-05	14.3	3.34715	5.7	A_23_P64828	NM_002534	OAS1	CTCTGCATCTACTGGACAAAGTATTATGACTTTAAAAACCCCATTATTGAAAAGTACCTG
A_23_P99063	0.00327	3.13e-05	-14.3	3.34382	-0.577	A_23_P99063	NM_002345	LUM	TTTTTATTTCTACTGTCAAATGATGTGCAAAACCTTTTACTGGTTGCATGGAAATCAGCC
A_23_P42353	0.00327	3.13e-05	14.3	3.34379	1.51	A_23_P42353	NM_016135	ETV7	TGAGCCCTACATCAAGTGGGAAGACAAGGACGCCAAGATCTTCCGAGTTGTGGATCCAAA
A_23_P102391	0.00328	3.15e-05	-14.2	3.33739	-0.69	A_23_P102391	NM_014585	SLC40A1	CTCATGTTATCATCATTAGTGATCTGTGTTGTAGAACATGAGGGTGTAAGCCTTCAGCCT
A_33_P3271176	0.00328	3.15e-05	14.2	3.33604	0.522	A_33_P3271176	AK128528	LOC100130057	TTGAAGGCCTCAGTTGTTTAATCTGGAAGGAGGACTTTGATGTCACCCTGCTCCGTTTAT
A_23_P384023	0.0033	3.17e-05	14.2	3.32782	1.27	A_23_P384023	NM_001042413	GLIS3	TTCTCGACTCACTCGGGCATTACAGTGTATGATTTACCTTCAAGTTCCTCGAGCCTCTTT
A_23_P101374	0.00332	3.2e-05	14.2	3.31811	0.786	A_23_P101374	NM_030622	CYP2S1	AGTCACCCCTTTTTAAGCACCCTGATTCTACCAAATGCAAACACATCTGGGTCTGCGATT
A_23_P149281	0.00334	3.23e-05	14.2	3.31076	0.89	A_23_P149281	NM_004431	EPHA2	GCCGGCTACACTGCCATCGAGAAGGTGGTGCAGATGACCAACGACGACATCAAGAGGATT
A_24_P93703	0.00334	3.23e-05	-14.2	3.30888	-0.792	A_24_P93703	NR_036476	LOC440104	GGGTGGCACTAATTTCCTCCTTAACCAGAACTTTGTTCCAGCCACTGACCCATTCTAACT
A_23_P132718	0.00334	3.24e-05	-14.1	3.30733	-0.592	A_23_P132718	NM_004636	SEMA3B	TTGGGTAGTGAGCAGTGAGCAGAAAGCTGTGAACAGGCTGGGCTGCTGGAGGTGGGGCGA
A_33_P3398912	0.00335	3.25e-05	14.1	3.30243	0.839	A_33_P3398912	NM_017585	SLC2A6	GGCAGCTCCTATCTGCAAACTGTGTTCACCCTTTTGTAAAAATAAAGGAACTGGACCTGT
A_21_P0008998	0.00335	3.26e-05	14.1	3.29974	0.633	A_21_P0008998	XR_109344	LOC100506268	CAGGATGGCCAATTCAGAACTTCTTACTAGTGCTGAATTCAATAAAGGTTTAATAACACA
A_23_P204158	0.00338	3.31e-05	14.1	3.28454	0.729	A_23_P204158	NM_032814	RNFT2	TAAGGAAATAGAACAGTCTGCTGGGAGTCAGACCTGGAATTCTGATTCCAAACTCTTTAT
A_33_P3324206	0.00338	3.31e-05	-14.1	3.28344	-1.08	A_33_P3324206	NM_005144	HR	GAAAAACACTCCCACTCTTGTCATACCTAATTGTTCCTGCTGTGGTTTGGGGAATTTTTT
A_19_P00808588	0.00338	3.32e-05	14.1	3.28159	1.97	A_19_P00808588	NR_003133	GBP1P1	CAGTTGTGTCACATTCAGTGCTTTATCTATATATCCTTCATTTCAAGGCAGGTATTATCT
A_33_P3353502	0.00338	3.32e-05	14.1	3.28009	0.877	A_33_P3353502	NM_182797	PLCB4	ACAGATCTAGTGAACATTAGTTTTACCTACATGGTGGCTGAAAATCCAGAAGTAACTAAG
A_23_P132159	0.00338	3.33e-05	14.1	3.27849	1.86	A_23_P132159	NM_017414	USP18	CTGTCATTTTCCATTTCCGTTCCTGGATCTACGGAGTCTTCTAAGAGATTTTGCAATGAG
A_33_P3871347	0.00339	3.36e-05	-14	3.26895	-0.646	A_33_P3871347	NM_001080437	SNED1	CAAAGAGGGCCTCCTTCCTTTCCTCTTTCATAAAAATGTTTTTTGAAGAGTTAGAGTATA
A_32_P151823	0.00339	3.36e-05	14	3.26802	0.6	A_32_P151823	BC040619		AGGGCATGTCTTCTTATTCCATGTGACAGTGGCTGGCTGAGTTGCTAGTACGTTTTTGAA
A_24_P152968	0.00339	3.37e-05	-14	3.26636	-1.05	A_24_P152968	NM_001353	AKR1C1	AATGGATTCGAAATATCAGTGTGTGAAGCTGAATGATGGTCACTTCATGCCTGTCCTGGG
A_24_P74070	0.00339	3.38e-05	-14	3.26302	-0.765	A_24_P74070	NM_032510	PARD6G	AACTGGGTCGGCTATCAAGAAGGAAGGTTATATTTCTTATCACATTTTAAGTTGTTAAGC
A_33_P3213857	0.00339	3.38e-05	-14	3.26299	-0.525	A_33_P3213857	NM_001142279	RNASEH2B	CCCATGGTCTGATATCTGACTACATCCCTAAAGAATTAAGTGATGACTTATCTAAATACT
A_33_P3214056	0.00339	3.38e-05	-14	3.26282	-0.522	A_33_P3214056	NR_024584	LOC728875	CTCCTTTTGGCAAAGGACTTGCTTCCATTGTTTGTTTGTTCAATTGTCTGTTTGTTAAAT
A_23_P390958	0.00339	3.39e-05	-14	3.25931	-0.84	A_23_P390958	NR_001281	PCDHB18	AAGTTTAATCGCACACTGGGCTCATTCATATTTTCTGAGTGTTCTGACTGTGGATCCTCT
A_24_P354715	0.00339	3.39e-05	14	3.25928	1.34	A_24_P354715	NM_002526	NT5E	TCTGCCTCCAAATCTGAACAGTCACTGTAAATCATTCTTAAGCCCAGATATGAGAACTTC
A_23_P41599	0.00341	3.42e-05	-14	3.25009	-0.785	A_23_P41599	NM_019120	PCDHB8	CCTGTCTCAGAACTATCAGTACGAGGTGTGCCTGGCAGGAGGCTCAGGGACGAATGAGTT
A_33_P3237634	0.00341	3.42e-05	-14	3.24963	-0.556	A_33_P3237634	NM_004089	TSC22D3	CCTTATCCTGATGTATGGTTCCAGGATTTGGATTTTGATTTTCCAAATGTAGCTTGAAAT
A_32_P88415	0.00341	3.44e-05	-14	3.24503	-1.04	A_32_P88415	NM_133371	MYOZ3	GAAAAGGAGCCTGGTGGGGAGACCACTGCACCCAAAACAAATCCTTTCTTCTTCTGAGAA
A_23_P123672	0.00341	3.44e-05	14	3.24418	1.17	A_23_P123672	NM_014290	TDRD7	AAATCTTAACTCTGCTACATGGCTCTGACTGCTGTGGGGGATTGAAAAGAATATGCTTAT
A_23_P410587	0.00341	3.45e-05	14	3.2417	0.494	A_23_P410587	NM_024900	PHF17	AGGGAGCATTAGAGATCCTTTTAATACACGACTGAGTGCCAGCTTATTTGTGATGCCCCT
A_24_P944991	0.00341	3.45e-05	-14	3.23987	-0.623	A_24_P944991	NM_173829	SREK1IP1	TAGGTAGCCCTTATGTCCACTAAAGTAAATGCTTATGTTGTAGAAGCATCGAACATCAAC
A_33_P3257714	0.00342	3.46e-05	-14	3.23758	-0.602	A_33_P3257714	NM_001025	RPS23	AAATTGTGAAACTCCCTGTTGTGTTCTGTACCAGTGCATGAAACCCCTGTCACATATCCC
A_23_P29318	0.00342	3.47e-05	-14	3.23506	-0.504	A_23_P29318	NM_015380	SAMM50	CTTTGGAGAACTTTTCCGAACACACTTCTTTCTCAACGCAGGAAACCTCTGCAACCTCAA
A_24_P911676	0.00342	3.48e-05	-13.9	3.23154	-0.892	A_24_P911676	NM_003107	SOX4	GGCGGCTGGTTAATATCTCACACAGTTTAAAAAATCAGCCCCTAATTTCTCCATGTTTAC
A_33_P3278941	0.00342	3.5e-05	13.9	3.22589	0.933	A_33_P3278941	NM_001048205	REC8	TTTCCAGCCTTCTTGCTCTCAGAGCTATTGTTCAAGCAGAAAACAAGCTGCTTTTATTAC
A_24_P218587	0.00342	3.5e-05	-13.9	3.22531	-0.713	A_24_P218587	NM_004268	MED17	AAAGTGCCTAAAGTGTGCCCATTAATATGAGGATAGATTTAGGCTCATAAGCCTTTTGGT
A_23_P324994	0.00342	3.5e-05	-13.9	3.22514	-0.882	A_23_P324994	NM_018846	KLHL7	ATTTAGTGCCAAATGTATTCCATTTTAAAAGTAAGCCAGAGTGAGTCAAGGCATATACAC
A_33_P3394689	0.00342	3.52e-05	13.9	3.21977	2.76	A_33_P3394689	NM_001172501	SLC6A2	ATTCTTATTCTGACTGTGGGAGCTCCTGTTGCGGGATCTTGGGAAAAAATAAAGAAGCCG
A_33_P3291454	0.00342	3.52e-05	13.9	3.21812	0.781	A_33_P3291454	NM_198515	C10orf96	TTGTTTACTAGTGTATAGCACTTCTCCACTTTGCTCCTGCTGCCACCGTATGAGATGTCT
A_33_P3418000	0.00342	3.53e-05	13.9	3.21723	0.701	A_33_P3418000	NM_001085399	RELL1	AGTCAACCACAGGCATGGCATGAACAGGACCCTTCTCATTAAAGCAGATGCTTAGAACTT
A_23_P110196	0.00342	3.53e-05	13.9	3.21716	2.13	A_23_P110196	NM_016323	HERC5	TGTCCTGAAAGTTGGAATGAAAGAGACCCTATAAGAGCACTGACATGTTTCAGTGTCCTC
A_33_P3784283	0.00342	3.53e-05	-13.9	3.21632	-0.622	A_33_P3784283	NM_002227	JAK1	CTGGCACATTAATCATAGATAAAGAAAGATTGATGGACTTAGCCCTCAAATTTCAGTATC
A_23_P434398	0.00342	3.55e-05	-13.9	3.21143	-0.906	A_23_P434398	NM_153235	TXLNB	GAAACACATTACTCACAGCCATGTATATCTTGGACAGAGTTTCAGATGGAATGACTTGTC
A_24_P96961	0.00342	3.55e-05	-13.9	3.21102	-0.513	A_24_P96961	NM_025106	SPSB1	GCCTTGTGGCTTGTACAGTTTTGAAACTCCCGTTCTATTTTATGATGGTTGATAATAGTC
A_33_P3841368	0.00342	3.56e-05	-13.9	3.20864	-0.492	A_33_P3841368	AK091672	LOC286161	CCCAATTTTGGCCTGTATTTCACTTGCCAACCCGATTTATACTTTTGTATCTATTTGACA
A_23_P101246	0.00342	3.57e-05	13.9	3.20502	0.619	A_23_P101246	NM_001163922	VSIG10L	ACATCATTAACTCAGCACTTAACCCAGAGCCTCACACACAGCAGGCAATCAATAAATATT
A_33_P3381899	0.00342	3.57e-05	13.9	3.20486	0.998	A_33_P3381899	NM_004209	SYNGR3	TGTTCCCATCCCATGTCCCTGTGGGTAGTGACTGTCTCGTTTCTGTCATGGTGGTGCGTC
A_23_P158318	0.00342	3.57e-05	-13.9	3.20426	-3.18	A_23_P158318	NM_004560	ROR2	GAGGTTCCTGACAACCGATCTGGTCTGTTGGTTTGAGGATGAAGGGGCTCCATTTCTGCT
A_23_P44436	0.00342	3.58e-05	13.9	3.20257	2.38	A_23_P44436	NM_019617	GKN1	TTAGTCATCTGAATATGCTGTGCAGAAAAAATATGGGCTCCAGTGGTTTTTACCATGTCA
A_33_P3417695	0.00344	3.61e-05	13.8	3.19411	2.31	A_33_P3417695	NM_001014440	ODF3B	GTGACCGACGCGGACAACTGACCCGCCAGGCGGGAGCGGCCCCACACGTGTTTGCTTAAA
A_21_P0013560	0.00344	3.61e-05	13.8	3.19319	0.874	linc|TCONS_l2_00028699		XLOC_l2_014757	TTATTGAGAGAAACCATCAAAGGGTAGTCAGAGTTTGATCAGTGTCTCCCAGGCCCAATC
A_24_P827037	0.00345	3.63e-05	-13.8	3.18625	-1.33	A_24_P827037	NM_130830	LRRC15	TTAGAACTTTTCATGGACACAATTTCCACAACCTTTCAGATGCTGATGTAGAGCTATTGG
A_23_P29057	0.00345	3.63e-05	13.8	3.18575	0.895	A_23_P29057	NM_002240	KCNJ6	GTACAATACCAGATCACTCAAAAAGGTGTGTCAAAGATTTTACCTGGGATATGACAAGCA
A_32_P396186	0.00346	3.65e-05	-13.8	3.18107	-0.595	A_32_P396186	NM_014818	TRIM66	GGGAAGTATAGCTGATTTTAAAAGAACCTATACATTCAAGAACAAATAAAAAACAGCACT
A_21_P0000584	0.00346	3.67e-05	13.8	3.17607	1.43	A_21_P0000584	NR_030583	VTRNA2-1	CTTTCTATCTGTCCATCTCTGTGCTGGGGTTCGAGACCCGCGGGTGCTTACTGACCCTTT
A_21_P0000322	0.00346	3.67e-05	13.8	3.17516	0.812	A_21_P0000322	NR_002968	SNORA34	GTCTGTTGGCTGTTCTGGGACCTCAGTAGGGAATGGCTATTTCATTTGGAAGAAACAACC
A_23_P406131	0.00346	3.68e-05	13.8	3.17238	0.623	A_23_P406131	NM_020422	TMEM159	CAACGGTCCCATTGGGAGCAACAGTGATTGTTTATAGTTTTTTGTTTTCAGAAATGAGGG
A_24_P183128	0.00348	3.71e-05	13.8	3.16273	0.603	A_24_P183128	NM_016619	PLAC8	TAAAAACTGATGGTGAAAAGCTCTTACCGAAGCAACAAAATTCAGCAGACACCTCTTCAG
A_23_P364414	0.00348	3.72e-05	-13.7	3.15991	-0.623	A_23_P364414	NM_032089	PCDHGA9	GAAAAATGAGCCTTTGTGCGTCTCTGTTGATTCCAAGTTTCCTATAGAAGACACCCCTTT
A_23_P374695	0.00348	3.72e-05	-13.7	3.15988	-0.736	A_23_P374695	NM_000459	TEK	AAAGTTTTAGTTTTGATGAGTTGTGAGTTTACCTTGTATACTGTAGGCACACTTTGCACT
A_23_P57760	0.00348	3.74e-05	-13.7	3.15415	-0.941	A_23_P57760	NM_152282	ACPL2	ATTCAATTTGCTGTACCTGCTTGGTGGTTAGAAGGAGGCTAGAAGATGAATTCAGGCACT
A_23_P145074	0.00348	3.75e-05	-13.7	3.1516	-0.887	A_23_P145074	NM_006813	PNRC1	CCCATTTTTGCTAAACTCAATTTCTGGTTTTGGTATATATCCATTCCAGCTTAATGCCTC
A_23_P150325	0.00348	3.75e-05	-13.7	3.15156	-0.931	A_23_P150325	NM_032021	TMEM133	GTCGGATGTTAAGATATTATATTTCAGTACTAGGAGCTTCTTTGCAGTCATTAACATGAC
A_33_P3219591	0.00348	3.76e-05	13.7	3.14905	1.17	A_33_P3219591	NM_020954	RNF213	ATCCATGTGTCCATTGACGGCCATCTATGTTGCTTCTTCGGCTATTATAAATCTGCTGAT
A_21_P0002693	0.00348	3.76e-05	13.7	3.14884	0.783	linc|TCONS_00004629|linc|TCONS_00005360		XLOC_002543	CATATTAAGAAAGTTACTTTCTCAGACTTCTTTTACTTTTACAGCCTGGGCAACAGAGCA
A_24_P71649	0.00348	3.77e-05	-13.7	3.14679	-0.896	A_24_P71649	NM_020872	CNTN3	GGCAATGCTGCTGACTTTGATATGTATGACTCAGTCTTTCAATATGTGGTTTTCAAAAAA
A_23_P430181	0.00348	3.77e-05	-13.7	3.14642	-0.523	A_23_P430181	NM_024784	ZBTB3	CAAGGGCACTGGGAATTTTCCTGAGGTGTAATCGCTTCTCACTGTATGTTCTGGAACATA
A_23_P361014	0.00348	3.78e-05	-13.7	3.14288	-0.513	A_23_P361014	NM_020856	TSHZ3	TTTGGTTGTTGACAATGAAGCACCATTATGTGACTCTTCATATAACCCTTTTTTCTACGG
A_23_P252388	0.00348	3.79e-05	-13.7	3.14122	-2.09	A_23_P252388	NM_024867	SPEF2	TGTGGCTGTTGGAACTCATGTCTTCCAACAAGTCAACGCTTCCATTCCAAGTGCAGAAAA
A_33_P3413483	0.00348	3.79e-05	-13.7	3.14117	-1.01	A_33_P3413483	AK090738	SORD	GTTTGGATAGTTTACAGAGTTTTGCTCTAATAATAAAGTTGCAATGACAACCCTTGTTGC
A_21_P0012453	0.00348	3.79e-05	-13.7	3.14099	-0.727	A_21_P0012453	NM_000313	PROS1	AGCCAAGCATTTGTGGCACAGCTGTGTGCAAGAACATCCCAGGAGATTTTGAATGTGAAT
A_23_P216468	0.00349	3.82e-05	13.7	3.13297	0.569	A_23_P216468	NM_004170	SLC1A1	GAAATCCAAAATAGTCATGTTTCTGCAGTATTCTGTAGCCAACTTAAACCTGTGCTTTCA
A_33_P3412016	0.00349	3.83e-05	-13.7	3.12932	-0.721	A_33_P3412016	NM_020210	SEMA4B	ACAGATGAGGGTGGCAGTGTACCCGTCATTATCAGCACATCGCGTGTGAGTGCACCAGCT
A_33_P3599591	0.00349	3.84e-05	-13.7	3.12666	-1.02	A_33_P3599591	NM_002581	PAPPA	GGTATTTCTAATTAATATGATGTTGAAACCTGTTTGGCACCTTCTGGAAGCTACCAAAAA
A_23_P114883	0.00349	3.85e-05	-13.7	3.12621	-0.988	A_23_P114883	NM_002023	FMOD	CCAGGGCTCTTCAGAAAGCATCTGCATGTGAACACCATCATGCCTTTATAAAGGATCCTT
A_21_P0012452	0.00349	3.85e-05	-13.7	3.12599	-0.839	linc|TCONS_l2_00019377		XLOC_l2_010267	TATATGAGGCTGGAATTTGATGAAGCAAGGAGCTTCTGGAATAAAGGAAATTATTCAAGA
A_23_P94338	0.00349	3.85e-05	-13.7	3.12537	-1.43	A_23_P94338	NM_006209	ENPP2	GGCCTGATGTCCGTGTTTCTCCGAGTTTCAGTCAGAACTGTTTGGCCTACAAAAATGATA
A_33_P3398513	0.00349	3.85e-05	-13.7	3.12498	-0.806	A_33_P3398513	NM_001101330	LOC728819	CTTGAAATGTGGCTAGTCCAAATTCTGATACAGTGTAAGTGTAAAATACGTACTTCATTC
A_33_P3209522	0.00349	3.85e-05	13.7	3.12358	0.524	A_33_P3209522	NM_144975	SLFN5	CAGCTTGAGCAATATAGTGAGACCCTGTCTCTACAAAAACAAACAAACAAACAAACAAAT
A_24_P251962	0.0035	3.87e-05	-13.6	3.11821	-0.613	A_24_P251962	NM_018936	PCDHB2	AATGAGTTCAAGTTCCTGAAGCCAATTATCCCCAACTTCGTTGCTCAGGGTGCAGAGAGG
A_23_P141894	0.00352	3.91e-05	13.6	3.10807	1.15	A_23_P141894	NM_006505	PVR	GATCGGGATTTATTTCTATTGGTCCAAATGTTCCCGTGAGGTCCTTTGGCACTGTCATCT
A_23_P132237	0.00352	3.92e-05	-13.6	3.10657	-1.46	A_23_P132237	NM_015370	C22orf31	CCACCACCATGCAAGTTTGGAGAAGGAAAACTCTCGAAGAGATTAAAGCACAAGGACGAT
A_23_P46149	0.00353	3.94e-05	-13.6	3.10015	-0.704	A_23_P46149	NM_003272	GPR137B	AGTATTCCACAAATCTTACCTCTTTAGGTCACTGATGGTCACTCCGATTCTGAGTGCCAC
A_23_P80643	0.00353	3.94e-05	-13.6	3.10004	-0.579	A_23_P80643	NM_006515	SETMAR	AATGCCCGACCGCATGTTGCACAACCCACACTTCAAAAGTTGAATGAATTGGGCTATGAA
A_23_P65157	0.00354	3.96e-05	13.6	3.09445	0.45	A_23_P65157	NM_005694	COX17	GACCAAGAAGGCGCGCGATGCGTGTATCATCGAGAAAGGAGAAGAACACTGTGGACATCT
A_23_P136347	0.00354	3.97e-05	-13.6	3.09148	-0.842	A_23_P136347	NM_004447	EPS8	TTAAACTCCATTGTTTTTGGCATTATTCCAACATGCTTTGTTTTAAGAAGCCTTGAAGGG
A_23_P385771	0.00354	3.98e-05	13.6	3.09042	0.459	A_23_P385771	NM_152911	PAOX	TGGTAACCAGGGCCACCTTCTCAGTTCTTGTGTCTGTTATTGGAGTCTGGCCAGGGTTGA
A_24_P178963	0.00354	3.98e-05	13.6	3.08989	1.13	A_24_P178963	XR_132499		AGCACCCTGAACAAAACTGGACTCAGCACACTCCTGGGAATCTTGTACGAAGACAAGGAG
A_24_P410797	0.00354	3.98e-05	-13.6	3.08971	-1.01	A_24_P410797	AK125979	KALRN	GTTGCAAGACCCTTCCGAACACATTCCTGTATAAAGTATTTTGCACTATTTAAAGAAACC
A_33_P3355040	0.00354	3.99e-05	-13.6	3.08742	-0.743	A_33_P3355040	AK093722	LOC728903	GGGTGGGCCCCCAATCCAATATGATTTGTGTCTTTATAAAAAAGGGAAATTTGTGCACAG
A_21_P0009468	0.00354	4e-05	-13.6	3.08534	-0.757	linc|TCONS_00026300		XLOC_012645	AGAAGTGATACCATGGGAGGCAATTAAACCCAGGAAAATGCTGAGCACTAGAGTGACCAT
A_23_P61398	0.00354	4.01e-05	13.5	3.08081	0.487	A_23_P61398	NM_001001852	PIM3	AGCCTGAGCGTTTAATTTATTCAGTACCTGTGTTTGTGTGAATGCGGTGTGTGCAGGCAT
A_23_P259344	0.00354	4.01e-05	-13.5	3.08066	-1.27	A_23_P259344	NM_031890	CECR6	GACTAGACCCTCTCTAAAGACTGTTCCATTTTAACATGTCCTGATTCTGCATCCGTGGGT
A_33_P3416937	0.00355	4.03e-05	-13.5	3.07694	-0.519	ens|ENST00000374624|tc|THC2699752|tc|THC2669301		FAM206A	AAAGGTAGAAGACGTCATCAAGAGGAAAATGATGCCTCTAAGCTTGGGACTGCATCTTCC
A_24_P521994	0.00357	4.06e-05	-13.5	3.06935	-1.08	A_24_P521994	NM_017644	KLHL24	AGTATAATCTGCTTTACAACTAGTATAGACCTAAGGTCATTTGCTTTCAATTAGAGGCTC
A_24_P161018	0.00357	4.06e-05	13.5	3.06781	1.41	A_24_P161018	NM_017554	PARP14	AAATATTAACATTTCCCTGGACCATAAGAGACCTTTGATTAAGGTTTTGGGAATTAGCAG
A_23_P1492	0.00357	4.07e-05	13.5	3.06536	0.627	A_23_P1492	NM_021732	AVPI1	TGGGAGCAAAGTGACAGGCACTTAGATGCAGCATTTCACCACTCATGCTACTAATCATCT
A_23_P52031	0.00357	4.09e-05	-13.5	3.06189	-0.724	A_23_P52031	NM_002633	PGM1	TGCATTGCTGCTGCGTGGGTATTTGTCTCCTTAGCCATCAGGTACAGTTTACACTACAAT
A_21_P0010812	0.00358	4.1e-05	13.5	3.05884	0.459	A_21_P0010812	XR_109026	LOC645954	TGGGACCTGAAGCTGGACAGGCTGGAAACCTTTCTAAGAAGACTGAATAACAAAATTGGC
A_23_P93311	0.00359	4.11e-05	-13.5	3.05516	-1.04	A_23_P93311	NM_013993	DDR1	GAGAAATATAGGATAGACACTGGACATGGCCCATTGGAGCACCTGGGGCCCCACTGGACA
A_23_P302005	0.00359	4.13e-05	-13.5	3.05007	-1.09	A_23_P302005	NM_006873	STON1	GAATTCATGGGTAGATGATTTGTGCAGATCTGAATTTAAGAACATTTCCTTTTTCTGTGG
A_33_P3361023	0.00359	4.15e-05	13.4	3.04649	0.52	A_33_P3361023	NM_001012425	C1orf146	GACCTGTTAAATTATAATATTCAAATATCTATTTAAAGACATTTATATTAATTTGAAATA
A_23_P58538	0.00359	4.15e-05	-13.4	3.04438	-0.705	A_23_P58538	NR_015370	EPB41L4A-AS1	AGTTGCCTGGATCATTTGAAATTTCTGGGAGTCTGAGGAGTACTGACATAATTACCTGCT
A_33_P3408711	0.00359	4.16e-05	13.4	3.0437	0.634	A_33_P3408711	NM_001456	FLNA	AAATCAAAGGGTGCTGGTGGTCAAGGCAAAGTGGCATCCAAGATTGTGGGCCCCTCGGGT
A_33_P3218960	0.00359	4.16e-05	-13.4	3.04365	-0.84	A_33_P3218960	NM_021098	CACNA1H	AGCTTCTCAAGGGAGAGGGAGGGGGCGGAGCGGAATAAATAGTAACTTATTTAAGAAATG
A_33_P3319870	0.00359	4.16e-05	-13.4	3.04211	-0.572	A_33_P3319870	NM_001191323	GREM1	GGTGTGTCTTCCAACTTTCATTGAAAATGCCATATCTATACCATATTTTATTCGAGTCAC
A_33_P3362900	0.0036	4.18e-05	-13.4	3.03691	-0.553	A_33_P3362900	NM_001145710	LOC375190	GAAATGGCAATACCATGTATTTTCCCCAGAAGTTAAGAAATATTGCTGAACGAACCAATA
A_33_P3336617	0.00361	4.19e-05	-13.4	3.03437	-0.64	A_33_P3336617	NM_000382	ALDH3A2	AAACGGTTCAACAAAGAAAAACTCGGTCTCCTGTTGCTCACTTTCCTGGGTATTGTAGCC
A_21_P0013088	0.00362	4.22e-05	13.4	3.0278	0.955	A_21_P0013088	NM_004595	SMS	ATATTCTCATCGTTAGTGGGGATGTTAATTTGGCAGAGAGTGATTTGGCATATACCCGGG
A_23_P124190	0.00363	4.25e-05	13.4	3.0209	1.15	A_23_P124190	NM_130390	TRIM34	GAAGCTGAGAAGCTGGAAGCTGACATCAGAGAAGAGAAAACTTCCTGGAAGTATCAGGTA
A_23_P128744	0.00363	4.25e-05	13.4	3.02085	0.988	A_23_P128744	NM_000710	BDKRB1	CCCCTAAAAGTCTTGCTCCAATATCTTCATCCCATAGGAAAGAAATCTTCCAACTTTTCT
A_33_P3243439	0.00363	4.26e-05	-13.4	3.01848	-0.601	A_33_P3243439	NM_019858	GPR162	TGCCCTACTCAGCTTCCATCACCCCTAGCAATATGTATTAAAGTCTGAAGTGTTGCCATG
A_33_P3284621	0.00363	4.26e-05	-13.4	3.01758	-0.923	tc|THC2544427			CTGATTTCCAGGAGAACAGAATGAGCCCATGCAAAACATAAACTTACGATGATTAAAAAA
A_24_P85158	0.00363	4.27e-05	-13.4	3.01456	-0.659	A_24_P85158	NM_012239	SIRT3	GTGGGGCTATTTTTAATGAGAGAAAATCTGTTCTTTCCAGCATGAAATACATTTAGTCTC
A_23_P36825	0.00363	4.28e-05	13.4	3.01268	1.54	A_23_P36825	NM_003979	GPRC5A	ATACTTCTTTTAAGTGGGAGTCTCAGGCAACTCAAGTTTAGACCCTTACTCTTTTTGTTT
A_21_P0007029	0.00363	4.28e-05	-13.4	3.01178	-0.765	ens|ENST00000419400|ens|ENST00000527483|tc|THC2637505|linc|TCONS_00018629		XLOC_008982	AGACCTGTTGAAAATCATGAATACAAAGAGAGGTCGTTTGCTTCTGTGCTTCAATTCTAT
A_19_P00811178	0.00365	4.32e-05	-13.3	3.00342	-0.605	A_19_P00811178	NR_024607	MGC16121	TGGGAAATGTTTTATGATCTGTAAGTCCAAGGAATCCTCTCCCACCATTTCTTTCCCCCC
A_24_P235429	0.00365	4.32e-05	-13.3	3.00287	-0.769	A_24_P235429	NM_005502	ABCA1	CCAAAGAGCCATGTGTCATGTAATACTGAACCACTTTGATATTGAGACATTAATTTGTAC
A_21_P0000527	0.00365	4.33e-05	-13.3	3.00115	-0.747	A_21_P0000527	NR_027145	LIMS3-LOC440895	CAAAATGTGGCAGTGCAGACATTTCAGCATATCAAGAGCACTTCCAAATTACAGGAAAAA
A_23_P321511	0.00365	4.34e-05	13.3	2.99889	1.37	A_23_P321511	NM_178450	2003-03-01	TCGGACCAATCAGAGGGTGATTCTCCTCATTCCAAAGTCTGTCAATGTACCTTCTAACCA
A_33_P3636590	0.00365	4.34e-05	-13.3	2.99832	-0.519	A_33_P3636590	NM_003848	SUCLG2	CTGCTAAGACATTCAAGCAAATAGCTATTACACACTACTGCAGATTTTACAGGTTTCTAA
A_23_P167367	0.00366	4.36e-05	-13.3	2.99391	-0.851	A_23_P167367	NM_153426	PITX2	AATAGTTTCTCTGGTGGATGCAATGATGTTTCTGAAACTGCTATGTACAACCTACCCTGT
A_23_P15146	0.00367	4.37e-05	13.3	2.98971	2.67	A_23_P15146	NM_001012631	IL32	GGAGGAGCTGACACCCCAGAAGTGCTCTGAACCCCAATCCTCAAAATGAAGATACTGACA
A_33_P3401243	0.00367	4.39e-05	-13.3	2.98657	-1.09	A_33_P3401243	NM_015441	OLFML2B	ACACCCTTGTCCCCACAAGCAGAAGCACAGAGGGGTCACTAGCACCTTGTGTGTATGTGT
A_23_P428129	0.0037	4.42e-05	-13.3	2.97767	-0.881	A_23_P428129	NM_000076	CDKN1C	GTATTCTGCACGAGAAGGTACACTGGTCCCAAAGTGTAAAGCTTTAAGAGTCATTTATAT
A_33_P3376551	0.00371	4.44e-05	13.3	2.97283	0.703	A_33_P3376551	NM_001039585	PTGFR	CCACCTGGTAAATAATGTTGGACTTCAACTTGTTACTGGCACATTTTAATAGTAGATGAA
A_23_P392429	0.00371	4.46e-05	-13.2	2.96817	-0.84	A_23_P392429	NM_145756	ZNF396	TGAGTTGTGTGTATCTTGAGTCACTAAAAATGTAGGATACTTTTTATTTGGGGCTCATTG
A_21_P0001551	0.00371	4.47e-05	-13.2	2.96706	-0.969	tc|THC2675475|linc|TCONS_00001590		XLOC_000922	CAGCTATGAATTCTAGGATCTCAATTCAAATGCTTTTGAATTCTTCCTGCTTGTTCAGTT
A_33_P3302453	0.00371	4.47e-05	-13.2	2.96583	-1.48	A_33_P3302453	NR_026781	LINC00242	GCCAATTGATGAACATTCTGTAAAGGTGACATAAATACTTCAAAAATGTCTCTGACACAG
A_33_P3221748	0.00371	4.48e-05	13.2	2.96473	0.61	A_33_P3221748	NM_001031680	RUNX3	GGCACACACCTGTCTGTAACCTGTTTTGTGCTCTGAAAGCAAATAGTCCTGAGCAAAAAA
A_24_P23034	0.00372	4.49e-05	13.2	2.96127	0.786	A_24_P23034	NM_021035	ZNFX1	TTGCCAGGCCCTAATTTGCAGACTAACTCTCATAATAAACAGAGGCCCATAGTTGTTTAT
A_32_P209094	0.00373	4.52e-05	-13.2	2.95456	-0.67	A_32_P209094	NM_018291	FGGY	AAGCTGGTTGAACACCAGAAGGAGTATTTGGCGATCATGAATGATGACTGAACAGGGCTT
A_23_P257763	0.00373	4.52e-05	-13.2	2.95405	-0.712	A_23_P257763	NM_033254	BOC	CCAAAGTCACCAGATCACGAGGGGTCCCAAGTCTAGCCCGGACGAGGGCTCTTTCTTATA
A_23_P55107	0.00374	4.55e-05	-13.2	2.94791	-0.833	A_23_P55107	NM_014683	ULK2	GTATATTAAAGGTCTTGGGGTAGATGGTGTGTGTGAAACAGTGAAGTCTCAACAGCAGAA
A_23_P74097	0.00374	4.55e-05	13.2	2.94747	0.546	A_23_P74097	NM_003198	TCEB3	TGGCCAAGACAATTAAAGCTTTCAAGAACAGATTCTCCCGACGATAAACTGAGGACTTGC
A_23_P148297	0.00377	4.6e-05	-13.2	2.93713	-0.472	A_23_P148297	NM_003022	SH3BGRL	ATAAAACAGGTTGGCGATCATTTCCCAAGATTGGTTTCCCTTGAGTTTTTGCTAAAACAA
A_33_P3289227	0.00379	4.63e-05	-13.1	2.9292	-1.07	A_33_P3289227	NM_003462	DNALI1	CTTAGAAATGTCAATGGGGCAGGAAGAAAACACAATTTCTAACTGCCTGTTTTTGTATAA
A_21_P0010676	0.00379	4.63e-05	-13.1	2.92872	-0.695	linc|TCONS_l2_00001813		XLOC_l2_001331	GATATCCGAAGGTTCAATTATGTGGTCAAAAGGCTGGAAAGCTAAAAGCTCCATTTCAGA
A_23_P214139	0.00383	4.69e-05	-13.1	2.9146	-0.518	A_23_P214139	NM_002912	REV3L	GGCATTGTGAGGAACTGTGCAAAGACATTTTTGTTACAAACCTGTGGGCCTGTTGCAATA
A_23_P426636	0.00383	4.7e-05	13.1	2.91322	0.553	A_23_P426636	NM_001620	AHNAK	GAAAAGTAACATTCCCTAAAATGAAGATCCCCAAATTTACCTTCTCTGGCCGTGAGCTGG
A_21_P0004194	0.00383	4.7e-05	13.1	2.91279	1.45	A_21_P0004194	DA922163	XLOC_005114	ACGCTTGCGCGTGAGGGGACAGGACCAGGTTCCAGTCTCTAAATTTAACTCAGCACAGGG
A_23_P163143	0.00387	4.76e-05	13.1	2.89864	0.627	A_23_P163143	NM_203488	ACYP1	GTGCGTCATATGCAGGAATGGCTTGAAACAAGAGGAAGTCCTAAATCACACATCGACAAA
A_33_P3224858	0.00387	4.77e-05	13.1	2.89825	1.53	A_33_P3224858	NM_001135652	EIF2AK2	GTCCTTTATTATTGACAACAACGAATTCTTCAGAAGGATTATCCATGGGGAATTACATAG
A_23_P84775	0.00389	4.8e-05	-13.1	2.89146	-0.553	A_23_P84775	NM_002669	PLRG1	TGACAATGGCACCATGCATCTTTGGGACTGGAGAACTGGCTACAATTTTCAGAGAGTTCA
A_23_P256473	0.00389	4.81e-05	13	2.8885	0.864	A_23_P256473	NM_006379	SEMA3C	TTGCCTGCTTAAAAGGTATAATTAAACTTCTTTTCTCTTCTACATTGACACACAGAAATG
A_24_P273253	0.00389	4.82e-05	13	2.88695	1.03	A_24_P273253	NM_138420	AHNAK2	CTTCAAGAAGAAACAATCACGTTTTTTGATGCCCGAGAAAGTTTCTCCCCTGAAGAGAAG
A_33_P3240328	0.00389	4.82e-05	13	2.88611	0.439	A_33_P3240328	NM_002653	PITX1	CTGTCTATATCGACTTGTCCATGTACGTCTATTAAAACCATAGTCCGAGCGTGCTAAGCA
A_23_P83175	0.00389	4.83e-05	-13	2.88342	-0.654	A_23_P83175	NM_001010915	PTPLAD2	CATCCTTTTTGTGGTGATCACCAGTCAAGAGGAAGTCCAAGAGAAATATGTGGTGTGTGT
A_23_P16944	0.00389	4.85e-05	13	2.8799	0.543	A_23_P16944	NM_001006946	SDC1	ACCCTGGGCCCTGGGCTGGAATCAGGAATATTTTCCAAAGAGTGATAGTCTTTTGCTTTT
A_23_P78209	0.00389	4.87e-05	13	2.87586	0.521	A_23_P78209	NM_002359	MAFG	CAGTATTTATTGCTAAATTATTGTCCAGGAGGGGCAGCACTGGGCCTGGCCCCCCGGGTA
A_23_P425752	0.00389	4.87e-05	13	2.87576	2.24	A_23_P425752	NM_033219	TRIM14	GGGCGGCATGAGCCACCTGCATACCTTCCGCGCCACGTTCCAGGAGCCGCTCTACCCGGC
A_23_P42257	0.00389	4.87e-05	13	2.87475	0.732	A_23_P42257	NM_003897	IER3	TGTGAGATGTTCCCCCTGCTGTAAATGCAGGTCTCTTGGTATTTATTGAGCTTTGTGGGA
A_33_P3423969	0.00389	4.87e-05	13	2.87428	0.739	A_33_P3423969	NM_001485	GBX2	GCTTACAGCCACACCAGAAGACACGCTAAATATTTATTATACTATCCTACTTTGTACATA
A_23_P69242	0.0039	4.88e-05	-13	2.87232	-0.422	A_23_P69242	NM_182760	SUMF1	CAGTTCAGCCGTTGAACACATAGGAATGTCTGTGGGGTGACTCTACTGTGCTTTATCTTT
A_23_P86195	0.00392	4.92e-05	-13	2.86439	-1.09	A_23_P86195	NM_152369	SLC44A3	TGATCTGGAAACAAATGATGGATCGTCAGAAAAGCCCTACTTTATGGATCAAGAATTTCT
A_33_P3399090	0.00395	4.97e-05	-13	2.85362	-0.618	A_33_P3399090	NM_001037954	DIXDC1	GTGATAACCAGTTTTAACTGCCGGTATGTACCAGATTTGTGAACTAATTTAAAAAACCAC
A_21_P0005618	0.00395	4.98e-05	-13	2.85222	-0.515	A_21_P0005618	XR_108889	LOC100129104	TTCCTCTTTCTGAAACTCAGGTCAAGGTGTTCACTGCATCTCCAGATTGCTTGTGTGCAT
A_33_P3803639	0.00395	4.98e-05	13	2.85121	0.563	A_33_P3803639	NM_021138	TRAF2	GGTAAAGTGTGAGAGCTTGCCATCCAGCTCACGAAGACAGAGTTATTAAACCATTCAAAT
A_33_P3349145	0.00395	5.01e-05	-12.9	2.84504	-0.51	A_33_P3349145	NM_012263	TTLL1	CCTTTTGTAGAGCTTTTTTCCTTTCCTAAGCCCTGTAAATAAACGAAGGCACTTCTTTGG
A_23_P37892	0.00395	5.02e-05	-12.9	2.84256	-0.597	A_23_P37892	NM_133443	GPT2	ATTTGCTTTCAAAATAAATAAGGTCAGCTAGTCTAGGAGGTTAACGTCGGGTAGGAATGC
A_33_P3424367	0.00395	5.03e-05	12.9	2.84082	2.23	A_33_P3424367	NM_033219	TRIM14	TCGACCGGCTCGGCGTCTTCCTGGACTACGAGGCCGGCGTCCTCGCCTTCTACGACGTGA
A_23_P129005	0.00395	5.03e-05	-12.9	2.83973	-0.815	A_23_P129005	NM_025081	NYNRIN	AAATGATTGAGTGATAGCTGAGAAGTGGAAAGTGTGGGATTTTTGGCAGGTGCTCTCTTT
A_21_P0000597	0.00395	5.03e-05	-12.9	2.83972	-0.728	A_21_P0000597	NR_033405	CTSL1P8	AAGTATTCTGTTGCTAATGACACTGGCTTTGTGGACATACCTTCATGGGAGAAGGACCTG
A_23_P361773	0.00395	5.03e-05	12.9	2.83969	0.497	A_23_P361773	NM_001760	CCND3	ATTTAATGCATGATAGACACATATGAGGGGGAATAGTCTAGATGGCTCCTCTCAGTACTT
A_23_P97394	0.00395	5.05e-05	12.9	2.83706	0.559	A_23_P97394	NM_003567	BCAR3	ATAACTCTCCAGAGAACCTTTAGAATATCTTTTCAAGTTTCCCCAGCTTCATCTTTGGGA
A_23_P408285	0.00395	5.05e-05	-12.9	2.83646	-0.78	A_23_P408285	NM_153026	PRICKLE1	CAGCCACCTTTGTAAAGCACTAGTGTTTGTCATTTATGTAAGTCAGGTCGGCTCAGGTCT
A_23_P215790	0.00395	5.07e-05	12.9	2.83181	0.636	A_23_P215790	NM_005228	EGFR	TATCAAGGAAGAAATGGTTCAGAAAATATTTTCAGCCTACAGTTATGTTCAGTCACACAC
A_23_P39799	0.00395	5.07e-05	-12.9	2.83146	-0.699	A_23_P39799	NM_032603	LOXL3	GAGTGACTTTACCAACAATGCAATGAAATGTAACTGCAAATATGATGGACATAGAATCTG
A_23_P115356	0.00395	5.07e-05	-12.9	2.83144	-0.466	A_23_P115356	NM_003689	AKR7A2	CTTGGCCTTAAGCTGACTTAGAAGGGTTTTTCTGAATTGTCTAGATCCATGCATTATTTT
A_23_P94103	0.00396	5.08e-05	-12.9	2.82962	-2.25	A_23_P94103	NM_173833	SCARA5	CAATATGCTTGCCACTCCTTAAATGTCCTAATGATGAGAAACTCTCTTTCTGACCAATTG
A_23_P200298	0.00396	5.1e-05	-12.9	2.82698	-0.57	A_23_P200298	NM_000028	AGL	TAGATTTTTAACAGGTGTCATTTGACTAAACGTTTCGGTAGAATGCTTCATACTTGAGTG
A_23_P51745	0.00396	5.1e-05	-12.9	2.82553	-2.9	A_23_P51745	NM_032414	PROK1	TTCATCTTCCCTCGATTGGTTAACTCCTTAGTTTCAGACCACAGACTCAAGATTGGCTCT
A_21_P0010582	0.00397	5.12e-05	12.9	2.8219	0.626	A_21_P0010582	NR_027247	LOC100130331	TCCCGGTGCCACTAATGTGGCAAAGCCAAAATTTTAACCAAATCTGATTTCAGTGCTCTG
A_23_P354705	0.00398	5.15e-05	-12.9	2.8157	-0.723	A_23_P354705	NM_003034	ST8SIA1	GGGGTAAAAGTGTTGCTGATTGTCAACACAAACTGGCTTAATAATATTAATAAGAACCTG
A_33_P3252286	0.004	5.18e-05	12.8	2.80937	0.88	A_33_P3252286	NM_004750	CRLF1	TCCCCATTACCTAGGGCCCCTCCAAAAGAGTCCTTTTAAATAAATGAGCTATTTAGGTGC
A_24_P468810	0.00403	5.24e-05	-12.8	2.79715	-0.64	A_24_P468810	NM_005610	RBBP4	CAGTGGCATTAAGGATGGTCTCTTAATCCTGTGTTAACCACTAGATTAACTTTACAATCA
A_33_P3372212	0.00403	5.24e-05	12.8	2.79638	0.614	A_33_P3372212	L14723	PSG10P	CCCTTAGCACACACCATTCTACATTCTGTCTCTATGTAACTGGCTATTCTAACTATCTTT
A_23_P337424	0.00403	5.25e-05	-12.8	2.79468	-0.492	A_23_P337424	NM_001018067	SERBP1	TTTCTATGAGATGAGAATTATGAACACTTCATATAGGTAAATTCCATAGGTTGAGCTGGG
A_33_P3268716	0.00403	5.26e-05	-12.8	2.7931	-0.527	A_33_P3268716	NM_003099	SNX1	GATGTTGATTGAATTGTTAATAACTATGGTCACCTCTAGAGATGGAAGTTTGCATTACCT
A_24_P109214	0.00403	5.26e-05	-12.8	2.79301	-1.29	A_24_P109214	NM_001645	APOC1	GTTTTCAGAGACATTTCAGAAAGTGAAGGAGAAACTCAAGATTGACTCATGAGGACCTGA
A_33_P3259042	0.00404	5.28e-05	-12.8	2.78941	-1.55	A_33_P3259042	NM_001146313	MYOCD	AGACAGCAGTCATGGTGCCGGGGGAAACCCTTGTCCCAAAAGCCCATGTGTACAGCAAAA
A_33_P3410836	0.00404	5.29e-05	12.8	2.78664	0.414	A_33_P3410836	NM_003539	HIST1H4D	TCACAGCCATGGACGTGGTGTACGCGCTCAAGCGCCAGGGACGCACTCTTTATGGCTTCG
A_21_P0009798	0.00404	5.29e-05	12.8	2.78592	0.757	tc|THC2532393|linc|TCONS_00027643		XLOC_013182	CTGTTCCCTGCTATGTGTCTGGCTCTTGGTAAAATTTAAAAAAGTTAAAAATTGTTGTGG
A_23_P79978	0.00406	5.33e-05	-12.8	2.77777	-0.947	A_23_P79978	NM_020689	SLC24A3	TTGATTCTGTTGCACATTTTGCACTGGTTTATGGCGATTGTTTTCTTGGACGGATAGTGT
A_23_P259741	0.00407	5.35e-05	-12.8	2.77397	-1.32	A_23_P259741	NM_002971	SATB1	TCTGTGATTATGATTTCCTCTCCTATAATTATTTCTGTAGCACTCCACACTGATCTTTGG
A_33_P3253214	0.00407	5.36e-05	12.8	2.77344	0.596	A_33_P3253214	L19779		AACTCAAAAGGCTCTTTTCAGAGCCACCCACGTTTTCAAATAAAAGAGTTGTTAATGCTG
A_23_P56680	0.00407	5.36e-05	-12.8	2.77246	-0.444	A_23_P56680	NM_001002258	ATP5G3	TGAAGCTATGGGTCTCTTTTGTTTGATGGTTGCTTTCTTGATTTTGTTTGCCATGTAACA
A_33_P3212555	0.00407	5.39e-05	-12.7	2.76755	-0.982	A_33_P3212555	NM_000313	PROS1	GACAAAGAATTCTTAAGGCACCTTTTCTCTGCTGATAATACCTTTTCCTTGTCTGTAATT
A_23_P131417	0.00407	5.39e-05	-12.7	2.76627	-0.753	A_23_P131417	NM_005336	HDLBP	CTCAATCTGGAGGAGGAATACCTAGCTGACGTGGTGGACAGTGAGGCGCTGCAGGTATAC
A_23_P351275	0.00407	5.4e-05	12.7	2.76401	1.16	A_23_P351275	NM_181597	UPP1	GCTGTCTGTCAGTCATGGTATGGGCATTCCTTCTATCTCAATCATGTTGCATGAGCTCAT
A_23_P389102	0.00407	5.41e-05	-12.7	2.76255	-1.28	A_23_P389102	NM_015194	MYO1D	ACAAGCACTTTTTTATGATGTACTAAAAGCCACAGTATGTGGCAACTGCAAAAGGATCAG
A_23_P65532	0.00407	5.42e-05	-12.7	2.7606	-1.22	A_23_P65532	NM_021255	PELI2	AAATCCATCTCCATCCCTTTACTGTCAATCTTCTGTCCCAGTAGTTTAGCCTTTGTGGCT
A_23_P79488	0.00407	5.42e-05	-12.7	2.76044	-0.901	A_23_P79488	NM_172311	STON1-GTF2A1L	AAGCCATTGGTGATGCAGAGTGGTAAACCTTGTGAGCTCAGTACATCTATTTTGTGAACA
A_19_P00811460	0.00407	5.42e-05	-12.7	2.76021	-1.06	A_19_P00811460	NM_001031746	VSTM4	TGGTGAAAGACGACTTGGTGCCCAATTTCTAATAAACACAATGCTATTAGCGTCACTCCA
A_33_P3235217	0.00407	5.44e-05	12.7	2.7578	0.632	A_33_P3235217	NM_001905	CTPS	CCCTGACTCTGAAATCACCGAACTGAAGTTTCCATCAATAAATCATGACTGATCTTGTAG
A_33_P3317321	0.00407	5.44e-05	-12.7	2.75636	-0.653	A_33_P3317321	NM_000367	TPMT	CACTGGGGAATACTGACTTCCTAAAATCTCAAGATGGAAGATATACCACATGTAAATTAT
A_33_P3418170	0.00407	5.45e-05	12.7	2.75558	1.48	A_33_P3418170	NM_014314	DDX58	GTACATGACACAGTAGTTGCTTGATAATAGTTACTAGTAGTAGTATTCTTACTAAGACCC
A_21_P0009374	0.00407	5.46e-05	12.7	2.7523	1.29	linc|TCONS_00025799		XLOC_012069	GCTGTGAGGGGGTTGTGTGGCACCCCTTGAGGAAACGTCAGACTAAGATGGAAACATAAC
A_24_P71244	0.00407	5.48e-05	12.7	2.74863	0.434	A_24_P71244	NM_005026	PIK3CD	GATCTTTCTCTCTGACTATACTTAGTTTGAAATGGTGCAGGCTTAGTCTTAAGCCTCCAA
A_23_P125717	0.00407	5.49e-05	-12.7	2.7476	-0.574	A_23_P125717	NM_004538	NAP1L3	GTAAGCTGTTGTCAATTATCTAAAGCATGTTAGTTTGGTGCTACACAGTGTTGATTTTTG
A_21_P0014427	0.00407	5.49e-05	12.7	2.74688	0.963	A_21_P0014427	XR_109720	LOC100506544	GGAATTCACCAGGCTCCTCTGTGGATTTACAAATGATGATATTTTAACATGGTTCAAATA
A_23_P65230	0.00407	5.49e-05	-12.7	2.74648	-0.797	A_23_P65230	NM_032813	TMTC4	AGAGGGCAACACATCTGTGTAAGCTGCTTTTTAGTGTGTTTATCTGAAGGCCGTTTTCCA
A_24_P237778	0.00407	5.51e-05	-12.7	2.74344	-1.56	A_24_P237778	NM_020379	MAN1C1	TGGTTGATGTCGGGCAAGACAGATATGGAGGCTAAAAATATGTACTACGAAGCCTTGGAG
A_33_P3378051	0.00407	5.51e-05	-12.7	2.74257	-1.89	A_33_P3378051	NM_178123	SESTD1	CATTGTATCCACAAACCTGTTTCAAACCATTGAAGTGATCTTACCATTGTGTTTGTTCAA
A_33_P3320762	0.00407	5.52e-05	-12.7	2.74181	-0.636	A_33_P3320762	NM_004993	ATXN3	AAGCCGGGCTTCCAAAGCACTGTTGAACACAGGATTCTGTTGTTAGTGTGGATGTTCAAT
A_23_P34744	0.00409	5.54e-05	12.7	2.73705	0.494	A_23_P34744	NM_000396	CTSK	ACCCTAGAGGACTAGGGTAATCTGACTTCTCACTTCCTAAGTTCCCTTCTATATCCTCAA
A_33_P3376214	0.00409	5.56e-05	-12.7	2.7338	-1.36	A_33_P3376214	NM_001144829	FMO5	GTAGTATCCTGGATGGACTCCTGCAACAGAAAAAGAACTTTAAGTAAAAATTAAGGGAAT
A_21_P0000161	0.0041	5.58e-05	12.7	2.72985	0.658	A_21_P0000161	NM_001204911	C16orf57	TGCTAGTGTCTCAGAGAATAAAGGACAGAACCAGTCCAAGTCAAAGCACTTACCTAGCTG
A_23_P366394	0.0041	5.59e-05	-12.6	2.72772	-0.551	A_23_P366394	NM_016653	ZAK	GTGAAATGCTTCATGTTTTACAAACCAAAAAGTCGGGTAGCAACAAACTTATTGTATGTC
A_23_P379026	0.00416	5.68e-05	12.6	2.7111	0.508	A_23_P379026	NM_019096	GTPBP2	CACCTAAACCCTCGTTTTAGTAATTTGTAGTGACTGTTCCCTTCCCTCTGTTGCAGGGAA
A_24_P46130	0.00417	5.7e-05	-12.6	2.70715	-1.02	A_24_P46130	NM_001099	ACPP	TGTGCTCTATTACCATTATGGATAAAGATGAGATGGTTTCTAGAGATGGTTTCTACTGGC
A_23_P76136	0.00417	5.7e-05	-12.6	2.70662	-1.1	A_23_P76136	NM_001080509	TSPAN11	AGAGGTCTTAACCTAATGCGCATAGAGAAATTGTTCTCATTGTAAACATACCCCTGTCCT
A_33_P3328026	0.00418	5.73e-05	-12.6	2.70149	-0.539	A_33_P3328026	NM_015076	CDK19	GGTTTCCTGCTTTTGAGTTGACCTGACTTCCTTCTTGAAATGACTGTTAAAACTAAAATA
A_24_P935491	0.00418	5.74e-05	-12.6	2.69994	-0.647	A_24_P935491	NM_000090	COL3A1	ACTTCAACACTCTTTATGATAACAACACTGTGTTATATTCTTTGAATCCTAGCCCATCTG
A_23_P75529	0.00418	5.74e-05	-12.6	2.69852	-0.566	A_23_P75529	NM_022062	PKNOX2	TCATTTTTTACTCCCTTTTGATGCCATACATAGAGGAAAGTCTAGCTTTTTTGGCGTGAG
A_24_P151834	0.00418	5.75e-05	12.6	2.69647	0.736	A_24_P151834	NM_020740	ANKFY1	ATTTGGTGTAATTCAGTATTGAGTACTGGCAATGCATAAAACATGGGTAGGTGTCACTCA
A_23_P379649	0.00418	5.76e-05	-12.6	2.69633	-1.29	A_23_P379649	NM_001003940	BMF	CTGGTGGGGACTTTTGAGTCTTGAGGGGATAGCGGAAAAAGCTGAGCTCATAGGTGCCCA
A_23_P363769	0.00418	5.76e-05	12.6	2.69467	1.14	A_23_P363769	NM_002284	KRT86	CTCCTTCCGGGGCTGCCCTCAAGAGCTTCTGAAAAACTAATGACTCTGCTGCCTTCTCCT
A_33_P3352340	0.00421	5.82e-05	12.5	2.68459	1.11	A_33_P3352340	NM_001190460	KRTAP9-1	CCCAGCTGTTGCTGCAGTCCTTGCTGTGTCTCCAGCTGCTGCCAGCCTTCCTGCTGCTAA
A_33_P3384287	0.00421	5.82e-05	-12.5	2.68447	-0.637	A_33_P3384287	NM_002579	PALM	ACGAGGCCCCCGATGTTCTTGATTTTCCCAGAGAAGCAAATAAACAGCGTGAACAGCCCC
A_21_P0001768	0.00421	5.83e-05	-12.5	2.68282	-2.18	A_21_P0001768	NR_033841	LOC200772	TTGCATAACAGAAGATGTATCAGGTCTTTGTCCTGGATCCTCGGAGGAAGCTTCTAAACC
A_23_P214876	0.00421	5.84e-05	-12.5	2.67994	-0.457	A_23_P214876	NM_004973	JARID2	TTGCCCTTCTCCGGTTGTGTGTACAGTATGTGTGGAATAAAAAAGGGAAACTGTTTTCAC
A_24_P48898	0.00425	5.91e-05	12.5	2.66858	0.702	A_24_P48898	NM_145637	APOL2	AGGTTTGATGTCCTTCCAAGAATAAAGTCTTTCCCTGGTGATGGTCTCTCGCTCTGTCTT
A_33_P3367062	0.00425	5.93e-05	-12.5	2.66507	-0.671	A_33_P3367062	NM_017673	SWT1	AGTCTCATTGTAGCTCTAAAAAGCCTAATGTATCCACTGTGGAATAAACTCCATAGACTC
A_24_P300777	0.00425	5.93e-05	12.5	2.66342	1.45	A_24_P300777	NM_001109	ADAM8	TATGTGGGAGAGTCAGCTATCTTGTCTGGTTTTCTTGAGACCTCAGATGTGTGTTCAGCA
A_23_P120048	0.00425	5.94e-05	-12.5	2.66327	-0.543	A_23_P120048	NM_013450	BAZ2B	TATTTTCGTCTGAAGGTAATGATAGCTATACAGTCTGTACAGTAATTATCCTCTACCAAC
A_33_P3560679	0.00425	5.94e-05	12.5	2.66208	0.89	A_33_P3560679	BC026225	LOC100287221	TAATATCCTGATTTCAGTGGACTTGCATGGAAGGAAACGCAAGTTCATTTGCCAGTGGGG
A_21_P0014520	0.00425	5.94e-05	12.5	2.66183	0.69	A_21_P0014520	XR_110190	LOC100505475	GACTCAAGTGTTTGCCTGTGGTGGATTGCTCCTGTGAATGATTAAACCCATATTTCCCTC
A_19_P00803151	0.00425	5.96e-05	-12.5	2.65874	-0.921	A_19_P00803151	XR_108951	LOC100506119	TTCTTTCCCTGAGGACCATCTGGAGTGGACGCGTGCACTACCCCTCTCTGAATACACCCT
A_23_P8452	0.00425	5.96e-05	-12.5	2.65819	-1.4	A_23_P8452	NM_001040167	LFNG	AAGCGAATGATAAGGGAAAAGTTCTCAGGGAATTGAAGTGTTGTTGCTATGGTGACGTCC
A_19_P00805757	0.00426	6e-05	-12.5	2.6525	-0.571	A_19_P00805757	NM_002107	H3F3A	GCAAGTACAGGTTTTTAATGTTGTCTGTCTTCTGTGCTATTCCTGTAAGTTTGCTATTAA
A_24_P350437	0.00426	6e-05	-12.5	2.65167	-0.656	A_24_P350437	NM_031435	THAP2	GAAATGTCTGTGATCTAGATAGTTCTAGATTGAACATAGATTTTCTGCCAACAAATCCTC
A_33_P3374623	0.00426	6e-05	-12.5	2.65086	-0.923	A_33_P3374623	NM_019112	ABCA7	TTCTTGTACTTCTCCAAGGACCAGGGGAAGGACGAGGACACCGAAGAGCAGAAGGAGGCA
A_23_P147109	0.00428	6.04e-05	12.4	2.64459	0.475	A_23_P147109	NM_017723	C9orf167	GCATCGGCTTGTATCAAAAGGTCCAGACCTAAGGGGAAATTTTATCTCTTTCTTTCTTTC
A_23_P423197	0.00429	6.06e-05	-12.4	2.64076	-0.622	A_23_P423197	NM_002957	RXRA	AGGCAGGAGATGCATCTATTTTAAGATGCTTTGGAGCAGACAGCTTTAGCCGTTCCCAAT
A_32_P128701	0.00429	6.07e-05	12.4	2.63838	0.863	A_32_P128701	NM_019050	USP53	GTCCAGTTTTGCCTCTTTTAAGTACTGTCCAGTTGAAACCTCCTGACTCATGTACTACTA
A_33_P3327500	0.0043	6.1e-05	12.4	2.6341	0.648	A_33_P3327500	NM_001015072	UFSP1	TGGGCTGGCAAGAGGTGAGTGCAGCCTTTGACCCCAACTCCTTCTACAACCTGTGCTTGA
A_21_P0000681	0.0043	6.1e-05	-12.4	2.63405	-0.835	A_21_P0000681	NR_027145	LIMS3-LOC440895	GGAGCCATGAAGAAAAAAGACTCAATAGATTTGCTTTTGATGAAACAACAACACTTCCAT
A_23_P66881	0.00431	6.13e-05	12.4	2.62775	0.426	A_23_P66881	NM_003835	RGS9	ACACACTTGCTCGAGAACCAAAGTGCATTTGGGTGACATTTGAAGATTGGGGAGACAAGA
A_32_P222695	0.00431	6.14e-05	-12.4	2.62725	-1.15	A_32_P222695	NM_001001669	ARHGEF37	AGAAGATGAGAATGGCCTGTATTTTCTCCAGGGGAATCTGTGTAATGTGCCTTTTCCCTC
A_33_P3426943	0.00432	6.15e-05	12.4	2.62444	1.8	A_33_P3426943	NR_038238	LOC151484	ATGATTCTGTCTCATCCAATCAAGACTTGAGTGGACTCCAGCTTCCCAGAAAGCCTTTCT
A_24_P3005	0.00433	6.18e-05	-12.4	2.61915	-0.763	A_24_P3005	NM_002977	SCN9A	TTTTACAAAGCGTGTTTTGGGTGAGAGTGGGGAGATGGATTCTCTTCGTTCACAGATGGA
A_23_P133408	0.00433	6.18e-05	12.4	2.61908	3.8	A_23_P133408	NM_000758	CSF2	AACCCAGATTATCACCTTTGAAAGTTTCAAAGAGAACCTGAAGGACTTTCTGCTTGTCAT
A_23_P133133	0.00433	6.2e-05	-12.4	2.61673	-0.676	A_23_P133133	NM_025144	ALPK1	ATGTGAGCCTTTGTGATACGAATTCAATTTGTTTTCCTGTCTTTTGACATTTGACTTTGC
A_33_P3264771	0.00434	6.22e-05	12.4	2.61294	0.696	A_33_P3264771	NM_001134462	NOTO	TATCAGAAGCAGCAAAAGCTGAGGGCAGCAGTTACATCTGCCGAGGCTGCCTCCCTGGAT
A_33_P3256620	0.00434	6.23e-05	12.4	2.61107	0.685	A_33_P3256620			GTATACCACCAAAGCTCCTTCCTCTTCACCATTGTGACTGATGTAAAGGGACATGTTTAG
A_23_P73012	0.00434	6.23e-05	-12.4	2.61074	-0.455	A_23_P73012	NM_032823	C9orf3	GCAGAGATGATTAAATATATCCAAGAGACATTGGAAAACCTGCTGAACATTTTACATTGG
A_23_P329361	0.00434	6.24e-05	-12.4	2.60938	-0.802	A_23_P329361	NM_153603	COG7	CCTCCAGCACATCGTGACGCTACTGAAGACCAGGCCTGAGGACTATAGACAGGTCAGCAA
A_23_P59349	0.00434	6.25e-05	-12.4	2.60721	-0.809	A_23_P59349	NM_016217	HECA	TAATAGGATGCTGCCTAACCCAGTTCATCTCTATGTCCTGTTCACTGAATATTCCGGGTA
A_23_P94819	0.00434	6.26e-05	-12.4	2.60525	-0.632	A_23_P94819	NM_006987	RPH3AL	CTCCCTCAGCCATGAATTCACTTCTCTTCAGGAGGTTTGGCTTGGCATGAAAATACTTCA
A_33_P3398448	0.00435	6.28e-05	12.3	2.60181	0.87	A_33_P3398448	NM_032789	PARP10	GGCTCTGTTGTTTGAATAAACGTGAACGTGAACCCAGGCGGAAGGGACCCGGGAACTCTG
A_23_P153930	0.00435	6.29e-05	-12.3	2.60124	-0.567	A_23_P153930	NM_001616	ACVR2A	TTTCTGTGTAAAATGAGTAGGATGTCTCTTGGAAATGTTAAGAAAGAAGACCCTTTGTTG
A_23_P67896	0.00435	6.31e-05	-12.3	2.59778	-0.921	A_23_P67896	NM_006922	SCN3A	AAACGTAAACAAGAGGAGGTGTCTGCCGCTATCATTCAGCGTAATTTCAGATGTTATCTT
A_33_P3290707	0.00435	6.32e-05	12.3	2.59625	0.753	A_33_P3290707	NM_007289	MME	CTTGTCCTGCTCCTCACCATCATAGCTGTGACAATGATCGCACTCTATGCAACCTACGAT
A_33_P3222069	0.00435	6.32e-05	12.3	2.59552	0.725	A_33_P3222069	NM_182965	SPHK1	ATGTAAGGCCTTCTAGTTTGTTCTGAGACCCCCACCCCACGAACCAAATCCAAATAAAGT
A_23_P122906	0.00435	6.34e-05	-12.3	2.59247	-0.801	A_23_P122906	NM_015570	AUTS2	AGTTCCATTTGGTCTTCTAGTATATTAAAGTGCTATCTGACGTTGTTATCCTGTTTTTGC
A_21_P0004591	0.00435	6.36e-05	-12.3	2.58905	-0.647	A_21_P0004591	NR_027906	C6orf124	CTCCAGGATGATATTCTGAGCCATATGTTAATTTTGATAACCACCTAGAACAATAAAAGG
A_23_P47517	0.00435	6.36e-05	12.3	2.58845	0.481	A_23_P47517	NM_017966	VPS37C	TAAGTTATTTATAAAGAGAAATCACTAATGGACTCTACTGGTTTGAGTGCTTCTGAGCTG
A_23_P215744	0.00435	6.37e-05	-12.3	2.58737	-2.25	A_23_P215744	NM_033427	CTTNBP2	TTTATGTTCACTTGATGGGGAATGACTAGAATGGGGCAATAACAAATCATTTCTAAACAG
A_32_P194312	0.00435	6.37e-05	-12.3	2.58718	-0.505	A_32_P194312	NM_001144952	SDK2	TTTTGATTTAAAAGATATAACAAAAAATTATGGGGAGAGTATTCATTATGGCAGGTGTCT
A_32_P209208	0.00435	6.37e-05	-12.3	2.58666	-1.09	A_32_P209208	NM_032606	CAPS2	GACATGGATGTATTCGTTTCTGATCATGAGAAGAGGCTCTTGTCATACATATCGTTCCAT
A_23_P132417	0.00435	6.39e-05	-12.3	2.58457	-0.574	A_23_P132417	NM_018385	LSG1	CGATGGTCACACAACTCTGAATATGCTTAAGACCATTGAATTACACACTTTACGTTGGTG
A_21_P0002334	0.00435	6.39e-05	12.3	2.58348	0.843	tc|THC2686815|linc|TCONS_00003974		XLOC_001788	CCTAAACACACAGAGGAGAATTACTTCAAGTATTTTTAAAACACAGTCACTTGTCTATGC
A_23_P151805	0.00436	6.41e-05	-12.3	2.57989	-0.428	A_23_P151805	NM_006329	FBLN5	GGGAACCCTGGGAGTAGCTAGTTTGCTTTTTGCGTACACAGAGAAGGCTATGTAAACAAA
A_33_P3213374	0.00437	6.44e-05	12.3	2.57593	0.656	A_33_P3213374	NM_006079	CITED2	TTTGCACCCTGCTGCAGGCCACCAGATGAACGGGACAAACCAGCACTTCCGAGATTGCAA
A_23_P213562	0.00437	6.45e-05	-12.3	2.57433	-0.586	A_23_P213562	NM_001992	F2R	AGTCTGATTTAATTGGGCACTATTTATTTACAAATGTTTTGCTCAATAGATTGCTCAAAT
A_32_P58614	0.00438	6.46e-05	-12.3	2.57225	-1.16	A_32_P58614	NM_020802	KIAA1377	ATGTATGTATTTTGATAGATATTACATGGACTAAATTTTGTCAATTTCATGTAATTTACC
A_23_P154315	0.00439	6.49e-05	-12.3	2.56629	-0.651	A_23_P154315	NM_182640	MRPS9	GGGCAGTACTGTCAGAAATTTCTTTGAGCTGTGAGATGGATTTATTTTTAAATGCTACTT
A_23_P435521	0.00439	6.5e-05	12.3	2.56534	0.772	A_23_P435521	NM_145041	TMEM106A	GACTCTTTTCAAGTTTTCTACCCTCTGATAAGAAAATTTGGGGATATCCAGTGCCATCTC
A_23_P167401	0.00439	6.5e-05	-12.3	2.56486	-0.586	A_23_P167401	NM_018931	PCDHB11	GACCCTTTCCCAGAGCTACCAGTACGAGGTGTGTCTGACGGGAGGTTCCGAGACAAATGA
A_33_P3295358	0.00439	6.51e-05	12.3	2.5634	0.601	A_33_P3295358	NM_139314	ANGPTL4	GCCAATGGTATCTGGGCGGAGCTCACAGAGTTCTTGGAATAAAAGCAACCTCAGAACACT
A_21_P0014296	0.0044	6.54e-05	12.2	2.55913	1.92	A_21_P0014296	XR_109204	LOC100506580	GTGGTCAGATTAGACCTGTGTGACAACATTCCGTGACTCTAGGTCAATTTGGTTAAGCTG
A_33_P3241021	0.00441	6.57e-05	12.2	2.55352	1.68	A_33_P3241021	AK303383	CD69	CACCCATGGAAGTGGTCAAATGGCAAAGAATTTAACAACTGGTAAGTCTCCAGAAGTCTC
A_23_P60016	0.00441	6.58e-05	12.2	2.55294	0.874	A_23_P60016	NR_002734	PTTG3P	GAGATCTCAAGTTTCAATATCATGTTTTGGCAAAACATTCGATGCTCCCACATCCTTACC
A_33_P3216714	0.00441	6.58e-05	12.2	2.55228	0.705	A_33_P3216714	NM_014787	DNAJC6	GCATTCCTTTTAAATAACTGGTTGTGACAAAGCTTGTTGTTGATCAGATTCACTGTTTCA
A_23_P351295	0.00442	6.6e-05	-12.2	2.54835	-0.974	A_23_P351295	NM_153612	HS3ST5	TGCTAATCCAGTGGGAGATGTTTGAGAGAGTTTTGTTCAACATCACAGTGAGAGTGCCTA
A_21_P0012086	0.00442	6.63e-05	12.2	2.54472	0.594	A_21_P0012086	XR_109879	XLOC_l2_008221	GTGAAATACCAGAAGCCATCTTTGTTTCTGGCGATGTCACTAAATAAGTATTTGTTGATA
A_32_P34387	0.00442	6.63e-05	-12.2	2.54468	-0.616	A_32_P34387	NM_018418	SPATA7	TATTCCCTTCACCAACTGAATTTTTCATGCCTATTTATAAATCAAAGCATTCAGAAGGGG
A_23_P120435	0.00444	6.66e-05	12.2	2.53839	0.712	A_23_P120435	NM_080614	WFDC3	ACCAGTCCTGCCCCCAAAACTGACCATGAACCCCAACTGGACTGTGAGGTCTGATTCCGA
A_24_P115774	0.00445	6.69e-05	12.2	2.53443	0.565	A_24_P115774	NM_001166	BIRC2	GATACCATTTTGGTTAAAGGAAATGCTGCGGCCAACATCTTCAAAAACTGTCTAAAAGAA
A_33_P3348288	0.00447	6.72e-05	-12.2	2.52981	-0.643	A_33_P3348288	NM_001242359	RHOBTB1	CTGATTATGGCCTTTAACCATGGTGGTTTGTTGTGTGTTTTTTATTTCACAAAAAGCCAA
A_23_P146134	0.00448	6.74e-05	-12.2	2.526	-0.83	A_23_P146134	NM_024025	DUSP26	CCAAAAACATACAGAGGTGCATGGCTGGCAGTCTTGAAATTGTCACTCGCTTACTGGATC
A_23_P52727	0.00448	6.75e-05	12.2	2.5249	0.769	A_23_P52727	NM_182964	NAV2	CATTTGTCATGAGGTTTTTGGATTTGCCAATGATCTGCTGGACATCATGCCCCATGTCAT
A_32_P101699	0.00448	6.79e-05	12.2	2.51844	0.468	A_32_P101699	BC052334	LOC729887	GTGCGAAACGGAGGACCTTTGTAACGCCACGTGTTTGCTCTTTTTGAAAAAACAAGAATA
A_19_P00320090	0.00448	6.79e-05	12.2	2.51837	0.763	A_19_P00320090	NR_027058	LINC00338	GCACAATTTGGGCCACTCACAAGAGTGTATACCCTGTGATAAACAGTTACCTACATTCTC
A_21_P0013596	0.00448	6.81e-05	-12.1	2.51532	-0.903	A_21_P0013596	BU556905	XLOC_l2_014982	CGAGTTTTACTGGCTTGCTTGTGCTTTTTGGCATTTTCAAAATTTTGTACAATGATCTTC
A_24_P304071	0.00448	6.82e-05	12.1	2.51411	2.12	A_24_P304071	NM_001547	IFIT2	TCTAAGAGAGAATGGAATGTATGGGAAAAGAAAGTTACTGGAACTAATAGGACACGCTGT
A_21_P0014696	0.00448	6.82e-05	-12.1	2.51386	-0.623	A_21_P0014696	XR_111772	LOC100509075	AAACACGTCCATGTTTTTCCACGTCTAATGAGAACAGGTCTGATGTGAAAGGAATTGGAG
A_24_P403417	0.00448	6.83e-05	12.1	2.51254	0.593	A_24_P403417	NM_004878	PTGES	CTAACAGTGAAAAGAGAGAAGGGAGACTCTATTTAAGATTCCCAAACCTAATGATCATCT
A_21_P0011753	0.00448	6.83e-05	12.1	2.51201	0.801	linc|TCONS_l2_00013129		XLOC_l2_007063	ATGACTGAGAACTGCGATATGAAAGGTGAGTCCTGCCCCTAGGCTGTGCCCTGGACTGCA
A_23_P30315	0.00448	6.83e-05	12.1	2.51171	0.806	A_23_P30315	NM_033342	TRIM7	CGTAACATACCAGTTAGGGCCTGCGGAAGCATCTTGTAATGGAACACATTACTATTTCTG
A_33_P3421163	0.00448	6.85e-05	-12.1	2.50864	-0.92	A_33_P3421163	NM_033285	TP53INP1	ATGGAAAACCTTCTCATTGAACATCCCAGCATGTCTGTCTATGCTGTGCATAACTCCTGC
A_33_P3381454	0.00448	6.85e-05	-12.1	2.50864	-0.419	A_33_P3381454	NM_017860	C1orf56	CCTTTCAATCCTAGCACCCACTAGATATTTTTAGTACAGAAAAACAAAACTGGAAAACAC
A_24_P93855	0.00448	6.86e-05	-12.1	2.5075	-0.687	A_24_P93855	NM_001012426	FOXP4	CAAGTCACCCGTCGTGCTGGGAGTGTGGATTCTAGCAAAAGAGCTGGAAAAAAGTCAGAC
A_21_P0007119	0.00448	6.87e-05	-12.1	2.50607	-0.636	A_21_P0007119	NR_033847	FLJ37035	GTCAACATTGGGCAAAAGGACTGGCCTCATCTACATTACAGATATCCTTGTGATGGTCTG
A_33_P3295283	0.00449	6.89e-05	-12.1	2.5031	-0.47	A_33_P3295283	NM_005768	LPCAT3	CTGCTCCACTTTTTCTACCTTGGAACTGTATTAGATAAAATCACTTCTGTTTGTTCAGTT
A_33_P3338121	0.00449	6.89e-05	12.1	2.50251	0.944	A_33_P3338121	NM_001017402	LAMB3	ACAAAGATGGTGGAGATTGGCATGCCATTGAAACTAAGAGCTCTCAAGTCAAGGAAGCTG
A_33_P3293336	0.00449	6.9e-05	-12.1	2.50063	-0.712	A_33_P3293336	NM_005264	GFRA1	CCCTTTGGCCATCCTCTCACCCCAGAATATCCTAATAAACATTGTTTTCTTTTTTAAAAA
A_23_P101871	0.00449	6.91e-05	-12.1	2.49999	-0.545	A_23_P101871	NM_024907	FBXO17	CCTGCAAATTTTCTTCTCCTGCAAGGATCTCGGTGGACTCAGTCACAAAACAAAGGCTAA
A_23_P53736	0.0045	6.95e-05	-12.1	2.49329	-0.791	A_23_P53736	NM_033624	FBXO21	TTCATGGGGCTCCAGGAAGCCTGTATCACCTGTGTAAGTTGGTATTTGGGCACTTTATAT
A_21_P0009960	0.0045	6.95e-05	-12.1	2.49304	-2.76	A_21_P0009960	BX116929	XLOC_013541	ACAGGTGACACTGGGTGACTCAGATCTTCTTGCCATAACATGGAGACACATGGTTAGAAA
A_23_P134935	0.0045	6.97e-05	12.1	2.49038	0.973	A_23_P134935	NM_001394	DUSP4	CGAGCTCCTTCCCCATCATTTCTCCTTGGCCAACGACGAGGCCAGCCAGAATGGCAATAA
A_19_P00321973	0.0045	6.97e-05	12.1	2.48924	0.408	tc|THC2614488|linc|TCONS_l2_00014786|linc|TCONS_l2_00014785|linc|TCONS_l2_00014784		Q29HP5	GAGCTGCAACTGCTGTTGTCATTAATACCATTGTGTCTATTTTTTGAGAGAGATAAACTT
A_23_P71855	0.0045	6.98e-05	-12.1	2.48885	-0.852	A_23_P71855	NM_001735	C5	CCTTGACCTGGATTGAATACTGGCCTAGAGACACAACATGTTCATCGTGTCAAGCATTTT
A_23_P128372	0.0045	6.98e-05	12.1	2.48804	0.492	A_23_P128372	NM_002014	FKBP4	CTCCCCACTCCACCCTGTTAGTTTTGTAAAAACTGAAGAATTTTGAGTGAATTAGACCTT
A_33_P3367899	0.0045	6.98e-05	-12.1	2.4876	-1.11	A_33_P3367899	NM_005479	FRAT1	CCATCAGTGAAAAAGATGTACAGAACACATTTCTCTGATCTCCATAAACATGAAAACACT
A_23_P145965	0.0045	7.01e-05	-12.1	2.4841	-0.487	A_23_P145965	NM_003596	TPST1	ACGTTTGTTTTCAAGGAGAGGGTTTAAAAATGGGATCCTGTAAGCAGACTTGGGCAGTCT
A_33_P3255914	0.0045	7.02e-05	-12.1	2.4814	-0.463	A_33_P3255914	NM_013262	MYLIP	CGTAAAGAACTCTGTTATATCCTAGAGGACTCTGTCTTTTATATTCGGGATAATAAAGAC
A_19_P00322184	0.0045	7.03e-05	-12.1	2.48086	-1.12	A_19_P00322184	XR_108951	LOC100506119	GAAAGTTCTTTCCCTGAGGACCATCTGGAGTGGACGCGTGCACTACCCCTCTCTGAATAC
A_21_P0000295	0.0045	7.04e-05	12.1	2.47954	0.57	A_21_P0000295	NR_002912	SNORA67	CTAAGGCCTTTGGGGAACTGGGATGCTTATTTCCTCTGCCTTCCTTGGCTGCCCACATGG
A_19_P00813077	0.0045	7.04e-05	-12.1	2.47917	-0.654	A_19_P00813077	NM_001145710	LOC375190	TTCAGCTGCATTCCAGATTCCCACAAATTTCTAATTCAAGGCACTTTATAACTCCAAACG
A_23_P161918	0.00451	7.05e-05	12.1	2.47709	0.434	A_23_P161918	NM_024098	CCDC86	AAATACAGACAATAGACCAAAGTCCCTGCCCTCGAGGAGCTTTCATTCTGATGGAGAGAA
A_23_P98261	0.00451	7.07e-05	12.1	2.47453	0.614	A_23_P98261	NM_006396	SSSCA1	GTGCCTCCAAATACAGATGTCATGGCCTGCACACAGACAGCCCTCTTGCAGAAGCTGACC
A_33_P3300217	0.00452	7.1e-05	-12	2.47043	-0.747	A_33_P3300217	NM_182493	MYLK3	GTCTAGGTGATGTGTATGGGTTTCATTATACTGTCCTCTTTACTGTTGTATGTATTTGAA
A_23_P250102	0.00452	7.12e-05	-12	2.46704	-0.959	A_23_P250102	NM_012298	CAND2	GAAGGTTTCAAATGTGTCTAGTGTTCAGTATTGAGGACAAAGAAATACAAGTGGCAGGCC
A_23_P360964	0.00452	7.12e-05	-12	2.46622	-0.679	A_23_P360964	NM_145056	DACT3	GTATTTATTATGACGATGGTGACTCCCCAGTGCAAAGGGGGGCCAGATTCTGTGTGTTTC
A_33_P3308949	0.00452	7.12e-05	-12	2.46618	-0.51	A_33_P3308949	NM_001918	DBT	TCCAATGTCCTTCTAACTTCTGGCCAATTCCCAGTAGGCTATAGAATAAACAGTTTTCAT
A_33_P3248982	0.00454	7.16e-05	-12	2.46093	-1.64	A_33_P3248982	NM_012306	FAIM2	CTCACCTTCCTGGGGTCTGTGACTGACTGGAGATAAAAATAAAAGCAATTGTGACACCTG
A_32_P9382	0.00455	7.18e-05	12	2.45826	0.501	A_32_P9382	NM_001071775	MZT1	AACAAAGCAGGAAAATATATTGAGAAGGGATCGTGTTTACAGAGGACTTCTTTAAAGTGT
A_33_P3358601	0.00455	7.19e-05	-12	2.45686	-0.927	A_33_P3358601	NM_001170820	IFITM10	GATTTTGCACAGTGCCTGGCAGACATTTGACATTCAATAAACATTGTACGAACGAAAGAA
A_24_P193295	0.00455	7.21e-05	-12	2.45294	-0.414	A_24_P193295	NM_198686	RAB15	TCTCGGGTCCATATATGAATTGTGAGCAGGGTTCATCTATTTTAAACACAGATGTTTACA
A_23_P205177	0.00455	7.23e-05	-12	2.44969	-0.689	A_23_P205177	NM_000504	F10	GTCATCAAGCACAACCGGTTCACAAAGGAGACCTATGACTTCGACATCGCCGTGCTCCGG
A_24_P29401	0.00455	7.23e-05	-12	2.44954	-0.474	A_24_P29401	NM_181523	PIK3R1	ACTGTGGGGAACCAATTGCTTTGTCATATAGCTGGTTATGAACTAGTAACATGTTTGGGA
A_33_P3375665	0.00455	7.24e-05	-12	2.44831	-0.908	A_33_P3375665	NM_001455	FOXO3	TTGCCTTGTGTATTCCACTTAAAACCGTAATCTAGTTTGTAAAAGAGATGGTGACGCATG
A_23_P144639	0.00455	7.25e-05	-12	2.4475	-0.705	A_23_P144639	NM_018502	TMCO6	ATGTCACTCATTCCCCTCTCTCTTAACATCAAGCTTGTTTTGTCCAGTAGAGCCTTTGGA
A_23_P87879	0.00455	7.26e-05	12	2.4454	1.8	A_23_P87879	NM_001781	CD69	TGTGCAATATGTGATGTGGCAAATCTCTATTAGGAAATATTCTGTAATCTTCAGACCTAG
A_23_P54556	0.00455	7.26e-05	-12	2.4453	-0.496	A_23_P54556	NM_014048	MKL2	TGGCAGTATTGTAGCTGATCGGGAAATGTTTGATATCTCAGCAATTTTGCATTTTTGTGT
A_24_P251969	0.00455	7.27e-05	12	2.44424	0.952	A_24_P251969	NM_000800	FGF1	AGACCATTTGTATTACCATTACTTGTATAAATACACTTCCTGCTTAAACTTGACCCAGGT
A_23_P48826	0.00456	7.3e-05	12	2.4396	0.663	A_23_P48826	NM_182985	TRIM69	ACCTTCAGTAACACTTTCATGGAGAAACTTTATCCCTACTTCTGCCCCTGCCTTAATGAT
A_33_P3306024	0.00456	7.31e-05	12	2.43882	0.644	A_33_P3306024	NR_002825	SIGLEC16	GAGGCTGTGTCACGGCCTGTGTCCTCAACCTTGGCAAAATAAACTTTCTAAATTAACTGG
A_23_P343411	0.00456	7.32e-05	12	2.43634	0.597	A_23_P343411	NM_198576	AGRN	CACTGCAAATCCTCCCCACAGCGTCAGTGAAAGTCGTCCTTGTCTCAGAATGACCAGGGG
A_23_P97265	0.00456	7.33e-05	12	2.43504	0.645	A_23_P97265	NM_182679	GPATCH4	CATAAATTTAGGTCTATGGGCTAGATTTAGCCCACAGTTGCCAGTTTCTAGCGCTACCAA
A_23_P153676	0.00456	7.33e-05	-12	2.43488	-0.737	A_23_P153676	NM_003260	TLE2	CGTCCTCAGTCCTGAGTTGTGACATCTCCAGAAATAACAAATACATTGTGACAGGCTCGG
A_23_P256735	0.00456	7.33e-05	-12	2.4348	-0.517	A_23_P256735	NM_016134	PGCP	CTGTTTGGGCTGTTGTTTCTTATGTTGTTGCAGACATGGAAGAAATGCTGCCTAGGTCCT
A_23_P300033	0.00457	7.36e-05	-12	2.43118	-0.733	A_23_P300033	NM_006206	PDGFRA	CCTTAAAATGTGGTCTGCCAATCTGTACAAAATGGTCCTATTTTTGTGAAGAGGGACATA
A_23_P353744	0.00457	7.36e-05	11.9	2.43055	0.682	A_23_P353744	NM_032239	LARP1B	TCTGCAGGGTAGGTAAGATAGGTCAGTCAAGTTGGTAATGCCTGTCCATTAACCATTTAT
A_23_P85598	0.00458	7.41e-05	-11.9	2.42314	-1.01	A_23_P85598	NM_020247	ADCK3	GATGAAAGGGCAACTTTGTTTTCTTCTTTTTCCTGATGTGAATGTTAAGCAGAAGGGAGA
A_24_P140608	0.00458	7.43e-05	11.9	2.41996	1.53	A_24_P140608	NM_001945	HBEGF	CCCATCTGTAGTAATTTATTGTCTGTCTACATTTCTGCAGATCTTCCGTGGTCAGAGTGC
A_33_P3392829	0.00458	7.43e-05	-11.9	2.41991	-0.636	A_33_P3392829	NM_194312	ESPNL	TCTGTGAATTTGGGGGAGCTGGAGTGATTCCGAGGACAGATTCCATGGGCAGGAGGCCTT
A_21_P0014418	0.00458	7.44e-05	11.9	2.41979	2.47	A_21_P0014418	XR_109697	LOC100506285	TTCCAGGAAGCGCTTATGTGAGCCAGGCACGATGGAATCTCTCATGCGCCATGCAAGCGT
A_23_P145657	0.00458	7.44e-05	11.9	2.41885	0.624	A_23_P145657	NM_012447	STAG3	TGGAAATAGCCCATAGTCTCCTGGATTTTTGGAACATCTTTCTCAGCCTATTTTGTGTCC
A_23_P325606	0.00458	7.46e-05	11.9	2.41611	1.43	A_23_P325606	NM_153448	ESX1	AAGTAAGGTATTCATAACAGTTTTTCCAAAGTTCTTTCCTGCCAGATAGAAATTGTGCAC
A_21_P0013455	0.00458	7.46e-05	11.9	2.4158	1.08	ens|ENST00000481762|linc|TCONS_l2_00027517		XLOC_l2_014048	CTGCTAAACTAAAGTAGATTAATGAGAAGGGAGAGAGAGCCAAGACCATCAAGCAGACAA
A_23_P1962	0.00458	7.46e-05	11.9	2.41572	0.667	A_23_P1962	NM_004585	RARRES3	AGGCGTTCTCTAGATCCTTTCCTCTGTTTCCCTCTCTCGCTGGCAAAAGTATGATCTAAT
A_24_P324640	0.00458	7.47e-05	11.9	2.41502	0.819	A_24_P324640	NM_014480	ZNF544	CTGGGAGCATATTGTCTCCCTGGGGCTTTTCCTTTCCAAATCTGATGTGATCTCTCAGCT
A_33_P3420259	0.00458	7.48e-05	11.9	2.4139	0.841	A_33_P3420259	NR_003287	RN28S1	TGGGATTATGACTGAACGCCTCTTAAGTCAGAATCCCGCCCAGGCGGAACGATACGGCAG
A_23_P329870	0.00458	7.48e-05	11.9	2.41354	0.74	A_23_P329870	NM_024599	RHBDF2	AAAGTAACGCTAACTTTGTAGGGACGATGTCTCATGGATTAAATAATATTCTTTATGGCA
A_23_P3681	0.0046	7.54e-05	11.9	2.40484	0.603	A_23_P3681	NM_018092	NETO2	AGACCTTGGAAATGTGGACATAAGCTCTTTCTTTCCTTTTGTTACTGTATTTAGTTTGTG
A_32_P224234	0.0046	7.54e-05	11.9	2.4044	0.92	A_32_P224234	AK123450	LOC645195	TTCGTCACCTGTAGAGCGTTTGTCACTGTTCATCTGGTATTAAAGATTCCACATTCTCAT
A_33_P3259557	0.00462	7.6e-05	-11.9	2.3958	-0.629	A_33_P3259557	NR_036476	LOC440104	GCTACAATGGGAGGGAGGGAGAACATGGGAGCATGTGAATAAAATGGCATTAAATACTGA
A_24_P142495	0.00462	7.61e-05	11.9	2.39534	0.718	A_24_P142495	NM_030966	KRTAP1-3	CTGCTGCCGCCCATCCTACTGTGGACAGTCCTGCTGCCGCCCAGTCTGCTGCTGCTACTC
A_32_P204980	0.00462	7.61e-05	11.9	2.395	1.8	A_32_P204980	NM_153230	FBXO39	AGCTGATCGAATCAGAGCTTAGCTATTTTGTCATCGTTTACTCTGTGATGTAATGAGCAC
A_33_P3296067	0.00462	7.61e-05	11.9	2.395	0.555	A_33_P3296067	NR_003595	CDC14C	AAAGACAATCAAAAACAAACGATATTCTTCTCCCATCTCCCCTGGCTGTGCTGACCTTTA
A_32_P235796	0.00462	7.61e-05	-11.9	2.39412	-0.485	A_32_P235796	NM_152618	BBS12	GCCGAGCATTGGATTTAGTATTGTTAGTACTTCAGACAGACAGTGAAATAATTACTGGAC
A_33_P3223592	0.00463	7.67e-05	-11.8	2.38633	-0.647	A_33_P3223592	NM_000041	APOE	CGCCCCAGCCGTCCTCCTGGGGTGGACCCTAGTTTAATAAAGATTCACCAAGTTTCACGC
A_23_P149189	0.00463	7.68e-05	11.8	2.38528	3.31	A_23_P149189	NM_021186	ZP4	TGACCTGTCCTGATCTCAGTCGAAGAAGAAATTTTGACAACAGTTCTCAGAACACTACTG
A_23_P85209	0.00463	7.68e-05	11.8	2.38519	2.48	A_23_P85209	NM_000640	IL13RA2	ATACATGAAGACTTTCCATATCAAGAGACATGGTATTGACTCAACAGTTTCCAGTCATGG
A_21_P0006531	0.00463	7.68e-05	11.8	2.38513	1.11	linc|TCONS_00017307		XLOC_008141	CGTCTTTAAAGGGTGGAAGTTCTGGAGAGAGTCACTACATAGATAATGTGAGGAGGATCT
A_23_P106016	0.00463	7.71e-05	-11.8	2.38035	-0.958	A_23_P106016	NM_002742	PRKD1	CTGTTTGGTGTGTCCCATTGGTGTTGTCATTGTAAACAAACTCTTGAAGAGTCGATTATT
A_33_P3288104	0.00463	7.73e-05	11.8	2.37786	0.412	A_33_P3288104	BC078153	DAAM2	CTGATGTTTATTACATGCCAGCCCTGTTCTAGGTGTTGGAGGAACAACAGTGAATAAAAT
A_33_P3691916	0.00463	7.73e-05	-11.8	2.37776	-1.05	A_33_P3691916	NM_014883	FAM13A	GTTTGGAATTCTTTGCTCTACTGTTTACATTGCAGATTGCTATAATTTCAAGGAGTGAGA
A_23_P23669	0.00463	7.73e-05	-11.8	2.37765	-0.818	A_23_P23669	NM_017734	PALMD	TAGAAAAAGATCAGAAGCTAGTCCTCATGAAAACACAAATCATAAATCCCCCCACAAAAA
A_32_P88349	0.00463	7.73e-05	11.8	2.37715	0.816	A_32_P88349	XM_001134398		GAAAAGCAAGAACTCACCTGCAAACAGGCAGTCCTTCTCAGCTCTGGACTTCTGGATCAC
A_33_P3379916	0.00463	7.74e-05	-11.8	2.37567	-0.686	A_33_P3379916	NM_014905	GLS	TTAATTAAATGTGCCGTTATTTACCCCTGATGTTATTTATGACTATGTGCCGATTCCTGC
A_19_P00322895	0.00463	7.76e-05	11.8	2.37308	2.77	A_19_P00322895	XR_108458	XLOC_002736	AGGTCTTCTCCAAACATTTGCATTGTTTCTTTTTCTTAGGATCAGAACTTCTACCTATTG
A_21_P0009749	0.00463	7.76e-05	-11.8	2.37279	-0.635	A_21_P0009749	AK090762	XLOC_013275	GTCACTTCTTCAGTCAACCAAACCAATTACAAAATTGTGTTCCAATGTCACATGTTCAAA
A_23_P132763	0.00463	7.77e-05	-11.8	2.37244	-0.419	A_23_P132763	NM_016206	VGLL3	CAGGACTAATCAAGGATCAATGGGTGACATGATATCATGCTATGTGCCATTTTGTGTTAA
A_23_P257649	0.00463	7.77e-05	-11.8	2.37229	-2.38	A_23_P257649	NM_002899	RBP1	ATATGATCATCCGCACGCTGAGCACTTTTAGGAACTACATCATGGACTTCCAGGTTGGGA
A_24_P418408	0.00463	7.79e-05	11.8	2.36954	0.446	A_24_P418408	NM_198552	FAM89A	CTGCATTACTAACTGCCCAGTGATTCGGTGAAAGCTTTTTACTGAAAAAGTTAACATTTC
A_33_P3231653	0.00463	7.79e-05	-11.8	2.36878	-0.448	A_33_P3231653	NM_016548	GOLM1	AAATTAACAGCCACCTATAGAAGAGTCCATCTGCTGTGAAGGAGAGACAGAGAACTCTGG
A_33_P3319041	0.00463	7.79e-05	-11.8	2.36864	-0.687	A_33_P3319041	NM_005342	HMGB3	GTATTTGGGGACGTTGGATGCATTCATTTTCTGTAATAAAGTTTCTTAATCACTCTTCCC
A_23_P46369	0.00463	7.8e-05	-11.8	2.36791	-0.708	A_23_P46369	NM_002870	RAB13	ATCACGGATGAGAAATCTTTCGAGAATATTCAGAACTGGATGAAAAGCATCAAGGAGAAT
A_23_P140527	0.00463	7.81e-05	11.8	2.36709	0.622	A_23_P140527	NM_012182	FOXB1	GCCACGCGGCGGGCCAAACGCTGCCCGCCATCCCCGTGCCCATTAAGCCCACGCCGGCCG
A_23_P137209	0.00465	7.85e-05	-11.8	2.3612	-0.481	A_23_P137209	NM_003334	UBA1	AGTGGACATTGTGGGATCGCTTTGAGGTACAAGGGCTGCAGCCTAATGGTGAGGAGATGA
A_23_P95764	0.00465	7.85e-05	11.8	2.36119	0.442	A_23_P95764	NM_002764	PRPS1	ACCATCTGCTTGACTATGTAGCTTGGATTCTCCTTTGTACCTATCCCTTTCGATTTGGCT
A_33_P3296862	0.00466	7.88e-05	-11.8	2.35737	-0.773	A_33_P3296862	NM_152459	C16orf89	AAGGCATCTGGAGGATAAGCAAAGCCACCCCGACACCCAATCTTGGAAGCCCTGAGTAGG
A_24_P122137	0.00466	7.88e-05	11.8	2.3566	1.7	A_24_P122137	NM_002309	LIF	CATTTCCCTGCAGATGGTACAGATGTTCCTGCCTTAGAGTCATCTCTAGTTCCCCACCTC
A_23_P167096	0.00466	7.89e-05	11.8	2.35499	0.717	A_23_P167096	NM_005429	VEGFC	TTTCTGCCAATGACCAAACAGCCAAGATTTTCCTCTTGTGATTTCTTTAAAAGAATGACT
A_19_P00319981	0.00466	7.92e-05	-11.8	2.35079	-1.1	A_19_P00319981	XR_108951	LOC100506119	ATGACCGTGTGGAGAAAGTTCTTTCCCTGAGGACCATCTGGAGTGGACGCGTGCACTACC
A_23_P118888	0.00466	7.93e-05	11.8	2.34991	0.429	A_23_P118888	NM_000430	PAFAH1B1	TGGAGTTCTGTTCCATTCTGGGGGGAAGTTTATTTTGAGTTGTGCTGATGACAAGACCCT
A_23_P363878	0.00466	7.93e-05	-11.8	2.34955	-0.856	A_23_P363878	NM_144629	RFTN2	AACCCTGTACTGATTCATTGCACATAAATGTTGTTGCTCCTAAAAGCCTAAAAATGCAGA
A_23_P404481	0.00467	7.95e-05	-11.8	2.34693	-2.5	A_23_P404481	NM_001400	S1PR1	GCTGAGGCCAAAGTTTCCATGTAAGCGGGATCCGTTTTTTGGAATTTGGTTGAAGTCACT
A_23_P119778	0.00467	7.96e-05	-11.8	2.34639	-0.544	A_23_P119778	NM_020342	SLC39A10	TAGATTATTGCCAGTGTCTTTTCTGTATGCTATAAGCAAGGGAGCTTAGGTGTTATTTCT
A_23_P132889	0.00467	7.97e-05	-11.8	2.34502	-0.921	A_23_P132889	NM_001014809	CRMP1	GTACTAGTGTGGTGTGTTTGCTTGGAAATTCCTTGCCCCACAGTTGTGTTCATGCTGAAT
A_33_P3211929	0.0047	8.02e-05	-11.7	2.33705	-0.832	A_33_P3211929	NM_173587	RCOR2	ACTTGGAGAAATGGGGGTTGGGAACTTATGCAGACATGGATTTATTTTTCAACATTTTTT
A_23_P52207	0.0047	8.04e-05	-11.7	2.33512	-0.62	A_23_P52207	NM_012342	BAMBI	AAGACTTTGTACACACTGTCACCAGGGTTATTTGCATCCAAGGGAGCTGGAATTGAGTAC
A_23_P153945	0.0047	8.05e-05	-11.7	2.33324	-0.543	A_23_P153945	NM_001006636	GTDC1	CGCTTATGATTTCAATAGTCAAACTGCTGTGTTTGTTGATGTAAAGATGTTTTGAATGGC
A_19_P00319779	0.00471	8.09e-05	-11.7	2.32884	-0.394	A_19_P00319779	XR_110299	LOC100506948	GTGAATGACCTGTTGCAGTGCTTTCATTGAAGTGTTCTTCGTTCCCTCAGCAATATGATT
A_33_P3213493	0.00471	8.09e-05	11.7	2.32829	0.688	A_33_P3213493	NM_014232	VAMP2	CTCCCAGTTTGAAACAAGCGCAGCCAAGCTCAAGCGCAAATACTGGTGGAAAAACCTCAA
A_23_P89249	0.00473	8.12e-05	-11.7	2.32381	-0.453	A_23_P89249	NM_001005862	ERBB2	AATGGGTGTTGTATGGGGAGGCAAGTGTGGGGGGTCCTTCTCCACACCCACTTTGTCCAT
A_23_P145	0.00473	8.13e-05	-11.7	2.32235	-0.545	A_23_P145	NM_000191	HMGCL	GGACATGGAAATGAGAATAGGTTAAATGGTGCAGGTACCTCATAGCCAGCTCTACACAGA
A_32_P223017	0.00474	8.16e-05	-11.7	2.31817	-0.586	A_32_P223017	NM_004672	MAP3K6	GAATGTGGATTCAGGCACCATCCAAATGCTGTTGAACCATAGCTTCACCCTCCACACTCT
A_23_P64873	0.00474	8.17e-05	-11.7	2.31789	-0.861	A_23_P64873	NM_001920	DCN	CATCCACCTTCAGATGTGTCTACGTGCGCTCTGCCATTCAACTCGGAAACTATAAGTAAT
A_19_P00800681	0.00474	8.19e-05	-11.7	2.31517	-0.814	A_19_P00800681	XR_110300	LOC100506965	CTTCTTGTAGTGCATACCATCACTAAAACATAGTTACTGTCTTTCTGTGGTCTTAAGAAA
A_23_P148584	0.00474	8.2e-05	-11.7	2.31402	-0.47	A_23_P148584	NM_144658	DOCK11	TTGCACCACTGTGTTTGGTTTGTACTTTTTTAGGTAAATCTATATGCTGAAAAGTAGAGC
A_23_P163458	0.00474	8.2e-05	11.7	2.31328	0.631	A_23_P163458	NM_139265	EHD4	TGGCCCTCAAACATTAAATATCCCCAGGTCTCCTTGGTGGGTGGCAGGATTTAAATTCAA
A_33_P3229370	0.00474	8.21e-05	-11.7	2.31211	-0.543	A_33_P3229370	NM_001546	ID4	GCTAAGCTACTGTCCCATCTCTTGTGATGTGTAACTTTTACATGTGAATATTAAAGTAGA
A_23_P116898	0.00474	8.22e-05	-11.7	2.31042	-0.522	A_23_P116898	NM_000014	A2M	CTTGTTCTTCACGGTTCTGCAAGATGTCCCAGTAAGAGATCTGAAACCAGCCATAGTGAA
A_33_P3373775	0.00474	8.23e-05	11.7	2.31002	0.781	A_33_P3373775	NM_001010922	BCL2L15	CTTCTGTAACACCCCTCCTCTTCATTATCTGGCATGTACATCGATATTAAAAATATTCAT
A_23_P205074	0.00474	8.23e-05	-11.7	2.309	-0.612	A_23_P205074	NM_181785	SLC46A3	AGTCACTGCAGTTTCTACTTTTAATGGAATTTACTCAGCCACTGTTGCTTGGTACCCTGG
A_33_P3371727	0.00475	8.26e-05	-11.7	2.30524	-1.08	A_33_P3371727	AK310078	SAT1	GCTGTGGAGACCCGGAAGAGTTAGATATAATGTCATTTGTTGTAATTCAGTTTCATAAAA
A_23_P133236	0.00475	8.28e-05	-11.7	2.3035	-0.77	A_23_P133236	NM_018934	PCDHB14	CTTTTTGCATAATCTTTTGTGGATTCTTGGTTGTACTGTAGTTGCATGCATGATTATAGC
A_23_P251795	0.00476	8.32e-05	-11.7	2.29826	-0.419	A_23_P251795	NM_152742	GPC2	TGCTTGAGTAGGATGTGAGACTTCATGGGCCTGGGTCCTGTTGAGTTTTTTCAGTATCAA
A_33_P3233645	0.00476	8.32e-05	11.7	2.29796	1.4	A_33_P3233645	NM_005950	MT1G	CCCGTAAAATCTAGGATTTTTTGTTTTTTGCTACAATCTTGACCCCTTTGCTACATTCCC
A_23_P169409	0.00476	8.33e-05	-11.6	2.29687	-0.591	A_23_P169409	NM_148179	C9orf23	TCTGCCAAGTTCTGCATTGCTAAATAAGGGCTTCCTCTGCCTTCTACCTACAGTGCATTT
A_33_P3402868	0.00476	8.33e-05	11.6	2.29617	0.707	A_33_P3402868	NM_000836	GRIN2D	TTCCCACTCTCTTATTCCACATTGCAGTGTTTGGAATAAACCATGTTTTTATGCCTCCTC
A_32_P190303	0.00477	8.35e-05	-11.6	2.29355	-1.04	A_32_P190303	NM_198461	LONRF2	TGGAGATAGGTGATGTGTTGTCATATCCTGTGATACAGGTCACTCATCTGGCCTTCTGTT
A_23_P110699	0.00477	8.38e-05	-11.6	2.29047	-0.566	A_23_P110699	NM_052860	ZNF300	CAGATTCAGTAAAGTTGATCTGTATGCATTTTCCCATCTCAAGCATATAAGTTGACCTGC
A_33_P3269806	0.00477	8.38e-05	-11.6	2.28973	-0.437	A_33_P3269806	NM_178523	ZNF616	GCCAGCACCATGTTTTCATTTAAGCCTTCAGAAATATGAGCCAATTAAACTCTTTTCTTT
A_23_P346006	0.00477	8.39e-05	-11.6	2.28888	-0.496	A_23_P346006	NM_020739	CCPG1	TATGGTCGCACTAATGGAAGACAAATGGCAAATCTTGAAATAGAATTGGGGCAATTACCT
A_33_P3348782	0.00478	8.43e-05	11.6	2.28339	0.599	A_33_P3348782	NM_030622	CYP2S1	ACTGCTGGGTTAGCTTTCCACAGACATAAATATAGTCCATCTGCAATCACAAGCACATAG
A_33_P3266744	0.00478	8.43e-05	-11.6	2.28304	-0.405	A_33_P3266744	NM_032872	SYTL1	TCTGGACCCCCATCTCAGGGCCTGCCCTTGGCTAAAGTCAATAAAGTCTATTCTAAGAGC
A_33_P3237110	0.00478	8.43e-05	-11.6	2.28277	-1.57	A_33_P3237110	NM_001099652	GPR137C	CTCAGCTATATAATCAGTTTCAAACTGGTTGTAAAAGTATAGCTGTGGCCAATGAATGTA
A_19_P00317560	0.00479	8.46e-05	11.6	2.27938	1.28	A_19_P00317560	NR_034120	LOC646329	TGCCTCCTGAGGATTTCTGTGCCTGGAAAATATCTGTTAACAGACTGCTTTTACACCTAC
A_23_P212241	0.00479	8.48e-05	-11.6	2.27728	-0.638	A_23_P212241	NM_006614	CHL1	CAAACTCTCTCAACTCTAAAGTGCTAATAATAATCTCAGTTACCTTATCTTTGTCACAGG
A_23_P47691	0.00479	8.48e-05	11.6	2.27705	0.756	A_23_P47691	NM_003141	TRIM21	CCTCTAACCCTCTGTCCACTGAATATTGGATCACAAGGATCCACTGACTATTGATGGCTT
A_23_P69109	0.0048	8.5e-05	11.6	2.27439	0.983	A_23_P69109	NM_021105	PLSCR1	GTTTAGCTCTTACACTCTATCCTTCCTAGAAAATGGTAATTGAGATTACTCAGATATTAA
A_32_P192823	0.00481	8.53e-05	11.6	2.27005	0.462	A_32_P192823	NM_175886	PRPS1L1	GCTCCAAAATACGAGTAATTGACATCTCCATGATCCTTGCAGAAGCCATAAGGAGAACTC
A_33_P3290888	0.00481	8.54e-05	-11.6	2.26952	-0.722	A_33_P3290888	NM_003915	CPNE1	TTCATGCTGTTGCTGCTGACTGATGGTGCTGTGACGGATGTGGAAGCCACACGTGAGGCT
A_21_P0003654	0.00481	8.55e-05	11.6	2.26804	1	linc|TCONS_00008260		XLOC_003703	TTGATTGGGTCTTGAAGACAGAATAACAAGCGCCAGAACTCAAGCATTTTGCCAGGAGTG
A_33_P3501900	0.00481	8.56e-05	-11.6	2.26649	-0.447	A_33_P3501900	NR_037160	LOC386758	TGCCTGTTGCTCCCTGATAACATACTTTGATACTGTCTTTAATAAATCTGCCTTTCTTCA
A_24_P345451	0.00481	8.57e-05	-11.6	2.26575	-0.844	A_24_P345451	NM_024843	CYBRD1	CCCTCATTTTTTGGATAGTCACCAGACCGCAATGGAAACGTCCTAAGGAGCCAAATTCTA
A_24_P673786	0.00482	8.6e-05	-11.6	2.26196	-0.671	A_24_P673786	NM_005028	PIP4K2A	GTCTATAACAAACAGTCTGTTCATTTATTTCTGTTGATAAACCATTTGGACAGAGTGAGG
A_24_P372134	0.00482	8.6e-05	11.6	2.26135	1.07	A_24_P372134	NM_018295	TMEM140	CCCAGGCCTTACTCATCCTCTTGCTTATAGCCATGGCTGTGTTCCCTCTGAGGGCTGAGA
A_33_P3237775	0.00483	8.63e-05	-11.6	2.25723	-0.518	A_33_P3237775	NM_005693	NR1H3	TCTGAGATCTGGGATGTGCACGAATGACTGTTCTGTCCCCATATTTTCTGTTTTCTTGGC
A_23_P113623	0.00483	8.66e-05	-11.6	2.25411	-0.551	A_23_P113623	NM_032351	MRPL45	CCTTCAGATGGCAGAAGTGGAAGATGAGCCTACTTGTGAGCGATGTGACTTTAAGGAAAT
A_23_P201047	0.00483	8.66e-05	-11.6	2.25401	-0.541	A_23_P201047	NM_007112	THBS3	GGGGCGTCTTGGTGTATTCTGCTTCTCCCAAGAAAACATAATTTGGTCCAATCTCCAGTA
A_33_P3311551	0.00483	8.67e-05	11.6	2.25307	0.489	A_33_P3311551	AB097018	WLS	CTTTGAGCATTGCCCTCTTTGGGTTCTTTTTGAGCCAATTCTAATAAAAGTAAAAATGGT
A_33_P3250730	0.00484	8.69e-05	-11.5	2.24968	-0.404	A_33_P3250730	NM_018674	ACCN4	AGTCCTCTCTCCCTCCAGTCTGATTTTATAAAGTGCTGACGAGATTGGGAATAAAGAGGC
A_24_P67806	0.00484	8.7e-05	-11.5	2.24951	-0.71	A_24_P67806	NM_000254	MTR	TGCTATTTTGACTAGTCTGAGTGAAAAGTGAGGATTTAAATGAAGTAACCCCTAAACTCA
A_21_P0006934	0.00485	8.73e-05	11.5	2.24584	0.706	linc|TCONS_00018381		XLOC_008659	GAAAAGTCCAAGAGCCAGGATGACGGCGCAGTGATGGCTCACTTTGCGTTGCTGTTCCGT
A_33_P3248644	0.00487	8.77e-05	-11.5	2.24005	-0.531	A_33_P3248644	NM_005051	QARS	GAGGGTGTGGCTACCCTCGCCACCCCAAATTCCATGTCAATAAAGAACAGCTAAATTCTC
A_23_P145874	0.00488	8.81e-05	11.5	2.23542	1.17	A_23_P145874	NM_152703	SAMD9L	CATTGATATCCACTGGTCACATCATAACTGTCTATAGGGCAATAAAATCTGTGTTAAACT
A_23_P72737	0.00488	8.81e-05	11.5	2.23473	0.667	A_23_P72737	NM_003641	IFITM1	ATACAGCAGTTTATACCCACACACCTGTCTACAGTGTCATTCAATAAAGTGCACGTGCTT
A_23_P301360	0.00488	8.84e-05	-11.5	2.23167	-0.452	A_23_P301360	NM_152412	ZNF572	TTGCATGGGGGTTATTTTATCTTTCATGATTGTGGTGCACCTGATGCTGGCGGGGTATTT
A_21_P0011956	0.00488	8.84e-05	11.5	2.23138	0.683	linc|TCONS_l2_00014844		XLOC_l2_008221	CATTACTCTTACAAAGGATACACCACGAGTTGTGCTCTCCTGCAGCGTTTTGCGGACGGC
A_23_P30805	0.00488	8.85e-05	11.5	2.23091	1.28	A_23_P30805	NM_021968	HIST1H4J	AAGCGCCAGGGCCGCACCCTCTACGGTTTCGGTGGTTGAGCGTCCCTTTCTATCAATAAA
A_33_P3329149	0.00488	8.85e-05	11.5	2.2308	0.765	A_33_P3329149	NM_031267	CDK13	CACAGCCACAGCGGCGAGGAACGGGCCGAGGTCGCCAAGAGCGGCAGCAGCAGCAGCAGC
A_24_P350546	0.00488	8.85e-05	-11.5	2.22998	-0.909	A_24_P350546	AK096082	LOC646976	TAGGCAATGTGCAGTAGAATGTGGAAAGAATACTATGTACCAGCATTAAGTGTAAAACAT
A_23_P40354	0.00488	8.86e-05	11.5	2.22914	0.396	A_23_P40354	NM_012325	MAPRE1	TTCATAAGCAAAAAGTACCTCTTCTTAAAGTGCACTTTGCAGACGTTTCACTCCTTTTCC
A_23_P125278	0.00489	8.9e-05	11.5	2.22473	2.25	A_23_P125278	NM_005409	CXCL11	TAAGAAAGGCTGGTTACCATCGGAGTTTACAAAGTGCTTTCACGTTCTTACTTGTTGTAT
A_19_P00315506	0.00489	8.9e-05	-11.5	2.22387	-0.471	A_19_P00315506	NM_001162893	KIAA0040	CAATGGATTCCATGTTTCTTTTTCTTGGGGGGAGCAGGGAGGGAGAAAGGTAGAAAAATG
A_33_P3332362	0.00489	8.92e-05	11.5	2.22199	1.85	A_33_P3332362	NM_001207026	POU2F2	GGGTTGAGCTCCGGGCTGAGTCCAGCCCTCATGAGCAACAACCCTTTGGCCACTATCCAA
A_24_P203106	0.00489	8.93e-05	-11.5	2.22013	-1.32	A_24_P203106	NM_002625	PFKFB1	TAAATATCGCTACCGCTATCCCAAGGGAGAGTCCTATGAGGATCTGGTTCAGCGTCTGGA
A_32_P25050	0.00489	8.94e-05	-11.5	2.21933	-0.632	A_32_P25050	NM_172037	RDH10	GGCATATGTATGGAAGGGTGTAAAGATTCTTTTGAAAGGTTTATTCACATTGTAGAACAG
A_33_P3233869	0.0049	8.96e-05	-11.5	2.21729	-0.687	A_33_P3233869	BC043411		AATTTCTCATGAATGGTTCAGCACCATCCCCTTGTACCGTCCTCACAATAATGAGTGACT
A_33_P3402329	0.00492	9.02e-05	-11.5	2.2098	-0.761	A_33_P3402329	NR_024607	MGC16121	AAACAGTGGGCTGTACTCCAGTGCTGGGACATTGAATGACTGTATGCTGCTTTTGATTTC
A_32_P4199	0.00492	9.02e-05	11.5	2.20975	0.5	A_32_P4199	NM_173557	RNF152	GTACAAGTGCGTACAATGTGACCTTCTCTAAATGCGGTAGATTCAAACAAAGATGCTCTG
A_24_P58620	0.00492	9.04e-05	11.5	2.2076	1.18	A_24_P58620	NM_020716	GRAMD1B	CCAGCTCTTAGAGTCCCAACAAAAGTACCACGATACTGAGCTCCAAAAATGGAGGGAAAT
A_33_P3279831	0.00493	9.06e-05	-11.4	2.20516	-0.687	A_33_P3279831	NM_006813	PNRC1	ACCAAAACAGGGAGCTGATGGCAGTACACTTAAAAACGCTCCTCAAAGTTCAAACTTAGA
A_23_P19663	0.00493	9.08e-05	11.4	2.2024	0.695	A_23_P19663	NM_001901	CTGF	TGGAACTACATTAGTACACAGCACCAGAATGTATATTAAGGTGTGGCTTTAGGAGCAGTG
A_33_P3222380	0.00493	9.08e-05	11.4	2.20207	1.08	A_33_P3222380	NM_138420	AHNAK2	AAAGGGCACCTGCCCAAGGTGGAGATGCCCAGTTTCAAGATGCCCAAAGTGGACCTCAAG
A_23_P9362	0.00493	9.09e-05	11.4	2.20122	0.453	A_23_P9362	NM_002799	PSMB7	TCCTCACTGAGAAAATCACTCCTCTGGAGATTGAGGTGCTGGAAGAAACAGTCCAAACAA
A_32_P108156	0.00493	9.09e-05	11.4	2.20094	1.65	A_32_P108156	NR_001458	MIR155HG	TTAACAGTGTATGATGCCTGTTACTAGCATTCACATGGAACAAATTGCTGCCGTGGGAGG
A_23_P97402	0.00493	9.13e-05	11.4	2.19608	2.03	A_23_P97402	NM_020439	CAMK1G	AGTTAACCTTGGAAGTTGACTATTTTAATGTCTGCCAGGAGTTCTAATCCTGCCTCTGTT
A_33_P3326588	0.00493	9.14e-05	-11.4	2.19578	-1.01	A_33_P3326588	NM_003840	TNFRSF10D	CGGGCCAAATAGCACATAACACCTGGTTATATATGAAATACTCATATGTTTATGACCAAA
A_33_P3254579	0.00493	9.14e-05	11.4	2.19509	1.87	A_33_P3254579	NM_031957	KRTAP1-5	AGACTAGCTTCTGCGGATTTCCCAGCTTCTCAACCAGTGGGACCTGCAGCTCCAGTTGCT
A_23_P421032	0.00493	9.14e-05	-11.4	2.19478	-1.02	A_23_P421032	NM_174977	SEC14L4	AACAGGTGCTCTGCTGCTAGAAACAGCAAACCATCTAGATTAAACTCCTAAAGCCAGTGC
A_23_P147388	0.00493	9.16e-05	-11.4	2.19281	-0.408	A_23_P147388	NM_015254	KIF13B	ACCACCTGTAATTTTGTACCATATGTGTCTTTCCATCAAATGACCAACAGCTTCTCAATA
A_33_P3391290	0.00493	9.16e-05	-11.4	2.19259	-1.29	A_33_P3391290	NM_001142483	C5orf13	TGAAAATGCTCAGAATTTCACACCGTGAATCCACGTTTACAACCCTTACAGGTGGGCCTT
A_21_P0013462	0.00494	9.18e-05	-11.4	2.19034	-0.558	ens|ENST00000418309|ens|ENST00000439364|tc|THC2661101|linc|TCONS_l2_00027532		XLOC_l2_014077	CTTTTCAGGGGCGATTTTATGGAGCTATTAACTCAGAGACACCATTACTTAAATGTAATT
A_23_P83351	0.00495	9.21e-05	11.4	2.18695	0.53	A_23_P83351	NM_015404	DFNB31	AGATGGGGCCAACAAACCGCCTGGACTTCTGGAGCCCACGTCCACTCTGGTCCGTGTGAA
A_33_P3394995	0.00496	9.23e-05	-11.4	2.18403	-0.631	A_33_P3394995	NM_025170	PREX2	CAGTGCCCTTTGCAGTGAAAGAATTGAACACCTATGTCAGAGAATATCCAGTTATAAAAA
A_33_P3210561	0.00496	9.26e-05	-11.4	2.18135	-0.534	A_33_P3210561			GCCTTCGCCTTCACCTTCATCAGCAGCATGATGTACCTGATAACTGAGGAAGCCGAATAG
A_23_P69179	0.00497	9.28e-05	11.4	2.17833	0.536	A_23_P69179	NM_018192	LEPREL1	CCAGGTTGCCTAGGAGTGGGGTCCACTGATGAAAAGAGGTGTTTTGTACTTACATAAGAA
A_21_P0013852	0.00498	9.31e-05	11.4	2.17495	0.863	A_21_P0013852	NR_028407	ARMCX4	GATTTGGGAGAGGGAGAGGATTAATCCTGATTTGAACTCTTCGAATTTGAAGTGCTTATG
A_33_P3243887	0.00498	9.32e-05	11.4	2.17402	1.4	A_33_P3243887	NM_000641	IL11	GTGTATGATTGTCTGTATTTTACAGAATTTCTGCCATGACTGTGTATTTTGCATGACACA
A_32_P375286	0.00498	9.32e-05	-11.4	2.17372	-0.431	A_32_P375286	NM_173658	ZNF660	CGGTATAGTTCACAGCTTATTCAACACCAGAGGAAACATAATGAGGAGAAAGAAACCTCA
A_21_P0004566	0.00498	9.33e-05	11.4	2.17262	0.556	tc|THC2719986|linc|TCONS_00010987|linc|TCONS_00010986|linc|TCONS_00010985		XLOC_004924	CCAACAATATTTGAAACCCTTATCTGCGTGTACAAGTTTGCTACTGGTTTTGTTTTGCTC
A_23_P99076	0.00499	9.37e-05	11.4	2.16799	0.52	A_23_P99076	NM_005042	PRH2	TCAGGGACCACCTTTGGGAGGACAGCAATCTCAACCCTCTGCTGGTGATGGGAACCAGAA
A_23_P152305	0.00499	9.37e-05	-11.4	2.1675	-0.555	A_23_P152305	NM_001797	CDH11	AACTAATACGTGCCAGATATAACTGTCTTGTTTCAGTGAGAGACGCCCTATTTCTATGTC
A_33_P3317073	0.005	9.41e-05	11.4	2.16355	0.471	A_33_P3317073	NM_001244766	MOB1B	AGAAGAGAACTTGCACCACTCCAAGAACTGATTGAAAAACTCACCTCAAAAGACAGATAA
A_33_P3270489	0.005	9.41e-05	-11.4	2.16312	-0.689	A_33_P3270489	NM_025059	C6orf97	GTGACTCTAGTGATCTTTAACATACACAGAATGATCTACAGTGATCTTTAACATACTCAG
A_23_P120710	0.00501	9.45e-05	-11.3	2.15911	-0.68	A_23_P120710	NM_003316	TTC3	TCGTTCTGTGTTTGATATTTGTGTAAAGTATGCATGCAGTCTTGTACTGTGACCTAAGAA
A_23_P121095	0.00501	9.46e-05	-11.3	2.15748	-0.402	A_23_P121095	NM_001068	TOP2B	TCAACAAATATCTTGTGTTGTCCTTTTGTCTTCTCTGTCTCAGACTTTTGTACATCTGGC
A_23_P20035	0.00501	9.46e-05	-11.3	2.15705	-0.676	A_23_P20035	NM_138445	GPR146	AGTAAAATGAACAAAACCCTACGAAAGAATGGCAACAGCCAGGGTGGCCGGGCCCTGCCA
A_23_P112859	0.00501	9.47e-05	11.3	2.15688	0.998	A_23_P112859	NM_001898	CST1	AGTGGGTACAGCGTGCCCTTCACTTCGCCATCAGCGAGTATAACAAGGCCACCAAAGATG
A_23_P211212	0.00503	9.53e-05	-11.3	2.14938	-0.412	A_23_P211212	NM_030582	COL18A1	CGGTGGGGCTGGTTCTGTAATTGTGTGTGATGTGAAGCCAATTCAGACAGGCAAATAAAA
A_23_P100711	0.00503	9.55e-05	-11.3	2.14666	-0.903	A_23_P100711	NM_000304	PMP22	TGTGCCTCCAAGGACTGTCTGGCAATGACTTGTATTGGCCACCAACTGTAGATGTATATA
A_32_P75094	0.00503	9.56e-05	11.3	2.14642	0.596	A_32_P75094	NM_032797	AIFM2	CTTCTATTGACTTACAATATTCTAGAAGGACCTACGTGTGGGGACACAGTTTTCCAAACT
A_33_P3219965	0.00503	9.57e-05	11.3	2.14548	0.649	A_33_P3219965	NM_006019	TCIRG1	TTCTACTCAGGCACGGGCTACAAGCTGAGTCCCTTCACCTTCGCTGCCACAGATGACTAG
A_24_P375599	0.00503	9.57e-05	-11.3	2.14474	-0.396	A_24_P375599			TGTATGCTCACTTCCCCCATCAAGTCGTTATCCAGAATGGGTCTCTTGTTGAAATCCGAA
A_21_P0000347	0.00503	9.58e-05	11.3	2.14435	0.851	A_21_P0000347	NR_002995	SNORA76	AGCTTCCTCGTGGCGCCGGGGGTCAATCTGCAGCGCTAGAGCATGTGCTTGCGCATAACT
A_23_P332399	0.00503	9.59e-05	-11.3	2.14291	-0.553	A_23_P332399	NM_016315	GULP1	ATAACTGGTCATTAATTATGAACATTTACTTCTCCAGTGCGTTTTTATGAAGATCTGGTT
A_23_P164035	0.00503	9.59e-05	-11.3	2.14252	-0.662	A_23_P164035	NM_002805	PSMC5	TAAGAAGAAAGTGTTGGTCAAGGTACATCCTGAAGGTAAATTTGTTGTAGACGTGGACAA
A_24_P248053	0.00503	9.59e-05	-11.3	2.1423	-0.398	A_24_P248053	NM_052963	TOP1MT	GCAGGAGAAGACTTTGAATTCTAACGACGAGCCGTGTTGAAACTTCTTTTGTATGTGTGT
A_32_P74120	0.00503	9.61e-05	-11.3	2.14047	-0.501	A_32_P74120	NR_024584	LOC728875	ATGACCCTCTGTGTTCCTTTTGGCAAAGGACTTGCTCCCATTGTTTGCTTGTTCAATTGT
A_24_P140569	0.00503	9.61e-05	-11.3	2.14022	-1.16	A_24_P140569	NM_015564	LRRTM2	TCACCTTTCTGAAAAGAGTGGGCTGATAAACTTGTAAATCCACACACAACTCTGAGAATA
A_33_P3268618	0.00504	9.65e-05	-11.3	2.13561	-0.648	A_33_P3268618	NM_025132	WDR19	CAAAGTCTTTCTTACACACTCTATCCTCTGCACTGTTAATAGTAACCTATGACATAATTG
A_23_P17593	0.00504	9.66e-05	11.3	2.13465	1.17	A_23_P17593	NM_001794	CDH4	CTGGCGGACATGTATGGAGGTGGTGAAGAGGATTGACTGACCTCGCATCTTCGGACCGAA
A_23_P161727	0.00504	9.67e-05	-11.3	2.13398	-0.84	A_23_P161727	NM_001541	HSPB2	TATGGTTTGGTCCCATGGGACATGTCATAGCCTTGGTTTAGTTTTGGGTGGAGCTGAATA
A_23_P253221	0.00504	9.67e-05	-11.3	2.13372	-0.67	A_23_P253221	NM_032995	ARHGEF4	TTGCACTATTCCTTCTCCAAGCCAGAAACCACATTTAATTTCATAAATAAATTTATGAAA
A_23_P359245	0.00504	9.68e-05	11.3	2.13211	1.29	A_23_P359245	NM_000245	MET	GTGTCTGGACAGATTGTGGGAGTAAGTGATTCTTCTAAGAATTAGATACTTGTCACTGCC
A_33_P3330952	0.00504	9.72e-05	-11.3	2.12846	-1.13	A_33_P3330952	NM_006095	ATP8A1	CTATGCAGTGTTATGTGTCATTGGCCTTTTGTGAATGTGCATGTTTTAAACTGCAAATTT
A_24_P160001	0.00504	9.72e-05	11.3	2.12776	0.709	A_24_P160001	NM_054014	FKBP1A	CCTTTAAGTTTATGCTAGGCAAGCAGGAGGTGATCCGAGGCTGGGAAGAAGGGGTTGCCC
A_23_P423695	0.00504	9.74e-05	-11.3	2.12553	-0.484	A_23_P423695	NM_006454	MXD4	CTTACTCATCTCCCTTTTTTAAACAAAAAGCAAAAAAGTAAAATGCTGCACTGCCCAGCA
A_21_P0003122	0.00504	9.74e-05	11.3	2.12521	0.603	tc|THC2679748|linc|TCONS_00006523|linc|TCONS_00007178		XLOC_003146	TGTCTCACCTACTCTGTGCTCACCTGTTTCTGGATGAAGCACGGTGACATCTGTTTTATT
A_24_P134834	0.00504	9.75e-05	11.3	2.12414	0.395	A_24_P134834	NM_032276	RHBDD1	TAGAGATCTATCTTGCAGAAAGTATGTTTTTCCTCATAAAAGTGCCTCTTAATTGGCCAT
A_24_P267592	0.00504	9.75e-05	11.3	2.12407	1.73	A_24_P267592	NM_015474	SAMHD1	GAAAGACGCACGAGAGATTTTAAAACAAATTGAATACCGTAATCTATTCAAGTATGTGGG
A_23_P58993	0.00504	9.76e-05	-11.3	2.12334	-0.599	A_23_P58993	NM_005943	MOCS1	GGAGCGGGACTGCAACAAGCAATGCCAGATAACTGAGAAATCATGTTCTTTGTGGACTAT
A_33_P3378126	0.00504	9.77e-05	-11.3	2.12218	-0.54	A_33_P3378126	NM_058229	FBXO32	GACTGGGAATTTAAGAATGTGAACTTCTCACTAGAATTGGTATGGAAAAGCAAAATACTG
A_33_P3641714	0.00504	9.78e-05	11.3	2.12114	0.585	A_33_P3641714	NM_018381	C19orf66	AGGCTTTTGCCAGGCATCCCCTGGCCCCTCCCATTCTTATTGAATACAAGCCCTGATCTT
A_23_P40096	0.00504	9.78e-05	-11.3	2.12112	-1.78	A_23_P40096	NM_000312	PROC	CTTCTGGAGGGAAGTAACATTTACTGAGCACCTGTTGTATGTCACATGCCTTATGAATAG
A_23_P333228	0.00505	9.81e-05	11.3	2.11814	1.14	A_23_P333228	NM_020814	2004-03-01	TTTTTAAAACTCTCTGTTGTTTGTAATATTCTCTTAAAAGCTTGAAAATAAAACTTCTTT
A_33_P3254801	0.00506	9.85e-05	11.3	2.11334	0.601	A_33_P3254801	NM_007346	OGFR	GAGGCAGCAGAGTTGCAGGACGCAGAGGTGGAGTCTTCTGCCAAGTCTGGGAAGCCTTAA
A_23_P147805	0.00507	9.89e-05	11.2	2.10893	1.02	A_23_P147805	BC047030	UPP1	ACGGGAGCCAATGCAGAGAAAGCTGAAAGTCACAAGTCTGGAGCCCGGCACTGTGGTCAT
A_33_P3217517	0.00507	9.9e-05	11.2	2.10829	0.539	A_33_P3217517	NM_138464	C5orf55	AAACGTCTGTCATACCTGCCACCAGCAGACAAGCGGCTTTGGGTACCTCCTGGACCCAAA
A_33_P3214650	0.00507	9.91e-05	11.2	2.10678	0.824	A_33_P3214650	NM_000544	TAP2	GCTCAGTATTTTCGCAAACAGCAGCTGTCTAAGTTCACTGTTCTGAACTTTATTTTTTAA
A_33_P3415440	0.00507	9.91e-05	-11.2	2.10676	-0.408	A_33_P3415440	NM_006609	MAP3K2	CTTAAATGCACAATTGATTCTTCTATACTGTAATGCTTCTTTGCTGACGCTGGAAAATGG
A_24_P382119	0.00507	9.92e-05	-11.2	2.10576	-0.809	A_24_P382119	NM_004687	MTMR4	ACTGTGCAGTTGCGTTGTGACAAACATGCAATGTGCTGTAAAAATTCAATACAGTTTAAA
A_33_P3299314	0.00508	9.94e-05	-11.2	2.10329	-0.527	A_33_P3299314	NM_001136134	RPL28	GAATGGTATCAATTCCCCTGTTTCTCTTGTAGCCAGTTACTAGAATAAAATCATCTACTT
A_21_P0006316	0.00508	9.95e-05	11.2	2.10267	2.18	A_21_P0006316	AI125902	XLOC_007841	GAAGTGCTTTGGGTCCACCACCTACTGCATTTGTGTCACAATCCCATTTTCTGCTAAATA
A_33_P3356210	0.00508	9.96e-05	11.2	2.10113	0.594	A_33_P3356210	NM_001202439	B7H6	TTATCTGAGATATTGGCCAGGGCATATCGTGTCCCTGGTCTTTTGAAACTCCATTTGTCG
A_33_P3325753	0.00509	9.99e-05	11.2	2.09793	0.428	A_33_P3325753	NM_001039141	TRIOBP	TCAGCAAATAAACAATACAGCTGTGTGTCAGTAGTAGAATGAATAAATTGTGGTCGATTC
A_23_P112159	0.00509	0.0001	11.2	2.09587	0.448	A_23_P112159	NM_012154	EIF2C2	TTCCAGAATGCCTTCCGTCCCAGATTTCAAACTTGGATTTTGAACTGCAGACCTGTATGA
A_33_P3333054	0.00509	0.0001	-11.2	2.0951	-0.842	A_33_P3333054	NM_001099744	SYBU	ATTCAGTACTCAGAGAGGGGGAACGGATCCTGTGTATAACATCGGGGCCTTGCTCAGGGG
A_33_P3348719	0.00509	0.0001	-11.2	2.09432	-0.574	A_33_P3348719	NM_002010	FGF9	AAATGGCTGCCTTCTGGTGTTTTTATTCTATTTCATCTCATTAACACTACAACCTTGTGT
A_21_P0012030	0.00509	0.0001	11.2	2.09309	1.52	A_21_P0012030	XR_109901	LOC100505498	CAGAGCAATGCTGCATTCCATGTGATTTCTAATTTGAAATGCAAACAATTGCCAATTTGT
A_33_P3227375	0.0051	0.000101	11.2	2.09074	1.09	A_33_P3227375	NM_003247	THBS2	CCACTGAAACCCTGCACTTAGCTAGAACCTCATTTTTAAAGATTAACAACAGGAAATAAA
A_33_P3252068	0.0051	0.000101	-11.2	2.09008	-0.546	A_33_P3252068	NM_030647	JHDM1D	TGCCATGGCAGTAACCATGAGGTTAGGCAGTTGTATCGCTATGATAAACCAGTGGAATGT
A_33_P3380457	0.0051	0.000101	-11.2	2.08845	-1.64	A_33_P3380457	NM_022049	GPR88	CACCAACAATCAGCTGTCATTTTATTAATCTATCCCTTTTGTGCATGCACCATTTCTCTC
A_33_P3380056	0.0051	0.000101	11.2	2.08604	0.866	A_33_P3380056	NM_001198807	C9orf30	TTCTTTCAAGAAAGAAAAAGAAGCCTGGAATTGTCAATCATCCTTTCTGGGACTTGGTAG
A_24_P303091	0.00511	0.000101	11.2	2.08448	3.4	A_24_P303091	NM_001565	CXCL10	GTCAAGCCATAATTGTTCTTAGTTTGCAGTTACACTAAAAGGTGACCAATGATGGTCACC
A_21_P0002551	0.00511	0.000101	11.2	2.08209	1.61	linc|TCONS_00004621		XLOC_002530	TTCTGCCAAAGAGAAGAAAATTTAAGTGTGTATTCTTCCTATTGCCAAACTGTCCAATAC
A_23_P164148	0.00512	0.000102	11.2	2.07835	0.39	A_23_P164148	NM_170607	MLX	CACAGGCTATGATGCTGCATGGCAGAGGCAGGTATAACACAGCACTACATATTGGAAATT
A_23_P68922	0.00513	0.000102	11.2	2.07519	0.584	A_23_P68922	NM_033386	MICALL1	CCTCAGATCAGTCAGGAGGAAGATGACTAAGGGGAGGGATCCTCTGGGTGATGGCCTCTT
A_32_P100683	0.00514	0.000102	-11.2	2.07382	-0.61	A_32_P100683	NM_001145418	TTC28	CAGGCTGGAAAAATGCCATGCAATAATCTGGTTTGCTTTCAGTAAGTAGGCAACAAGTGA
A_23_P300484	0.00515	0.000103	-11.2	2.06847	-0.419	A_23_P300484	NM_001173408	OBSL1	GGGCGAGTTTCAGTGCGTCGCTGGAGATGAGTGTGCCTACTTCACTGTCACCATCACAGA
A_23_P119102	0.00515	0.000103	11.2	2.06627	0.593	A_23_P119102	NM_003370	VASP	GGAGGGAATTTCACATTCCCTTGTTCTAGATTCACTTTAACGCTTAATGCCTTCAAAGTT
A_23_P105002	0.00515	0.000103	-11.2	2.06574	-0.366	A_23_P105002	NM_000327	ROM1	AGCAAAGAACAGAGTGATGGGAAAGTGACATGAGAAGGCCTGGAGGCTGATTCTGATATA
A_33_P3353581	0.00515	0.000103	-11.2	2.06568	-0.416	A_33_P3353581	NM_001551	IGBP1	GCTGGTTATCCAAGTCTGGCAACTATGACGGTGAGTGACTGGTATAAGCAACATTGGAAA
A_23_P75741	0.00515	0.000103	11.1	2.06429	0.977	A_23_P75741	NM_198183	UBE2L6	AATAGACCGAATATCAGGGAGCCCCTGCGGATGGACCTCGCTGACCTGCTGACACAGAAT
A_23_P139786	0.00515	0.000103	11.1	2.06402	1.65	A_23_P139786	NM_003733	OASL	GTTTCCAGCCAGTTAGTTTTCTCTGGGAGACTTCTCTGTACATTTCTGCCATGTACTCCA
A_33_P3393821	0.00515	0.000103	-11.1	2.06324	-0.432	A_33_P3393821	NM_001733	C1R	TACACCAAAGTGCTCAACTACGTGGACTGGATCAAGAAAGAGATGGAGGAGGAGGACTGA
A_33_P3286616	0.00515	0.000103	11.1	2.06108	0.514	A_33_P3286616	NM_001569	IRAK1	ATTATCATCAACCCTGCCCGACAGAAGATGGTCCAGAAGCTGGCCCTGTACGAGGATGGG
A_23_P87709	0.00515	0.000103	-11.1	2.0602	-0.904	A_23_P87709	NM_024829	PLBD1	GACTAGAAGACTGTAAATAAGATACCAAAGGCACTATTTTAGCTATGTTTTTCCCATCAG
A_23_P109470	0.00515	0.000103	-11.1	2.05962	-0.811	A_23_P109470	NM_001002878	THOC5	TGAGCGACTATGTACTTGAGCTAGGTCACCCCTATTTGTGGGTGCAGAAGCTGGGTGGCC
A_33_P3215635	0.00515	0.000103	-11.1	2.05948	-1.18	A_33_P3215635	NM_000748	CHRNB2	TAGCCTACTCCAGGTCAGACTCATTAGGAACTCAAGATTCTCGTAAAGAAAGTTGTTTCC
A_33_P3210168	0.00515	0.000104	11.1	2.05765	0.466	A_33_P3210168	NM_006221	PIN1	TTTCTAGTTAGGCCACGCTCCTCTGTTCAGTCGCAAAGGTGAACACTCATGCGGCCCAGC
A_33_P3287710	0.00515	0.000104	-11.1	2.05707	-0.421	A_33_P3287710	NR_024585	LOC100128292	GGATTTCAGACTTCTGACCTTGAGAAGTGTGAGCCAATAAAACAACTGCAGTGGAAAAAA
A_32_P517749	0.00515	0.000104	-11.1	2.0548	-0.634	A_32_P517749	NM_004586	RPS6KA3	GTATCCATGAATAATCCTGGAACAATATTGCTTGTATTCCTGTCATAGAACAGGTTTTGT
A_23_P252145	0.00515	0.000104	11.1	2.05358	0.676	A_23_P252145	NM_020156	C1GALT1	ATATGTCTATATATATGAGGAACTTGTGTTTTTTAAATGGTGGCCAGGTAGAGGAACTAG
A_21_P0007928	0.00516	0.000104	11.1	2.05117	0.753	ens|ENST00000431171|tc|THC2656732|linc|TCONS_00021533		XLOC_010324	TAAAATGGGGCTCATTGAATAAGGCTTACAAAGATGATGAGCTCCTGCCTGGGTTTGCAC
A_33_P3215113	0.00518	0.000105	-11.1	2.04525	-0.373	A_33_P3215113	NM_012317	LDOC1	CAGCTCCTCAATACTACCTGGAAAAAGCATTGGCATTATTTTCAATAAATATCAAGCACT
A_32_P79190	0.00518	0.000105	-11.1	2.04351	-0.556	A_32_P79190	XR_110942		ACGTTACAACTGAGTTAGAAGAATATAAGGAAGCCTTTGCAGCAGCATTGAAAGCTAACA
A_23_P79518	0.00518	0.000105	11.1	2.0432	1.9	A_23_P79518	NM_000576	IL1B	GGAATCAATTCAATTTGGACTGGTGTGCTCTCTTTAAATCAAGTCCTTTAATTAAGACTG
A_23_P50081	0.00518	0.000105	-11.1	2.04198	-0.637	A_23_P50081	NM_014214	IMPA2	TAGCTGTTTCTCTCTTTAATCTCACGTAGCCTTTTTCAGGTTAGTACGTGTTCTTCTGTC
A_23_P147845	0.0052	0.000106	-11.1	2.03716	-0.372	A_23_P147845	NM_015027	PDXDC1	GGGAAAATTCACACTGGGTTTCTGGACTGTAGTATTGGAAGCCTTAGTTATAGTATATTA
A_32_P171328	0.0052	0.000106	11.1	2.03604	0.723	A_32_P171328	NM_014501	UBE2S	TGTCTCTAAGTTATTTAAATTATGGCTGGGGTCGGGGAGGGTACAGGGGGCACTGAGACC
A_24_P306726	0.0052	0.000106	-11.1	2.03594	-0.429	A_24_P306726	NM_003295	TPT1	GACCAGAAACAGTAAAACCTTTTATGACAGGGGCTGCAAAACAAATCAAGGACATCCTTG
A_33_P3251492	0.0052	0.000106	11.1	2.03534	0.988	A_33_P3251492	NR_026913	LOC100133669	GATCCTGCTACCAGGTTATGATAGATTTTATGGTATGTCTCAAGATATTGAGATAAAGGT
A_23_P360240	0.0052	0.000106	11.1	2.03429	1.22	A_23_P360240	NM_138768	MYEOV	TGTGTTGCATGGCCCTCCCAACCAATTCAGTATTTTTCTCCCCATTTTCCAGGGAGAAAT
A_23_P323685	0.00521	0.000106	11.1	2.03074	0.423	A_23_P323685	NM_003543	HIST1H4H	GTTCTGAAGGTGTTCCTGGAGAACGTGATTCGTGACGCTGTCACTTACACAGAGCACGCC
A_23_P253791	0.00523	0.000107	-11.1	2.02414	-0.79	A_23_P253791	NM_004345	CAMP	GAATTGTCCAGAGAATCAAGGATTTTTTGCGGAATCTTGTACCCAGGACAGAGTCCTAGT
A_33_P3368771	0.00523	0.000107	-11.1	2.02305	-0.926	A_33_P3368771	NR_026991	H1FX-AS1	TTCTTGAAGAAGGACCATGTGAATTTCCTGACAGAGAACGGGGATGGGTTTCTGAAAGCA
A_23_P19020	0.00523	0.000107	-11.1	2.02219	-0.847	A_23_P19020	NM_005460	SNCAIP	ATGCCTCACCAGCAGAAGAACAGAATATCAGGATGCCTTAAATTTATAGTAGTAGACTGT
A_33_P3381087	0.00523	0.000107	-11.1	2.02187	-1.42	A_33_P3381087	NM_138283	CSTL1	AACAATGCCAGCAACGACACCTACTTATATCGAGTCCAGAGGCTAATTCGAAGTCAGATG
A_23_P167789	0.00523	0.000107	-11.1	2.01999	-0.581	A_23_P167789	NM_016605	FAM53C	CACTTTAGCTGTTTTGACTATTTGAATTTTCACATATTGGGCTTACCCAGAGTGGAGCAC
A_23_P133075	0.00523	0.000107	-11.1	2.01988	-0.786	A_23_P133075	NM_033115	TBCK	TCCCATTAAATGACCTGAAGTCAGAAGTATCACCACGGATTTCAGCAGAGGACCTGATTG
A_33_P3411885	0.00523	0.000107	11.1	2.01935	0.508	A_33_P3411885	AK127423	LOC100128851	TGATGGCTGCCTGTGACCCGCATGCTGGCTGTAGTGGCTGTCTGTTTCTCTATCTCAGAG
A_23_P10182	0.00523	0.000108	-11	2.01597	-0.762	A_23_P10182	NM_003500	ACOX2	GGAGATCCAAGCTATGAAATAACCAACAGTATTCAAGAAGCAACCAGCACCATCATGTGA
A_33_P3535649	0.00523	0.000108	11	2.01563	0.789	A_33_P3535649	NM_032296	FLYWCH1	CCTTTGACATGACAGTGCCAACAACATCTCATGAAATTTAAAATAAATCCCCAAGGCATC
A_33_P3844650	0.00523	0.000108	-11	2.01455	-0.496	A_33_P3844650	NM_012098	ANGPTL2	CCAGGACAGGACAGGACTACAGACAACTCTTTCTTTAAATAAATTAAGTCTCTACAATAA
A_23_P143303	0.00523	0.000108	-11	2.01445	-0.449	A_23_P143303	NM_022575	VPS16	TTTTCCAAGAGCAAGAAATCACCCATTGGCTACCTGCCTTTTGTGGAGATCTGCATGAAA
A_23_P127891	0.00524	0.000108	11	2.00971	0.522	A_23_P127891	NM_170735	BDNF	AGGTTCAAGAGGCTTGACATCATTGGCTGACACTTTCGAACACGTGATAGAAGAGCTGTT
A_23_P27734	0.00524	0.000108	-11	2.00948	-0.721	A_23_P27734	NM_002517	NPAS1	GGGCCCGCGGGCACCAGGCTGCCGCGGAAGGGGGACTGAGGACTGGCAGAGCTGCCGGCG
A_21_P0013820	0.00524	0.000108	-11	2.00884	-0.68	linc|TCONS_l2_00030539		XLOC_l2_015762	GTCACCTTCCTCTGCCTTTGTTCACCGTGAGTTCTGATGTCTTAGTGACTTAGTTCAAAG
A_23_P7783	0.00525	0.000109	-11	2.00656	-0.397	A_23_P7783	NM_016604	KDM3B	GGACTCCTCTTAATGTTTCCAAATGGGAAGGACAGTTGATTTCCAACATGAGGTTTTTTG
A_24_P333857	0.00525	0.000109	11	2.00408	0.607	A_24_P333857	NM_032291	SGIP1	CTCTGAATAGATGATCTTACTCATCCAGTATGGGGGAATGATACCTCACGTCTTCCTCTT
A_33_P3408918	0.00525	0.000109	11	2.00335	2.84	A_33_P3408918	NM_030754	SAA2	CTATGTCCAGAGAAGCTGAGATATGGCATATAATAGGCATCTAATAAATGCTTAAGAGGT
A_33_P3240532	0.00525	0.000109	-11	1.99997	-0.426	A_33_P3240532	NM_015149	RGL1	TTTGGTTAAACTAATAAACTAGTTTGGGACTTGGCTGGCATGTGCTGCCAGACCCAAAGG
A_23_P10156	0.00525	0.000109	11	1.99966	0.435	A_23_P10156	NM_024591	CHMP6	CCAGTTTGAAGGTGGCGGGCCAGGGGCTTTCTTGCTGAATTGACGACTCCGAGAGCCCTG
A_33_P3336273	0.00525	0.000109	11	1.99921	0.951	A_33_P3336273	NM_014903	NAV3	AGTTTACAATGCAGACCATTTTTTGTCCCTTCCTTTTGTTTCCTCTGAGGGGCTGTTCGC
A_33_P3331345	0.00525	0.000109	-11	1.99841	-0.58	A_33_P3331345	NM_003584	DUSP11	CCCCTTTGGATCTTTTTAACAAAATCCGAGAACAAAATGAAGAACTTGGACTGATTATTG
A_23_P428184	0.00525	0.000109	11	1.99797	0.559	A_23_P428184	NM_021065	HIST1H2AD	CAACATCCAGGCTGTACTGCTCCCCAAGAAGACTGAGAGTCACCACAAGGCCAAGGGCAA
A_33_P3281191	0.00525	0.00011	-11	1.99709	-0.851	A_33_P3281191	NM_002508	NID1	CAGATTTGTACAAGTATTGGATGATTCCTTGAGTTTACAGCTGTACAAATAGTGTGGAAA
A_33_P3373364	0.00525	0.00011	11	1.99497	0.44	A_33_P3373364	NM_013943	CLIC4	ATGACTGGCATCTGGAGATACCTAACTAATGCATATAGTAGGGACGAGTTCATCAATACC
A_21_P0007233	0.00525	0.00011	11	1.9941	0.935	A_21_P0007233	BQ233862	XLOC_009199	GTTTCCCCCTCGGCAAATGGGGCTTCAGCGGCTCGCGACGCACATTGATGGAGCGTATGT
A_23_P110941	0.00525	0.00011	-11	1.99379	-0.495	A_23_P110941	NM_001512	GSTA4	ATCCCAGCTCTGTCATGGTGCTATCTATGTATTAAGTTGGGTCCTAAGTTGGGTCTTTTG
A_23_P2705	0.00532	0.000111	-11	1.97802	-0.632	A_23_P2705	NM_005767	LPAR6	TCTGTATTGCTGTTTCCAACTGTTGTTTTGACCCTATAGTTTACTACTTTACATCGGACA
A_32_P71113	0.00532	0.000111	-11	1.9775	-0.661	A_32_P71113	NM_173690	SCAI	AGTAAACACTGTGATTCTGCAGAGCGGATTCAGTAGGCTTTCCAATGTTTTCTCCTGCTA
A_23_P61487	0.00532	0.000112	-11	1.97705	-0.613	A_23_P61487	NM_018205	LRRC20	TCTGTCTTGGAAAGTGTGGGCAGCCACAGATGCCCCCAAATCAGAGCTCACAGTGGGTGA
A_33_P3399492	0.00533	0.000112	-11	1.97321	-0.703	A_33_P3399492	NM_004168	SDHA	CAAATTGAGATTTGCTGATGGAAGCATAAGAACATGAGAACTGCGACTCAGCATGCAGAA
A_33_P3308686	0.00533	0.000112	-11	1.97158	-0.509	A_33_P3308686	NM_020785	CC2D2A	CCTTTGGAAGCAAGTAGACTCTTAGATTGGAAAAATGTGGTTCTAATCTAAAAGCAATGA
A_23_P126057	0.00533	0.000112	-11	1.97124	-0.426	A_23_P126057	NM_002979	SCP2	ACATTGGCAAATAGCGTGGGATAGATTTGTTTCTTAATGGGTGTGACCAATCCTGTTTTT
A_33_P3316064	0.00533	0.000112	11	1.97116	0.509	A_33_P3316064	XR_110931		AATACACAGTTAATTTTAGAAACAAAGGCTGGGCATGATTCCATCCTAAGCAGCAATTCT
A_23_P132936	0.00533	0.000112	10.9	1.96951	0.47	A_23_P132936	NM_021928	SPCS3	GAATGTCACTTTGACCCTGTCTTGGAACGTCGTACCAAATGCTGGAATTCTACCTCTTGT
A_24_P276816	0.00534	0.000113	-10.9	1.9659	-0.387	A_24_P276816	NM_018254	RCOR3	TGAAGAACTTCTTTGTAAACTACAGGCGTCGGTTTAACTTAGAGGAGGTATTGCAGGAGT
A_32_P190769	0.00535	0.000113	-10.9	1.96358	-1.93	A_32_P190769	NM_031911	C1QTNF7	CATACTTTGTGCACTTATTGCTCTCCTTCTGAGTCAGGACATGTGTACAGGAGACCAAGA
A_33_P3255209	0.00536	0.000113	10.9	1.96096	0.494	A_33_P3255209	NM_002410	MGAT5	TGTCCTGGCATAGAGAGCACTGCTTTGTTTTCCACTGTTGTAGAGAAAACTAGGGAGAAC
A_32_P161762	0.00536	0.000113	-10.9	1.96025	-0.476	A_32_P161762	NM_004348	RUNX2	GCCCAGAATCCAGGTTAATACATGGAAACACGAAGCATTAGCAAAAGTAATAATTATACC
A_33_P3354464	0.00536	0.000114	10.9	1.95768	0.532	A_33_P3354464	NM_005576	LOXL1	TGAGATGCAACATTCACTACACAGGTCGCTACGTTTCTGCAACAAACTGCAAAATTGTCC
A_33_P3330503	0.00536	0.000114	-10.9	1.95733	-0.671	A_33_P3330503	NM_001182	ALDH7A1	GGGTATGTGGGAGTGATAATCTTAGCTATAGATTTTAGGTAAAACTGATTCTGAAAGCTT
A_32_P96036	0.00536	0.000114	-10.9	1.95687	-0.817	A_32_P96036	NM_001093725	MEX3A	ACTGTAGAAAGTAGAGTAGGATTGTGGTCAGACTTAATTTGAGGCATCTAGTGAAGACAC
A_23_P72059	0.00539	0.000114	-10.9	1.95002	-0.491	A_23_P72059	NM_019086	VSIG10	TCCTTACTAGGTAAAATGTATTATGATGCAATAAGTGCCAACTGATATTTCTCACGTTGG
A_19_P00806911	0.0054	0.000115	-10.9	1.94676	-0.622	A_19_P00806911	AK026168	XLOC_005690	GGAGCTACCCAACCTGTGGTTATATGGTGTTGGTTTCCATTTTTTGTTTGTTTGCTTGTT
A_32_P229746	0.0054	0.000115	-10.9	1.9455	-0.369	A_32_P229746	NM_005494	DNAJB6	TGCTTTTCATTGTGTCTGAAATGTGAGCCACGTAGTGTCGGCCTGCTGTGAAGTTAACAT
A_33_P3283780	0.0054	0.000115	10.9	1.94424	0.352	A_33_P3283780	NM_015898	ZBTB7A	TTCACACCCCAGTGTCACAGGGCGAGCTGTTCTGGAGAGAAAACCATCTGTCGTGGCTGA
A_23_P218858	0.00542	0.000115	-10.9	1.93934	-2.27	A_23_P218858	NM_015429	ABI3BP	CCCACCATAAATGTTACAATATCTGAATATGCTTTGTCAAACTATCCCTTTATGCAATCG
A_23_P24129	0.00542	0.000116	10.9	1.93816	2.24	A_23_P24129	NM_012242	DKK1	AATAACACCTTCCAAAAACCTGGAGTGTAAGAGCTTTGTTTCTTTATGGAACTCCCCTGT
A_33_P3383029	0.00542	0.000116	-10.9	1.93727	-0.656	A_33_P3383029	NM_130439	MXI1	ACCCAGCATGACATAACAGTGCAGGGCAAAATATTCACTGGGCCAATTCAATACAAACAA
A_23_P57417	0.00543	0.000116	-10.9	1.93335	-0.956	A_23_P57417	NM_005940	MMP11	GGCCAAAAAGTTCACAGTCAAATGGGGAGGGGTATTCTTCATGCAGGAGACCCCAGGCCC
A_33_P3267502	0.00544	0.000116	-10.9	1.93045	-0.464	A_33_P3267502	NM_001009941	ANKRD16	CTCTGGCCATAGCGCAATGACATAAGGATGTTTCCAAGAGGAGGCAATAAAGTGCATGGT
A_23_P10442	0.00545	0.000117	-10.9	1.92501	-0.577	A_23_P10442	NM_080597	OSBPL1A	GCACATTCATCTTAAATCTTATAGTATTTATCCACCCAAACCCCAGACTGAGATACTGCT
A_32_P30649	0.00545	0.000117	10.9	1.92457	0.511	A_32_P30649	NM_004454	ETV5	TTTATAGCTTTCTTAACCTACACATAGTCTATACATAGATGCATATTTTACCCCCAGCTG
A_23_P122947	0.00545	0.000117	10.9	1.92424	0.467	A_23_P122947	NM_015060	AVL9	AAGGCCAATACTCAGTATCAGACATGAAGTTAAGGTTCTCACATTCTGTTCAGAATAGTG
A_23_P143374	0.00545	0.000117	-10.9	1.92383	-0.456	A_23_P143374	NM_025176	NINL	ACTCAGGGATGATGGTGTTTATTGCAAATGCACAATCTTTTTCCCATTGAAATGTCATCA
A_19_P00316836	0.00545	0.000117	10.9	1.92251	1.59	A_19_P00316836	AK125960	XLOC_001537	TAGTGCACAGTGACCGGTGACCAGCAGCATGTGTTTCCATAGGCATCTTCTCTCAGTACC
A_23_P108404	0.00545	0.000117	-10.8	1.92007	-0.44	A_23_P108404	NM_001037131	AGAP1	CCCTATGATGGTGTGTGTCAAATCAGTTGTAGCTAATCTGTCCAGGGAGAATACTGGCTT
A_23_P67162	0.00545	0.000117	10.8	1.92005	0.443	A_23_P67162	NM_006221	PIN1	CTGCCACCGTCACACAGTATTTATTGTTCCCACAATGGCTGGGAGGGGGCCCTTCCAGAT
A_23_P66948	0.00545	0.000118	-10.8	1.91793	-0.522	A_23_P66948	NM_022751	FAM59A	AACACTTGGAGGTGTGCCTTGTACGTCACTCAACAAACACTCAGCAGCTGCTAAAAGAAA
A_23_P44466	0.00545	0.000118	-10.8	1.91782	-1.15	A_23_P44466	NM_024781	CCDC102B	CATTGCAAAGTAGCATCTAGGTAGAAATCAGGCCAAAATTAAGCTGTGGTTTCCCTCTGA
A_23_P160406	0.00545	0.000118	-10.8	1.91743	-0.593	A_23_P160406	NM_016121	KCTD3	TTGTAGGACTGCAGTTCTGAATTTTGGGTTAAAGGTTTTGGCTGCTGTAAGAATGTGAAT
A_24_P211206	0.00545	0.000118	10.8	1.9174	0.397	A_24_P211206	NM_001043352	TPM3	TGGGCTAGAGGCTGAGAACCTTTGCAAACAACATTTAAGGGAATGTGAGCCCAATGCATA
A_23_P15889	0.00545	0.000118	-10.8	1.91622	-0.804	A_23_P15889	NM_182511	CBLN2	ACCTGAAAGTCACTGTGGTTAAAGATATTGGTGGAGGTACCCCAGGAGCACTGTTACAAA
A_33_P3385957	0.00547	0.000118	-10.8	1.91053	-0.543	A_33_P3385957	NM_012263	TTLL1	AATGACAAGCACTGCTTTGAATGCTATGGCTACGACATCATCATCGACGACAAGCTGAAG
A_23_P56703	0.00547	0.000119	10.8	1.90933	1.29	A_23_P56703	NM_001080824	C2orf89	GACCCCTCGGACTTGAAGAATGGCCATTCCTGTACTCCACATTCTGGTCTAGCCTTGTTG
A_21_P0000126	0.00547	0.000119	10.8	1.90875	0.511	A_21_P0000126	NM_001195259	LOC100507588	ACATGGTCCGGAGATACACCCAGCTACCAATTCGGGACCAGGACCAACAGGACCGGACCC
A_32_P231493	0.00547	0.000119	10.8	1.90813	0.902	A_32_P231493	AF339771		CTCTTGTTACCTTGGCTCTCTAAGCTGTATCTACTTCTATACAAGGCGAACAATTTTGTC
A_23_P94053	0.00547	0.000119	-10.8	1.90764	-0.506	A_23_P94053	NM_003496	TRRAP	CTTTCGGAAATAACACCTCACAGCAGCTTCGTGCTTTTGTACAGACCTTTGTAACAAGTG
A_33_P3391796	0.00547	0.000119	10.8	1.90678	0.613	A_33_P3391796	NM_005450	NOG	GCACTGTTTAACTGTGTAGGAATGTATATGTGTGTGTATATACGGTCCCAGTTTTAATTT
A_24_P11506	0.00547	0.000119	10.8	1.90515	1.09	A_24_P11506	NM_001032998	KYNU	GAGTCACAACTACAACTTCACGGACTTAACATTGAAGAAAGTATGCGGATGATAAAGCCA
A_23_P149545	0.00547	0.000119	10.8	1.90346	0.917	A_23_P149545	NM_003528	HIST2H2BE	TCTCATTTTGTTGATAATTTCTGCATTTAATGGTCTGTGCTTTAAATGGTAACGCTACGG
A_24_P122921	0.00547	0.000119	-10.8	1.90311	-1.63	A_24_P122921	NM_138621	BCL2L11	ACTTGTGTTTTGCACTGATGAATTTTGACAGGGTAATTGCCACTTTACTTGTGCAATACT
A_21_P0009259	0.00547	0.000119	10.8	1.90279	1.85	linc|TCONS_00025437		XLOC_012255	AACATGATTAAGAGCAGAGCCCACAGCTCCAGATGTGAAAACCATGACTCGATTGTCAGT
A_23_P129801	0.00547	0.000119	-10.8	1.90123	-0.542	A_23_P129801	NM_006822	RAB40B	TCGAATTTCTACGTGGATGTGCATGAAGCTCTTGTTTTCGATGTGTGTTTGTAAAGGGAA
A_33_P3222362	0.00547	0.00012	-10.8	1.90032	-0.787	A_33_P3222362	NR_040033	LOC729950	CTTCTAAAGGAAAACTGTCCTCCCAAATGCTACGAAATAGCAGTCTATTTTTGGATATTA
A_33_P3372910	0.00548	0.00012	10.8	1.89803	1.43	A_33_P3372910	NM_014314	DDX58	TAAGTGTTTGACAATTCCTCCTTTACACACACTCTCTCTCTCATCTGCTGCCATGTAAGA
A_23_P1691	0.00548	0.00012	10.8	1.89746	1.24	A_23_P1691	NM_002421	MMP1	ACATGTGCAGTCACTGGTGTCACCCTGGATAGGCAAGGGATAACTCTTCTAACACAAAAT
A_23_P120557	0.00548	0.00012	-10.8	1.89587	-0.426	A_23_P120557	NM_017714	TASP1	TTGCTTCTCCGTGGATGAAATAGAAACTCCTCATTGTGTGACCAGGAATGGTTAAATCAT
A_33_P3234020	0.00549	0.00012	-10.8	1.89308	-2.03	A_33_P3234020	NM_004884	IGDCC3	TACTTGGGTTTTGTCACACTCTGCTCATTTTGACTGAATAAAAGTCCTGTTGCCAAAGTG
A_21_P0013527	0.00549	0.00012	10.8	1.89267	0.906	ens|ENST00000521696|linc|TCONS_l2_00028340|linc|TCONS_l2_00028339		XLOC_l2_014602	TTGGGTGGGGAGGCACCCAGGTCGCTGGTTCGATGCAGAGGAAGAAACCACACCTAGCAC
A_33_P3293913	0.0055	0.000121	-10.8	1.88861	-0.795	A_33_P3293913	NM_001080512	BICC1	TACTTTATGGCAAAAAGGAAGAAGAGAGAGAAGATGTTCTTATGATGTCATACAGAACAC
A_23_P50697	0.0055	0.000121	10.8	1.88686	0.658	A_23_P50697	NM_006905	PSG1	AAAGCTCTTTATCCGCCATATTACTACAAAGCATAGCGGGCTCTATGTTTGCTCTGTTCG
A_33_P3217834	0.0055	0.000121	-10.8	1.88629	-0.441	A_33_P3217834	NM_014140	SMARCAL1	AATTTTTTGATAACTGGGACAGCTTTACGTCTCCCCTGTAAAAGGGGCAAAAAGAAAAAA
A_32_P196263	0.0055	0.000121	-10.8	1.88612	-0.881	A_32_P196263	NM_182920	ADAMTS9	GAGTCTTTCCGATTGCTCATTAATTCACTTTTTTGTTACTTCTTTCCAAAATGGAAGTGC
A_19_P00320067	0.0055	0.000121	-10.8	1.88576	-0.542	A_19_P00320067	BC025320		GGGCAGACCCCGACTTCAGAATTTATACAAATAAATGCAATGAAAAGTGCTGGCAACCTG
A_33_P3214625	0.00551	0.000122	10.8	1.88102	0.895	A_33_P3214625	NM_003866	INPP4B	GGGTTGTGTGATCTAGCTGTGAATGTAGCAATATAGAACGTTTAATAGAATGATAAGCAA
A_24_P111912	0.00553	0.000122	-10.8	1.87653	-0.715	A_24_P111912	NM_032042	FAM172A	ATAGGTACTAGCCATCCCGTCGTTAAATGTTTTCATGGATATTTGAAAAGAAGACCATGT
A_23_P406025	0.00553	0.000122	-10.8	1.87448	-1.42	A_23_P406025	NM_015225	PRUNE2	TGCATTGGATTGCTCAGAATAAAGTGTCTGTTAGACTTCGTTTTGGTAAATAAATTCTCC
A_19_P00322442	0.00553	0.000122	-10.8	1.87401	-0.657	A_19_P00322442	XR_108951	LOC100506119	TGCCAGGAGCCTGCTCACATGACCGTGTGGAGAAAGTTCTTTCCCTGAGGACCATCTGGA
A_33_P3303121	0.00553	0.000123	-10.8	1.87305	-0.438	A_33_P3303121	NM_002886	RAP2B	GAAAGGCCCTTACTCAAATCTCCATTTTCATTTTTAATGCTTCCTGGACTTCAGTTATTT
A_23_P76749	0.00557	0.000124	-10.7	1.86257	-1.07	A_23_P76749	NM_020692	GALNTL1	CCTGTTCTGTTTTTGCTTTTCCTCTTCTTGACCAAAGCATGTGCCACTAGCTGTCCTTGA
A_32_P137266	0.00557	0.000124	-10.7	1.85992	-0.538	A_32_P137266	NM_032437	EFCAB7	AAGTGGGACCCAAATCTACAATGGTTTGTCAACATGTAATGCCTTTGAATGAACGACAAG
A_23_P345928	0.00557	0.000124	-10.7	1.85971	-0.774	A_23_P345928	NM_032230	C12orf26	GAAGCAGCAGTGATTTCCATTGAAGCAAATTATTAGATGTATTTCTCTATGAGACCTGTT
A_23_P58251	0.00557	0.000124	-10.7	1.85691	-0.814	A_23_P58251	NM_001014448	CPZ	TGGCAGCACAACAAGGAGTCACTCCTGAATTTCGTGGAGACGGTGCACCGGGGCATCAAA
A_23_P428842	0.00557	0.000124	-10.7	1.85686	-0.501	A_23_P428842	NM_138399	TMEM44	TGGCCAACCAAGTGCTTGTGAGATCACTGACACTGCAAAAACAAAGCAAACTGCTCCGGG
A_33_P3293353	0.00557	0.000124	-10.7	1.85625	-0.368	A_33_P3293353	NM_016121	KCTD3	TAGTAGCTGGCCATCACAACTGGATTGTAGCTGCATATGCCCATTTTGCTGTGTGTTACA
A_33_P3282354	0.00557	0.000125	10.7	1.85558	1.11	A_33_P3282354			TTTTGCCAGATGGATGAGTACTACATGAAATACTTTCCATCGTGGCCTGTGCTGGACTAA
A_24_P264943	0.00557	0.000125	-10.7	1.85475	-0.774	A_24_P264943	NM_000095	COMP	TTACCGCTGCAATGACACCATCCCAGAGGACTATGAGACCCATCAGCTGCGGCAAGCCTA
A_23_P10305	0.00557	0.000125	-10.7	1.85414	-0.669	A_23_P10305	NM_175859	CTPS2	TCTTGGGCAAGGACAAAGAAGATTCCTTTTCTGGGAGTTTGTCTTGGGATGCAACTAGCA
A_24_P320880	0.00557	0.000125	-10.7	1.85322	-0.39	A_24_P320880	NM_022133	SNX16	CAGTCGGTATGCTTTCTAAAAACTGAGGGAAACTTACTGGGGAAATAGAATAACAATCTC
A_23_P309381	0.00557	0.000125	10.7	1.85229	0.645	A_23_P309381	NM_001040874	HIST2H2AA4	CGACTTTCCCGATCGCCAGGCAGGAGTTTCTCTCGGTGACTACTATCGCTGTCATGTCTG
A_24_P36745	0.00557	0.000125	10.7	1.85004	0.717	A_24_P36745	NM_144970	CXorf38	TGTACCCAAACAAAAAGGAATTTTTGTTGTTTTGTCCTGGACTTTCCTCTAACTCTTTGG
A_24_P194081	0.00557	0.000125	10.7	1.84999	0.562	A_24_P194081	NM_144779	FXYD5	GAACGGATGGGCCTCTAGTGACAGATCCAGAGACACACAAGAGCACCAAAGCAGCTCATC
A_24_P381494	0.00557	0.000125	10.7	1.84956	0.593	A_24_P381494	NM_000617	SLC11A2	AAATTCTTTATAAAGATGATATGGTAACATGTATCTTTGCCCTGGGTCTGGGTGGGTCCA
A_33_P3277012	0.00557	0.000125	10.7	1.8493	0.361	A_33_P3277012	NM_004402	DFFB	AAGATTACTTCCCCAGTGTTCCCGACAACGCCGAGCTGGTGCTGCTCACCTTGGGCCAGG
A_33_P3298356	0.00557	0.000125	-10.7	1.84925	-0.677	A_33_P3298356	NM_001206651	SH3GLB1	GCCTCAACTTAAAGCAGAACTGTTTTCTACTGGATTTTTCATTAACAGCAAGCTTTTTCT
A_24_P405960	0.00557	0.000125	-10.7	1.84865	-0.713	A_24_P405960	NM_018932	PCDHB12	CAACTTCCTACCCCAGAGCACAGGTAGTGAAGTCGAAGAAAATCCCCCATTTCAGAATAA
A_23_P97795	0.00557	0.000125	10.7	1.84806	0.396	A_23_P97795	NM_145698	ACBD5	TCTCCTGGTGTGCTAACGTTTGCCATCATATGGCCTTTTATTGCACAGTGGTTGGTGTAT
A_23_P163402	0.00557	0.000125	10.7	1.84741	0.74	A_23_P163402	NM_000499	CYP1A1	GGTAAAACAGGGCCACATAGATGCTGATGGAGCCTTCCCAAGTTGTGCTTGAGCCAGGAG
A_23_P71480	0.00557	0.000126	-10.7	1.84627	-1.28	A_23_P71480	NM_005218	DEFB1	GCACCTGTTACAGAGGGAAGGCCAAGTGCTGCAAGTGAGCTGAGAGTGACCAGAAGAAAT
A_24_P363100	0.00557	0.000126	10.7	1.8456	1.34	A_24_P363100	NM_001012761	RGMB	GATAATAATTATCTTTCAGTTCAAGTGACAAACGTACCTGTGGTCCCTGGATCCAGTGCT
A_23_P83098	0.00557	0.000126	-10.7	1.84202	-2.35	A_23_P83098	NM_000689	ALDH1A1	GGAGAGTACGGTTTCCATGAATATACAGAGGTCAAAACAGTCACAGTGAAAATCTCTCAG
A_24_P25080	0.00557	0.000126	-10.7	1.84177	-0.486	A_24_P25080	NM_001024916	CBWD5	TTTGGGTTGATGCTGAATTAGGGAGTGATATTTACCTTGATGGTATCATAACTATTGTGG
A_23_P27332	0.00557	0.000126	-10.7	1.84143	-0.395	A_23_P27332	NM_003199	TCF4	AGACGCATCGAATCACATGGGACAGATGTAAAAGGGTCCAAGTTGCCACATTGCTTCATT
A_33_P3250083	0.00557	0.000126	-10.7	1.84066	-0.67	A_33_P3250083	NM_001136022	NFATC4	TGTCCTGGAGGAATTCATAGCCTCATGGGGCAAAAGTAAATAAACAGCTTATTACAATTC
A_23_P307400	0.00557	0.000126	-10.7	1.8402	-0.699	A_23_P307400	NM_138363	CEP95	GAGGCCTTTACCAGGACAGAGCTAGAATCGAGCCAGTAAACAGTCTAAGCCAGAAAAATA
A_23_P218827	0.00558	0.000127	10.7	1.8375	1.12	A_23_P218827	NM_199420	POLQ	CATAGGCAGATAAAGATTTGGTTTCACCCTGGTGGTGGTAGGCATCGTGTGTGACTTTTT
A_33_P3239242	0.00559	0.000127	-10.7	1.83534	-0.812	A_33_P3239242	NM_019073	SPATA6	AGATGATGAACTGGAACTGAAAAGAAGTCTTTTATGTAGAGACTCTGCCTATGACAGTGA
A_32_P202013	0.00561	0.000127	-10.7	1.83081	-1.66	A_32_P202013	NM_001039762	FAM196A	ATTGCAACACGTCACTAACAGATGGTGATTCTTCTCTTGGAAAGATTCAAGTAAAAACGC
A_23_P160240	0.00561	0.000128	-10.7	1.82755	-0.677	A_23_P160240	NM_016361	ACP6	CATCATCCACACTGATGAAGCAGATTCAGAAGTCTTGTATCCCAACTACCAAAGCTGCTG
A_24_P197964	0.00561	0.000128	10.7	1.82722	1.73	A_24_P197964	NM_014788	TRIM14	AAATTGCTTGCAGATATTTTTAAATGACAGCAATTTTCTAATATTTGGTTTAATAAAATG
A_23_P113161	0.00561	0.000128	-10.7	1.82648	-0.983	A_23_P113161	NM_030806	C1orf21	TGATTTGACCACCAAGATGTAATGATGATTCTATTCCATTTTGAAAAGGGTCTGAGAAAG
A_24_P319364	0.00561	0.000128	-10.7	1.82648	-0.927	A_24_P319364	NM_016946	F11R	TTTACTTCTCTAGCTTACAATGGACCTTTTGAACTGGAAAACACCTTGTCTGCATTCACT
A_23_P205370	0.00561	0.000128	10.7	1.8249	2.09	A_23_P205370	NM_016150	ASB2	CTCCACTTGTTCTGGAAAACTCACCACTTGACTTCAGAGCTTTCTCTCCAAAGACTAAGA
A_24_P941912	0.00561	0.000128	10.7	1.82358	0.849	A_24_P941912	NM_138287	DTX3L	TTTATAATAACCGTAGCCCACATTGTAGTAGTTTTTCAGCTCTTTACTAAGTCCCACCAA
A_21_P0014254	0.00561	0.000128	10.7	1.82311	0.71	A_21_P0014254	XR_109026	LOC645954	AGTTTGAGATCACCAGTGTCTCCGTGGATGTCTGGTACATCCTGGAATTTGACTATAGCA
A_33_P3314659	0.00561	0.000128	-10.6	1.82138	-1.29	A_33_P3314659	NM_144722	SPEF2	GCCATGTAAGAAAATGCTTTGACAGTATCAACCTGTGTTAAGGTATTTCTTTCCATTGTA
A_33_P3423949	0.00562	0.000129	-10.6	1.81952	-0.91	A_33_P3423949	NM_005189	CBX2	GCACCAGATGCTCAGACTTGGTTGTCTTATGTTTACCAATAAATAAAAGTAGACTTTTTC
A_23_P21363	0.00562	0.000129	10.6	1.81794	0.788	A_23_P21363	NM_024060	AHNAK	GTGCATTTCTTTACTTGCAAGGGGACAGAGTGTGGGCTTAGGTTTGGGACTAGAGGGGGC
A_32_P195401	0.00562	0.000129	-10.6	1.81752	-0.822	A_32_P195401	NM_173511	FAM117B	TCGGTATTGTTACGCTGTACTTATGTATTCCCTGTACCTGAACACTTGTTGCTGCCTCAC
A_23_P2423	0.00562	0.000129	10.6	1.81683	0.443	A_23_P2423	NM_018048	MAGOHB	CAAGCTTAATGGTTATCCTTACTTGAGTCCACATGGGTTGGACAGTCCCCACACACATTA
A_33_P3294133	0.00562	0.000129	-10.6	1.81639	-0.541	A_33_P3294133	NM_001417	EIF4B	GGAACATTCGAGAGCAAATCAAACCTCTATCCAGACAAGACAAAATAAAACTCACCATCT
A_23_P117157	0.00562	0.000129	-10.6	1.8149	-0.361	A_23_P117157	NM_003850	SUCLA2	GTGTTCTGTGTTATTGTTCTTTTTCTTTTTAGTGTGTGGAGATTGTAATTGCCATCTAGG
A_23_P167227	0.00563	0.00013	-10.6	1.8112	-0.389	A_23_P167227	NM_005327	HADH	GGTCGGTTTTCATGGTCATTCAGTTCCACAGATCTGAATGATTACTGTCTGTCTGTGTCT
A_24_P30141	0.00563	0.00013	-10.6	1.80921	-1.17	A_24_P30141	NM_145246	FRA10AC1	AACCTCTACCACTTAAGAGAGTTTGTTATAATCAAATTTGACTTCCTAGCCTGTGGATAA
A_23_P23346	0.00563	0.00013	10.6	1.80677	0.765	A_23_P23346	NM_006818	MLLT11	AATCTTCTGAACGGCATAAGTCCTATTTTAGCCTTACCTCCTGCATTTGCAATACGTAAT
A_23_P69586	0.00563	0.00013	10.6	1.80588	0.545	A_23_P69586	NM_005245	FAT1	AACTACTGTCATCGTGAGGTTTTCATCGGCTGTGCCATTTCCCAACGTCTTTTGGGATTT
A_21_P0004293	0.00563	0.00013	-10.6	1.80527	-1.55	linc|TCONS_00010086		XLOC_004545	AGACCTAAAAGGTAGCAATGATCCTATACACTATACTCTGTAACAGTTGTTTTCAAACTG
A_23_P151710	0.00563	0.00013	-10.6	1.80521	-1.06	A_23_P151710	NM_000956	PTGER2	CCAGCTGCCTATTGATTTAAGCTTTCCTGTTGAATGACAAAGTATGTGGTTTTGTAATTT
A_23_P160546	0.00563	0.00013	-10.6	1.80483	-0.669	A_23_P160546	NM_001040217	FAM63A	AATTTGGGTTTCTATCTCTTATTTGTAATGCCTTCCTGGGGTTTGGAAATAAAACTTCTG
A_23_P121702	0.00563	0.00013	-10.6	1.8048	-0.447	A_23_P121702	NM_001014446	OCIAD2	AGACTCTCAGCCTTCAGCTTCCTAAATTCTGTGTCTGTGACTTTCGAAGTTTTTTAAACC
A_23_P161624	0.00563	0.000131	10.6	1.80381	1.31	A_23_P161624	NM_005438	FOSL1	CTGGCCTCTCTAGCACAATTTGCACTAAATCAGAGACAAAATATTTCCCATTTGTGCCAG
A_23_P342709	0.00565	0.000131	-10.6	1.80001	-0.561	A_23_P342709	NM_152676	FBXO15	GAGCTGGTGTGGATCAGAGAGACCGAAGAATACCTTATTGTCAACCTGGTCCTTTATCTT
A_23_P81880	0.00565	0.000131	-10.6	1.7982	-0.588	A_23_P81880	NM_005730	CTDSP2	GGGATTCTGACTACCTTGCTTACAGATTCATGGTTTGATAAATTTGTTGTATTCCAAAAC
A_24_P414376	0.00565	0.000131	-10.6	1.79735	-0.48	A_24_P414376	NM_016531	KLF3	CTACTCTGTAGTCCAATGGGAATTCAGTAATGACATTTTGTCATGTCAAACTGTGAACAT
A_23_P37988	0.00565	0.000131	-10.6	1.79646	-0.543	A_23_P37988	NM_152727	CPNE2	GCAGTTCGTTCCCTTTCGAGAGTTCCGCAACGCAGCAAAAGAGACCTTGGCCAAAGCTGT
A_33_P3282740	0.00567	0.000132	-10.6	1.79228	-0.556	A_33_P3282740	XM_003403712		AAGAACTGACCCACTTACAACAGAAGATACAGGAAGGGAGAGGTGTCTGCTACCTTTTCA
A_23_P59005	0.00567	0.000132	10.6	1.79165	0.759	A_23_P59005	NM_000593	TAP1	TCCAGGATGAGTTACTTGAAATTTGCCTTGAGTGTGTTACCTCCTTTCCAAGCTCCTCGT
A_33_P3384058	0.00568	0.000132	10.6	1.78754	0.732	A_33_P3384058	NM_003395	WNT9A	ATCTGAAGCACAAGTATGAGACGGCACTCAAGGTGGGCAGCACCACCAATGAAGCTGCCG
A_23_P64232	0.00568	0.000133	10.6	1.78692	0.415	A_23_P64232	NM_003904	ZNF259	AGCGCTGCTCTTTCTGTAGGTTATTTATTAGTATTGGATGAAGGCGAAGGCTGGGAGTGT
A_23_P4052	0.00568	0.000133	10.6	1.78465	0.603	A_23_P4052	XR_109372		GCCTGAGCTAGGTTCTAGGGATGCTACTGTCAACAAGACAGATGAAGGTTCCTGCCCTCA
A_23_P1523	0.00568	0.000133	-10.6	1.78425	-0.416	A_23_P1523	NM_014578	RHOD	TCATCGTCGTGGGCTGCAAGACTGACCTGCGCAAGGACAAATCACTGGTGAACAAGCTCC
A_33_P3235410	0.00568	0.000133	10.6	1.78261	0.576	A_33_P3235410	BC027709	PTPLA	GGGATTACCACTTCCGGCTTAATATTTTAAACTTTCTCCAGGGTTTATAGAAAAATGTGA
A_33_P3412087	0.00568	0.000133	-10.6	1.78223	-0.607	A_33_P3412087	NM_025059	C6orf97	TGCTGGTGGGAATTGTTTGCATAGAGGAAGGACAATAACCCTGCCATCGTGAGTTAATGT
A_24_P233786	0.00568	0.000133	10.6	1.78085	0.715	A_24_P233786	NM_052966	FAM129A	AAATCGACACTGTGGATTGACTTTCCCGGTCACTATATAAAGCAAATAAACTTAAAACAC
A_32_P129669	0.00568	0.000133	10.6	1.77976	0.855	A_32_P129669	XM_042978	FRMPD3	TAAAGATGTACACTGTGCTTAATCCCTGCCCATCCTTGGTAGCCCCTAGTGCAATAAAGT
A_33_P3248794	0.00568	0.000134	-10.6	1.77832	-0.473	A_33_P3248794	NM_005967	NAB2	CACCTATCTGAGCAGTTAGAGCGTCTTTCTTTTCAGATTGTGTACAGTAGATTATTTATT
A_21_P0007747	0.00568	0.000134	-10.6	1.77735	-1.6	A_21_P0007747	NR_038383	LOC643770	AACCATTCTGAACCTATCATTCCTGTCTTTCAAATCCTTCCAAGGCATCTTATTATTGAT
A_33_P3257030	0.00568	0.000134	10.6	1.7769	0.426	A_33_P3257030	NM_006455	LEPREL4	AGAGTCTAGTGGTTCCAGGGCCCTGACCAGTAGGTGCTCAATAAATGTTTGTTGTTGAAT
A_23_P100420	0.00568	0.000134	-10.6	1.77672	-0.367	A_23_P100420	NM_015144	ZCCHC14	GCTTTGGTACTGAAACTGGACACCTTGTGTACTCGATACCTTCACAGCTTCTATTGGACA
A_23_P140725	0.00568	0.000134	-10.6	1.77642	-0.493	A_23_P140725	NM_014714	IFT140	CTCCCAACTACACATTGTAAAGCCTGAGAAACTTCTAGAACCTCAGGAAGCTGCAGCTGG
A_23_P92954	0.00569	0.000134	-10.6	1.77296	-0.463	A_23_P92954	NM_000414	HSD17B4	TAACCAAAGGCGGAAATATTGGGGCTAAGTGGACTATTGACCTGAAAAGTGGTTCTGGAA
A_23_P50052	0.00569	0.000134	10.5	1.77262	0.5	A_23_P50052	XR_109479	C18orf12	TCCCGTCAGGTCCCTGCTTTGCATTTGCACCTGCCCCCCTTTTGTTTGTAGTCTAAGTGA
A_21_P0013584	0.0057	0.000134	-10.5	1.77096	-0.628	A_21_P0013584	AK023536	LOC100132352	GCTAATGTGTTGCAACCCCTTTGAGATGATCCTACTAGTTATGATGAGATGCTTCTAATA
A_33_P3257165	0.0057	0.000135	-10.5	1.76935	-1.36	A_33_P3257165	NM_013313	YPEL1	AAATGACAAAGTCCAAAACTTTCCAAGCGTATCTGCCGAACTGTCACCGAACGTACAGCT
A_33_P3216316	0.00571	0.000135	10.5	1.76651	0.417	A_33_P3216316	NM_201627	TRIM41	ATTACTTCACGGACCCCGTGTCCATCGGCTGCGGGCACAACTTCTGCCGAGTTTGTGTAA
A_33_P3298587	0.00571	0.000135	-10.5	1.76508	-0.482	A_33_P3298587	NM_014963	SBNO2	CGCCTGCGGTTTCTATGTATTTATAGCAAGTTCTGATGTACATATGTAAAGGACTTTTTT
A_23_P210708	0.00572	0.000136	10.5	1.761	0.678	A_23_P210708	NM_001040022	SIRPA	AGGGGGAAATAAGGGAATAAGGCCAAGGAAGATGTATAGCTTTAGCTTTAGCCTGGCAAC
A_23_P15174	0.00572	0.000136	10.5	1.76007	0.58	A_23_P15174	NM_005949	MT1F	TGCCAGGACAACCTTTCTCCCAGATGTAAACAGAGAGACATGTACAAACCTGGATTTTTT
A_24_P184445	0.00572	0.000136	-10.5	1.75989	-0.427	A_24_P184445	NM_002429	MMP19	AGAGCCCTTCTTCCCATCAAAAAGGTATCAAATGCCTTGGAAGCTCCCTGATCCTACAAA
A_24_P90097	0.00573	0.000136	-10.5	1.75847	-0.407	A_24_P90097	NM_016824	ADD3	GGTGAGTTGGCATGCAAAAAATTACATTGATTACAGTGTGTTTTGGAGCTGGCTCTGTTT
A_23_P2814	0.00573	0.000136	-10.5	1.75663	-0.596	A_23_P2814	NM_005905	SMAD9	CTGGACAAAGTTCTGACTCAGATGGGCTCTCCACATAACCCCATTTCTTCAGTGTCTTAA
A_23_P46604	0.00573	0.000136	10.5	1.75554	0.567	A_23_P46604	NM_020448	NIPAL3	TGGAGATCATTCTGTTCTGCTTGCTGCTCTACTTCTACAAGGAGAAGAACGCCAACAACA
A_23_P257743	0.00575	0.000137	10.5	1.75101	0.818	A_23_P257743	NM_003028	SHB	ACGTTCTGGGTCAGAACAGCCCTCCGTTCGACAGTGTCCCGGAAGTCATCCACTACTACA
A_19_P00319709	0.00575	0.000137	10.5	1.74969	1.21	A_19_P00319709	NR_028302	LOC344595	TTAACTGCAAATTTGGTTAATGACCATGGATTCCTAATGAGAAGAAAAGCTAGACACTGA
A_23_P408271	0.00575	0.000137	-10.5	1.74919	-0.685	A_23_P408271	NM_016245	HSD17B11	CACCTAGTTTTCTGAAAACTGATTTACCAGGTTTAGGTTGATGTCATCTAATAGTGCCAG
A_23_P105251	0.00575	0.000137	-10.5	1.74849	-0.682	A_23_P105251	NM_005269	GLI1	ATGTATAGTCTGTATACGTTTTGAGGAGAAATTTGATAATGACACTGTTTCCTGATAATA
A_23_P95930	0.00575	0.000137	10.5	1.74676	2.44	A_23_P95930	NM_003483	HMGA2	AAGTTAGGTATGTTTGCAGGAGAAAAGTATCAAGACGTTTAACTGCAGTTGACTTTCTCC
A_21_P0005117	0.00575	0.000137	10.5	1.74663	0.472	tc|THC2673986|linc|TCONS_00012521		XLOC_005355	GTGTGATACTTCTGTATTTTAGAAAGTTCCCCTGCCCCAATAAATCTAAAATGTAAGGTT
A_23_P31765	0.00575	0.000138	-10.5	1.74505	-0.71	A_23_P31765	NM_006823	PKIA	AAATTCTCATTAATACTGTGTTTGATGGCCTCTGCTGTGTTTTAACATCGTGCTTCTTAT
A_33_P3423365	0.00575	0.000138	-10.5	1.7445	-0.408	A_33_P3423365	NM_001127663	GSN	TCTTTGTCTGGGTTGGAAAGGATTCTCAAGAAGAAGAAAAGACAGAAGCCTTGACTTCTG
A_21_P0003901	0.00576	0.000138	10.5	1.74204	0.575	ens|ENST00000505454|linc|TCONS_00009122|linc|TCONS_00007847|linc|TCONS_00008581		XLOC_004091	CTGAAAGAGCAGGAGAGAGGCTAAGCACACACATATTGTGATTTTAAGAGTCTCAAGGTA
A_24_P323104	0.00576	0.000138	-10.5	1.74164	-0.422	A_24_P323104	NM_005219	DIAPH1	ATGTCATCACCTCCAGTTTGTTGGTTTTGTTTCCAACTGTTAATAAAGCATTGAAACAGT
A_21_P0010565	0.00576	0.000138	10.5	1.74086	0.747	A_21_P0010565	NM_004595	SMS	GCTGGAGGGAAGATCTTGATGGTGTTTCTTTCCCCAAAAATTGACTTAGATATTAAAAAT
A_32_P45009	0.00577	0.000139	-10.5	1.73816	-0.477	A_32_P45009	NM_005896	IDH1	GTTCTGGTGTCATAGATGTCCCATTTTGTGAGGTAGAGCTGTGCATTAAACTTGCACATG
A_23_P47614	0.00577	0.000139	10.5	1.73557	0.78	A_23_P47614	NM_003311	PHLDA2	TTTATTTCGCTGGTTCTTTGTAGTCACATATTTTATAGTCTTAATATCTTGTTTTTGCAT
A_23_P254079	0.00577	0.000139	10.5	1.73525	0.435	A_23_P254079	NM_003943	STBD1	CACTGATTGACAGACTTGTGCTGATCCATTATTACTTTAGGGCTTGATTCTCTTGGGGAG
A_23_P108501	0.00577	0.000139	10.5	1.73498	0.669	A_23_P108501	NM_004438	EPHA4	AGATGCACGGCAGAATGGTTCCCGTCTGAGCCAGTACTGAATAAACTCAAAACTCTTGAA
A_33_P3309501	0.00577	0.000139	10.5	1.73395	0.569	A_33_P3309501	AK124580	MEG3	CTAAGGAGCCCTTTCATTGTGGCCTTTGGTGTCTGCCTCATGCCCATCCCCTGTTCTTGA
A_23_P92642	0.00577	0.000139	10.5	1.73319	0.467	A_23_P92642	NM_024668	ANKHD1	AGCAACAGGAGACACAGCCTTAACCTATGCTTGTGAAAATGGACATACGGATGTTGCAGA
A_33_P3333603	0.00577	0.000139	10.5	1.73279	1.02	A_33_P3333603	NM_022137	SMOC1	AACAAAGACAAGGTCATTTCACTGCCTGAGCTGAAGGGCTGCCTGGGTGTTAGCAAAGAA
A_23_P360754	0.00578	0.00014	-10.5	1.72976	-0.769	A_23_P360754	NM_005099	ADAMTS4	AAATTGAATTCTACTATTTATGTGATCCTTTTGGAGTCAGACAGATGTGGTTGCATCCTA
A_24_P766716	0.00584	0.000141	-10.4	1.71699	-0.394	A_24_P766716	NM_001142343	CMKLR1	GGGGTGGTATCTAGGACCAGAGAGGAATCTACTATTTCTACTGTGAAATAATTCAGCAGG
A_21_P0000119	0.00584	0.000141	-10.4	1.71636	-0.672	A_21_P0000119	NM_001193311	C7orf10	GGTATTAATGAATCTAGTGCCTTTTAAATGTATCCCACGTTTTGTTCCCTACCATCTTTT
A_24_P168398	0.00584	0.000141	-10.4	1.71478	-0.556	A_24_P168398	NM_003451	ZNF177	TTCAGTTTAATTGCATTGTGAACAGAACACATGGTCTTCAATATGTAGATTCTGTGTGAC
A_21_P0013766	0.00584	0.000142	-10.4	1.71449	-1.93	linc|TCONS_l2_00030224		XLOC_l2_015536	CCTGGAAGTTGTGCTTTTTAAGGTAATCTCTTTACCAAAAATTATTAAGAGGAGGAAGAG
A_33_P3299865	0.00584	0.000142	10.4	1.714	0.626	A_33_P3299865	NM_003541	HIST1H4K	AGGAGACTCGCGGGGTGCTGAAGGTGTTCCTGGAGAACGTGATCCGGGACGCCGTGACCT
A_33_P3347343	0.00584	0.000142	-10.4	1.71159	-0.753	A_33_P3347343	NM_001093729	CCDC102B	GATTAAGTGCAAACTCTCAAAGTCCTGATTTCAAGATGTCACAAATTGATCTGCAAGAAA
A_24_P555510	0.00585	0.000142	-10.4	1.70937	-0.716	A_24_P555510	NM_006197	PCM1	TAGAGGGAGAAAAGTTCAAAATGAGTGAGAGAGAACTTTATGCAGGTTGAGATAATGCCT
A_23_P147839	0.00585	0.000142	-10.4	1.70859	-0.49	A_23_P147839	NM_004439	EPHA5	AGCTGATACGTAACCCAAGTAGTCTGAAGACGCTGGTTAATGCATCCTGCAGAGTATCTA
A_33_P3413216	0.00585	0.000143	10.4	1.70662	0.515	A_33_P3413216	NM_001025237	TSPAN4	CAGGTGGCTTCAGGGCCTCCGGACCCCCCCTGGGAGGGGTGGCCACGTGCTGGCTGCGGA
A_24_P795594	0.00585	0.000143	10.4	1.70525	0.484	A_24_P795594	NM_001077691	ALG9	AAGCATATTAAAGCTCACGTGTTAATCAGTGCATTCTTATGCTCCTACATTAAATGCCTT
A_23_P417942	0.00585	0.000143	-10.4	1.70497	-1.16	A_23_P417942	NM_001024948	FNBP1L	CTGTTCTTTTCAAGCTACTGTTTGTTTTTCTAAAAGCAGGATTTGCTTCCGTAGGAGGCA
A_21_P0012132	0.00585	0.000143	10.4	1.70473	1.43	linc|TCONS_l2_00016423|linc|TCONS_l2_00016420|linc|TCONS_l2_00016421|linc|TCONS_l2_00016422		XLOC_l2_008731	ATTTATTGAATGAAGACATGAATTTAACCCTGCAGGCCTAGGTGGGAGCTTCCAGTGCCT
A_23_P327069	0.00585	0.000143	-10.4	1.70453	-0.467	A_23_P327069	NM_014743	KIAA0232	CACCTTCCACAGGTGAATGGGACGGATTCGAAGTGAGCAAAGGGATTCACAAATTATGTA
A_23_P127107	0.00587	0.000143	-10.4	1.7001	-0.477	A_23_P127107	NM_152311	CLRN3	CCTGAGTAGTAACTGGTTAGCTTCTCTGGACAATTCAGCATGGTAACGTGACTGTCATCT
A_23_P100730	0.00587	0.000144	10.4	1.69785	1.14	A_23_P100730	NM_003726	SKAP1	AGAAGGAAACCTTGGGAGGAGGACATTACTGGTTGTTCTGGCTGGTTTGAAAAGCACAAA
A_23_P397376	0.00587	0.000144	-10.4	1.6969	-0.82	A_23_P397376	NM_001031804	MAF	ATTATTATTATTTGCAGTCATGGAGAACCACCTACCCCTGACTTCTGTTTAGTCTCCTTT
A_24_P252364	0.00587	0.000144	-10.4	1.69628	-0.958	A_24_P252364	NM_001037132	NRCAM	GTGGTTTTAAAAGTTCCTCTCTCTTTTGTAATTTATGTTCCCAATTGAGTGTGAATGTCC
A_33_P3364060	0.00588	0.000144	-10.4	1.69482	-0.366	A_33_P3364060	NM_005144	HR	AAACTTGGGAATCATTCTGGCTTAAACAACACCTCCTCCTGCTGCTCACTCCCGCTGAGC
A_33_P3383233	0.00588	0.000144	-10.4	1.69283	-0.754	A_33_P3383233	NM_201535	NDRG2	TATGGACCTACGTGAATGTGTGTCAGGGGGAGACTTGCTGGTGGGTTAGTGGTCCTCAGG
A_24_P47182	0.00588	0.000144	10.4	1.69154	0.352	A_24_P47182	NM_014000	VCL	ATGGGGTTCAAGAGAGTAATGGGTTTCATATTTCTTATCACCACAGTAAGTTCCTACTAG
A_33_P3343175	0.00589	0.000145	10.4	1.69034	3.48	A_33_P3343175	NM_001565	CXCL10	GATGTCTGAATCCAGAATCGAAGGCCATCAAGAATTTACTGAAAGCAGTTAGCAAGGAAA
A_23_P368278	0.00589	0.000145	-10.4	1.68837	-0.45	A_23_P368278	NM_014824	FCHSD2	CCAGTCTTGTATTCTGTCTTTAGCTAGCCAAATTGTCCTTGAATTTGGGTTTTCCACAAC
A_23_P350045	0.00589	0.000145	-10.4	1.68685	-0.38	A_23_P350045	NM_005669	REEP5	TCGGGAAGACTCCTCTACTCACAGCTGAAGAAAATGAGCACACCCTTCACACTGTTATTA
A_23_P16722	0.0059	0.000145	-10.4	1.68457	-0.8	A_23_P16722	NM_014689	DOCK10	CCATAAGTTTGCTGTCAGTTATTGTATGGTCAGTACCCCAGTCCTAGTACACATATTTTA
A_33_P3400292	0.0059	0.000145	10.4	1.68448	0.727	A_33_P3400292			AGGCCTACCTCTCCTGCTCGCCTGGCGGGGAGGCGGGAGCTAGAGGAGTCGCAGACAGGC
A_23_P258612	0.0059	0.000146	-10.4	1.68004	-1.9	A_23_P258612	NM_016529	ATP8A2	ACTCGTCTGCAGTGCTTAGCCTAACTTTTGTTTATGTCGTTATGAAGCATTCAACTGTGC
A_23_P78438	0.0059	0.000146	-10.4	1.67841	-0.462	A_23_P78438	NM_018255	ELP2	AGAAGGTGCTGAGTGGTTACACTTTGCAAGCTGTGGTGAAGATCACACTGTGAAGATACA
A_23_P127584	0.0059	0.000146	-10.4	1.67811	-0.395	A_23_P127584	NM_006169	NNMT	CTGCTGTGAAAGAGGCTGGCTACACAATCGAATGGTTTGAGGTGATCTCGCAAAGTTATT
A_23_P31064	0.0059	0.000146	-10.4	1.67784	-0.351	A_23_P31064	NM_015529	MOXD1	TGTAAGTTCTGAATGGTTCCTTGCTGACTTTGGGTGACACATGTACCACATACTGGCTCA
A_23_P128166	0.0059	0.000146	10.4	1.67701	0.339	A_23_P128166	NM_014999	RAB21	CAGATATCTGAAGTACTATTTTTGCAGGGTTTGCACAGGCCCGTAACTGTCTACTACTTT
A_33_P3245120	0.0059	0.000146	-10.4	1.67668	-1.83	A_33_P3245120	NR_033841	LOC200772	GGCACCATGGCCTGTGTTCTGTTCACTGCACACTGAACCATACATTCAACGCCAGTCAGG
A_23_P24716	0.0059	0.000147	10.4	1.67585	0.497	A_23_P24716	NM_017870	TMEM132A	ATGGTCGTGAGGAAGGGCTCATGCCCCTTATTTATGGGAACCATCTCATTCTAACAGAAT
A_33_P3287158	0.0059	0.000147	-10.4	1.67515	-0.636	A_33_P3287158	NM_020742	NLGN4X	TCTGTACGGTTCTGTGCAAAGAGGTGTTTTGCCAGCCTGAACTATATTTAAGAGACTTTG
A_24_P583040	0.0059	0.000147	10.4	1.67383	0.492	A_24_P583040	XM_001719398	C17orf67	TACTTGATAATATCTTCCAAACGATTAGAGAAGACATAACATTCATTAAGAATACACATA
A_23_P143981	0.0059	0.000147	-10.4	1.67298	-0.573	A_23_P143981	NM_001004019	FBLN2	CACTGCGTGGGAGGGACTGGGTCACTATTGTGGTTTTTACTATAACTTTGTAAATTAACT
A_33_P3325497	0.0059	0.000147	10.4	1.67164	0.741	A_33_P3325497	NM_203371	FIBIN	CCCCACTTTTTGTTGCTTTCTAGACTTGTGTGTAGAAAGAAGATTAATGATCACTTAAAG
A_32_P18440	0.0059	0.000147	-10.4	1.67118	-0.768	A_32_P18440	NM_032199	ARID5B	GAGCACTTAAAGTCCAGTGTTGGCTGTTAGTGTATTTGATATTCTGCCTGTCTCCTCATG
A_23_P75622	0.0059	0.000147	-10.3	1.66959	-0.377	A_23_P75622	NM_006476	ATP5L	CGGAGAGATTATAGGCAAGCGGGGCATCATTGGCTATGATGTTTGAAGACCAATCTTTAA
A_23_P16096	0.0059	0.000148	10.3	1.66818	0.381	A_23_P16096	NM_020230	PPAN	TGGTATGCATGTGAAGCTCATGGCCACCATGTTCCAGAACCTGTTCCCCTCCATCAACGT
A_23_P98183	0.0059	0.000148	10.3	1.66806	0.42	A_23_P98183	NM_005343	HRAS	TTTGCCATCAACAACACCAAGTCTTTTGAGGACATCCACCAGTACAGGGAGCAGATCAAA
A_24_P778906	0.0059	0.000148	-10.3	1.6678	-0.541	A_24_P778906	XR_110942		TCAAGCCTCAGACTTCAAATAATTGCCAGAACTACTTGACTGAGGTTAGTTATATGACCG
A_23_P61202	0.0059	0.000148	10.3	1.66686	0.487	A_23_P61202	NM_058190	FAM207A	AGCGCAGCCCAGAGACAGCAGCTTCTCGAGGAAGAAAGGACCCGGTTTCAGGAGCTGCTG
A_33_P3281795	0.0059	0.000148	10.3	1.66649	0.403	A_33_P3281795	NM_007283	MGLL	TTTAGAGCTAAAGGAATCAGTGTACACTACAGCTAATCCTAATAAATCCGATGTTTTCGG
A_32_P29784	0.0059	0.000148	10.3	1.66601	0.388	A_32_P29784	NM_001043352	TPM3	TGTTGATCTTTTAAAGTTTCTTTCCCTACCTAGTCCCCATTTTCTGGTAAGGTTTCTAGG
A_32_P199429	0.0059	0.000148	-10.3	1.66461	-1.7	A_32_P199429	AV727525	NCAM2	AAGTTAGCTACCACAACGTTTTCTTATTGTTTCAATATGGTATGTCCCAATGAAATGCTG
A_24_P11315	0.0059	0.000148	-10.3	1.6644	-0.511	A_24_P11315	NM_020190	OLFML3	TACGGCTTGACAGCAGACACCTACATCGACCTGGCAGCTGATGAGGAAGGTCTTTGGGCT
A_33_P3314550	0.0059	0.000148	10.3	1.66319	0.541	A_33_P3314550	NM_002866	RAB3A	CCAGTTCCTTAGGAGATGTCATGACAACACTACACGCACCCAATAAAGCGAATGGACCAT
A_23_P144896	0.0059	0.000148	10.3	1.66301	0.55	A_23_P144896	NM_005451	PDLIM7	ACACCTGCTTCGTCTGTGCGATATGTCAGATCAACCTGGAAGGAAAGACCTTCTACTCCA
A_23_P135548	0.0059	0.000148	-10.3	1.66269	-0.637	A_23_P135548	NM_000110	DPYD	GTAAAATCCCCTTCGCTGAAATTGCTTATTTTTGGTGTTGGATAGAGGATAGGGAGAATA
A_19_P00317550	0.00591	0.000149	-10.3	1.66126	-0.45	A_19_P00317550	BC034319		AGATGTTCGGGTCCAATTCACCAGAATGCCAAGTTATACAGGGTTGTGGAATCAAAAACT
A_33_P3288839	0.00592	0.000149	-10.3	1.65718	-0.968	A_33_P3288839	NM_001001872	C14orf37	TACTTCAGTCTCCTAGTTTTATTATTCTCACCTTCCGTTTTATTCTTGGCGAGGAAAAAA
A_23_P12199	0.00592	0.000149	10.3	1.65661	0.954	A_23_P12199	NM_052943	FAM46B	TTTCCTTCAGGAGACAAAGCAAGTTTGGGGTGGTAGCCTTAATGCCCAGCACCTTGGATT
A_23_P128698	0.00592	0.000149	10.3	1.65537	1.07	A_23_P128698	NM_005842	SPRY2	AGAACTTGGTGACCCATGTATTGCATAAGCTAAAGCAACACAGACACTCCTAGGCAAAGT
A_23_P65174	0.00592	0.000149	10.3	1.65411	0.526	A_23_P65174	NM_001040443	PHF11	TATGAAGAAATCGGGAGTGCACTTTTTGACTGTAGATTGTTCGAAGACACATTTGTAAAT
A_23_P69383	0.00593	0.00015	10.3	1.65296	0.752	A_23_P69383	NM_031458	PARP9	TTTTTAGTGGCATGCAGGCTATACCTCAGTATTTGTGGACATGCACCCAGGAATATGTAC
A_21_P0010854	0.00593	0.00015	-10.3	1.65104	-1.14	A_21_P0010854	NR_027916	AKR1CL1	TTAACCAAGTCCATCGGGGTGTCCAATTTCAATCACAAACTGCTGGAACTCATCCTCAAC
A_33_P3217704	0.00593	0.00015	10.3	1.64924	0.466	A_33_P3217704	NM_025182	KIAA1539	TGGGCTGAGGGGAACAAGCATTTGCTGAAACTTGAAAAAACAAAGCAAATCAAAAACAGG
A_33_P3212188	0.00593	0.00015	-10.3	1.64839	-0.666	A_33_P3212188	NM_002333	LRP3	AACAAAACAAAACTTTTTTGCCAAAACACCTCCTCAATAAACAACATGTAAACAGAAACA
A_23_P98995	0.00593	0.00015	-10.3	1.64692	-0.534	A_23_P98995	NM_020898	CALCOCO1	TTTTCCATAACCTTAGGTATTCAGTTTGGAGGGGTTTTTTGTATTTTTGAGGATTCCTGT
A_23_P349966	0.00593	0.00015	-10.3	1.64683	-0.629	A_23_P349966	NM_152913	TMEM130	GTGTGCAGAAAATGGCATTTACACTATTGTGCAGCTCATTCTCATGAAATACTGCCATTG
A_23_P259442	0.00593	0.00015	-10.3	1.64652	-1.12	A_23_P259442	NM_001873	CPE	TCTTGTGCTGACTAACTATAAGCATGATCTTGTTAATGCATTTTTGATGGGAAGAAAAGG
A_23_P398566	0.00595	0.000151	10.3	1.64314	1.14	A_23_P398566	NM_173200	NR4A3	GAAATCAGGAAGCCACCAGCTGTTAATGGAGAGTGCCTTGCTTTTATTTCAGACAGCAGA
A_19_P00319413	0.00595	0.000151	-10.3	1.64199	-0.435	A_19_P00319413	BC034319		ACCACTATTTTTAAGATTCACAGATGTTCGGGTCCAATTCACCAGAATGCCAAGTTATAC
A_33_P3277988	0.00596	0.000151	-10.3	1.63945	-0.618	A_33_P3277988	NM_000629	IFNAR1	AGCTTCCCTTTTTTACAGTGGACAAGGACACAAATAATAAATAAATCATCCCTAATGCCC
A_23_P24633	0.00596	0.000152	-10.3	1.63684	-0.355	A_23_P24633	NM_199297	THYN1	GAGAAAAACAATCCCCATTATGACCCATCTAGCAAAGAGGACAACCCTAAGTGGTCCATG
A_21_P0012451	0.00596	0.000152	-10.3	1.63616	-0.701	A_21_P0012451	NM_000313	PROS1	AGTTGTTGATACCACTTAAAATAGAAACCATCTCCCATGAAGACCTTCAAAGACAACTTG
A_23_P113701	0.00596	0.000152	-10.3	1.63521	-0.621	A_23_P113701	NM_002607	PDGFA	GTTTACCTAATATTACCTGTTTTGTATACCTGAGAGCCTGCTATGTTCTTCTTTTGTTGA
A_23_P48835	0.00596	0.000152	10.3	1.63461	0.711	A_23_P48835	NM_138555	KIF23	TTATTGTGACTTCTCCAGCCCTGGTCTGAATTTCTTAAGGTTTTATAAACAAATGCTGCT
A_24_P85775	0.00596	0.000152	10.3	1.63385	0.737	A_24_P85775	NM_001039477	C1orf38	TGCTTCTCAGGGAATCCGACACCAGCCAACCATTTTAAGCCTCTAAAAGACCTCGGGCAA
A_33_P3336622	0.00596	0.000152	-10.3	1.63378	-0.848	A_33_P3336622	NM_001031806	ALDH3A2	CTCAGATATACCCTATTGGAGACAATCCTTTGATCATAAATTCTCCCCAACTATAAATCA
A_21_P0013264	0.00597	0.000153	-10.3	1.62983	-1.08	A_21_P0013264	BC142949	XLOC_l2_013580	GAATTGATAGTGGGAACTTGGAAATCAATACATATGCACTGAACAGAAAATGGTATGCTA
A_23_P100056	0.00597	0.000153	-10.3	1.62944	-1.12	A_23_P100056	NM_194272	RBPMS2	CCCTGTCAGATAAGTTTAATGTTTAGTTTGAGGCATGAAGAAGAAAAGGGTTTCCATTCT
A_23_P355385	0.00599	0.000153	-10.3	1.62559	-0.541	A_23_P355385	NM_002721	PPP6C	TAAGAAATTTCAGCAGCAAAGTTGTTATTCAGTGGGCACGATGGACTCCAAATGCCTCAA
A_23_P128598	0.00601	0.000154	10.3	1.62149	0.527	A_23_P128598	NM_006001	TUBA3C	ACGGCAAGTACATGGCCTGCTGCATGTTGTACAGGGGGGATGTGGTCCCGAAAGATGTCA
A_24_P500422	0.00602	0.000154	-10.2	1.61931	-1.06	A_24_P500422	NR_024403	LOC730101	AAGGGATGTGAGTTGCTTAAATGTGACATTGAGACTTTCATAATGAAAGCTTTTGGTTAC
A_24_P318073	0.00602	0.000155	-10.2	1.61703	-0.514	A_24_P318073	NM_032795	RPUSD4	GAAGCTCTTGAGCTCTTAGGAAGGTTCCCGTGGTTGGAAAGAACATAATGGTTAACAAAT
A_33_P3360728	0.00603	0.000155	10.2	1.61404	0.634	A_33_P3360728	NM_000713	BLVRB	ACATGAGGAGCAAAGGAAGGGGGCAATAAATGTTGAGCCAAGAGCTTCAAATTACTCTAG
A_23_P334664	0.00603	0.000155	10.2	1.61334	0.744	A_23_P334664	NM_033247	PML	CCTCAGCTCTTGCATCACCCAGGGGAAAGATGCAGCTGTATCCAAGAAAGCCAGCCCAGA
A_23_P165783	0.00603	0.000155	10.2	1.61314	0.558	A_23_P165783	NM_024101	MLPH	TCAGTAATTCCCTGAAAAGTCAAGGTAAAGATGATGATTCTTTTGATCGGAAATCAGTGT
A_33_P3419691	0.00604	0.000156	-10.2	1.60989	-0.738	A_33_P3419691	NR_028038	GATS	GGTCTGCCACTGCCTGATTGATAAAATTGCTGAATGCTCAAATAAACCTGTTAAAATTGT
A_19_P00802607	0.00604	0.000156	10.2	1.609	2.04	linc|TCONS_00003738		XLOC_001537	CTGTAGATGTTCTTGAGAGAGTGAGTGTTTCATGAGAATTTTCAAATTTTCTGCTTTCGT
A_24_P84428	0.00604	0.000156	10.2	1.6081	0.384	A_24_P84428	NM_014412	CACYBP	GTAAAGGTGTTGCTGGAAAAGGCTACTAGGAGAGTACGTGATGCCCTTACAGCTGAAAAA
A_23_P84744	0.00605	0.000156	10.2	1.60505	1.27	A_23_P84744	NM_017558	HYDIN	GGCTATTCTGCTACTCCCAGGGTAAGGGGATAGCACATTTGGAAGCTATTGTTTTTTCCT
A_24_P148450	0.00605	0.000156	-10.2	1.60469	-0.402	A_24_P148450	NM_006357	UBE2E3	ATGAAGGTGGTGTGTTTTTTCTGGATATCACATTTTCATCAGATTATCCATTTAAGCCAC
A_23_P151133	0.00605	0.000156	-10.2	1.6034	-0.522	A_23_P151133	NM_006675	TSPAN9	TCAATCAGGTCTGATGTGAGCAATTTACACACTTGTCTCAGAAAGTCCCTCAGGGTTTGT
A_23_P422540	0.00605	0.000156	-10.2	1.60325	-0.395	A_23_P422540	NM_015276	USP22	GAATTTACTTTGTCAGAACAAAATATTTACGCGTTGGGTTCAGGAATTTCTTTTAGCTCC
A_32_P14610	0.00605	0.000157	10.2	1.59963	0.671	A_32_P14610	NM_006457	PDLIM5	GAGAGCCTTCTCAGACATGAAGCAAGGGAAACATACTGAATAGTTTTACACAAATTTGAT
A_23_P19852	0.00605	0.000157	-10.2	1.59927	-0.413	A_23_P19852	NM_152558	IQCE	GGCCGATCTTTTGGAAGGGATAAGGTTTTCATTCTTGTGCAACTCATTATTCTCATTATT
A_23_P306215	0.00605	0.000157	10.2	1.59705	0.68	A_23_P306215	NM_145175	FAM84A	CAGTTTTCCAACTATGTCAACAAAGCCTATCGTGTTGATGTTTTTATTGACCATTTTAGC
A_24_P74064	0.00605	0.000157	-10.2	1.59692	-0.524	A_24_P74064	NM_003409	ZFP161	GGACAAGAACAGATAACTTCTTCAGATACATTTGTGTAACTTTACAGAATGTCATCAAGC
A_33_P3388948	0.00605	0.000157	-10.2	1.59681	-0.499	A_33_P3388948	NM_001012994	SNX30	GTTGACTTTTTGATGCTGGCACGAGGTTTTTGTCCACTTTTTTCATATATCTGTGTATAA
A_23_P164253	0.00605	0.000157	10.2	1.5966	1.21	A_23_P164253	NR_002181	PPY2	CAGTGCTTCCAGGTATGGAGAAAGAGACAAAGAGGACACGCTGGCCTTCTCAGAGTGGGG
A_32_P12639	0.00605	0.000157	10.2	1.59623	0.581	A_32_P12639	NM_002816	PSMD12	TGGATCTATCTGTTGATGAGTCCGAAGCCTTTCTCTCAAATCTAGTAGTTAACAAGACCA
A_23_P206612	0.00605	0.000158	10.2	1.59531	0.644	A_23_P206612	NM_020718	USP31	TTCTAGCATGCAAACCTCTGCACGGCCTTCTCAAAAACCTCAGTGATATTTCTGCAATCG
A_33_P3336632	0.00605	0.000158	10.2	1.59528	0.542	A_33_P3336632	NR_003287	RN28S1	AGTTTTACCCTACTGATGATGTGTTGTTGCCATGGTAATCCTGCTCAGTACGAGAGGAAC
A_33_P3275751	0.00606	0.000158	-10.2	1.5933	-0.349	A_33_P3275751	NM_001204410	SEC14L1	GTACCTTGCCACTCTTTTAAAACGCTGCTGTCATTTCCCATTTCTTAGTACTAATGATTC
A_21_P0000141	0.00607	0.000158	-10.2	1.59061	-0.52	A_21_P0000141	NM_001198844	RBM4	TGGCATGTAGGTATGATATTAGAAGAGTTTCCTTTGACAAAGGACAATGACCCAAGAAGT
A_33_P3307955	0.00609	0.000159	10.2	1.58582	0.768	A_33_P3307955	NM_001122674	ABCD3	GTTCGAGACAAGCCTGGACAAAAAGCGAGACCCGCTTCTTTAAAAAATAATAATAAAACA
A_21_P0003359	0.00609	0.000159	10.2	1.58489	2.95	ens|ENST00000508352|ens|ENST00000507388|tc|THC2669712|linc|TCONS_00007523		XLOC_003526	AATGAGGCTGTTACTCTAACTCAAAGCAGACTTGCAAGAGTAAAATAATCAATCTTCATC
A_23_P359043	0.00609	0.000159	10.2	1.58384	0.902	A_23_P359043	NM_001004065	AKAP2	AATCCCATGAAAATGTAAATTACAGTTTACTTGGGAGAGCCAGATTTTCTCTGTGCTCTT
A_33_P3314192	0.00609	0.000159	-10.2	1.58309	-0.354	A_33_P3314192	NM_001184970	PACSIN2	CTTTCCGAGTGCAGCTGGAGGGATCTGAGCGCAGGAAGACGCAGAACAACAGAAATAGCC
A_24_P239731	0.00609	0.000159	-10.2	1.58294	-0.662	A_24_P239731	NM_004776	B4GALT5	TTGTCAGGCGATCTTGTTTGAAGCTCTATGTTGCCATAATTACCATCAAGTACACACTGT
A_23_P256716	0.00609	0.00016	-10.2	1.58174	-0.672	A_23_P256716	NM_003601	SMARCA5	GCTTCACAAACTTGGATTTGACAAAGAAAATGTTTATGATGAATTGCGACAGTGTATTCG
A_24_P59247	0.00609	0.00016	-10.2	1.58119	-0.474	A_24_P59247			CAATATGCAGAGGATGTACTCTCTGGAAAGGTGTCGGTTGGCCGCTTCCTGGTGAACCTG
A_23_P91829	0.00611	0.00016	10.2	1.57707	0.648	A_23_P91829	NM_080927	DCBLD2	TCCATCTTAAGATCTGTAGCTGGGATTTTCTGACTTGTAATGAGCAGGGGGATTGCTTTT
A_24_P379512	0.00611	0.00016	-10.2	1.5752	-0.444	A_24_P379512	NM_005482	PIGK	ATCTCATACTCAAGGGCATTTACTACAAAGAAAGAGTTCTCCAATATTGCTGTTCTGTTG
A_33_P3259507	0.00613	0.000161	-10.2	1.57211	-0.412	A_33_P3259507	NM_012166	FBXO10	GCCGTTACTATTTTCTAAGAAATGACTTTTCTGTGAACCAACAGTAACAAAAACCTCAGT
A_23_P90311	0.00614	0.000161	10.2	1.56945	0.488	A_23_P90311	NM_182919	TICAM1	AGAACTGGATACGGTGTTTACAATTCCAATCTCTCTATTTCTGGGTGAAGGGTCTTGGTG
A_23_P362183	0.00614	0.000161	-10.2	1.56845	-0.478	A_23_P362183	NM_173551	ANKS6	CCAGCAGTTCCTGTTCAACGTGTAAAGAGACCTGATGTTTTCCCTAATAAAGCTGATAAC
A_33_P3263307	0.00614	0.000162	10.1	1.56612	0.363	A_33_P3263307	NM_002883	RANGAP1	TTTGTGCTCTGTGTGTGTCTGGGCTGTGCCCGGGGGCTTCACAAATAAAGTCGTGTGGCA
A_33_P3325330	0.00614	0.000162	10.1	1.56609	1.41	A_33_P3325330			CACAAGCAAATGCCTTCTCTTTATTTTGACATCAATTTATTCCTGTCTCCACTACCATTG
A_33_P3376965	0.00614	0.000162	10.1	1.56445	1.21	A_33_P3376965	NM_024111	CHAC1	TTCTCCGGCCACAACCTTGAATACTTGCTGCGTCTGGCAGACTTCATGCAGCTCTGTGGG
A_23_P25674	0.00614	0.000162	10.1	1.56303	0.402	A_23_P25674	NM_001823	CKB	AACCTGGGCAAGCATGAGAAGTTCTCGGAGGTGCTTAAGCGGCTGCGACTTCAGAAGCGA
A_23_P302207	0.00614	0.000162	-10.1	1.56204	-1.35	A_23_P302207	NM_017560	ZNF853	GAATCAAGACGTGGTGAGACACACGTGGAAAATCTTCGATCCTGGTGAAAATGATCGCAA
A_23_P205046	0.00614	0.000162	-10.1	1.56194	-0.447	A_23_P205046	NM_017664	ANKRD10	CTGCAGTGATTTGTGTGAAGAAGAGAATGTTTGTCTTTTTCAATGAAGCTTTGCAGATCA
A_23_P92727	0.00614	0.000163	10.1	1.56051	0.685	A_23_P92727	NM_015577	RAI14	GCGCATTTCTGAATCTAGCAAATCCTCCTTTTACCCGTTGAATGTTTTGAATGCCCTGAC
A_24_P418637	0.00614	0.000163	10.1	1.56048	0.54	A_24_P418637	NM_012090	MACF1	CAATACTGATGTCAGATAAAACTTTTCCCCAAAACCCTGTTGAACTAAAGGCACTTTATA
A_32_P122754	0.00614	0.000163	10.1	1.56046	0.688	A_32_P122754	NM_080655	C9orf30	AACTGATACAAATGAATGAGGTGCATTGTGGCCAAAATCCAGCAGACAGAGCGAGAGTGT
A_23_P432947	0.00614	0.000163	-10.1	1.55902	-0.449	A_23_P432947	NM_013372	GREM1	GTTGTTTTTTGTTACTGTAGGTCTTCAAAGTTAAGAGTGTAAGTGAAAAATCTGGAGGAG
A_21_P0003931	0.00614	0.000163	-10.1	1.5574	-1.36	A_21_P0003931	NR_027180	MIR143HG	AAATGTTAAGTACCATGAATGATGCTGTTAGGCTGGAATGCGCCAAGCATAAAGGTGGGG
A_24_P944588	0.00614	0.000163	-10.1	1.55725	-0.52	A_24_P944588	NM_033196	ZNF682	CGGGGTTTGAGAAGTTCTATATTAGGATGTCATTTACATACTTTTCAACAGAAGATTGAG
A_32_P25273	0.00615	0.000163	10.1	1.55547	0.414	A_32_P25273	NM_002156	HSPD1	ATTTTAGTGCTTGCCACCACCAGATGAGAAGTTAAGCAGCCTTTCTGTGGAGAGTGAGAA
A_33_P3359543	0.00615	0.000164	-10.1	1.55448	-0.416	A_33_P3359543	NM_152289	ZNF561	TCAAGTACCTAGAACTGTTCCTGGCCAATGATGGTATGTAATAAATACTTCAATGAAATG
A_21_P0014744	0.00615	0.000164	10.1	1.55417	0.46	A_21_P0014744	XR_132477	LOC100287049	ACAAATGCGAGTTAGGGGCTACCCAGAGTTGTGATAGAAATAAACTAAATTTCCAGCGGA
A_21_P0001500	0.00615	0.000164	-10.1	1.55251	-1.86	linc|TCONS_00001489		XLOC_000828	CCTCCACTATGTGAACTCTAAGTTCTGAACATCCGAATTTTTCAAATAGTTCTGAGTTAT
A_32_P85539	0.00618	0.000165	-10.1	1.54645	-0.365	A_32_P85539	NM_013320	HCFC2	TGTAACTGACTGACTGTTGTGTTTTTCAAGACTGATTTTAGGCAGTTTTATGTATCGTGT
A_33_P3397525	0.00618	0.000165	-10.1	1.54554	-1.07	A_33_P3397525	NM_030761	WNT4	TTGTGACGTCCCATGACATAGTCTGATGCACGATAAAACAATTATTTCTTTATCTTGCAA
A_23_P310	0.00618	0.000165	-10.1	1.54481	-0.701	A_23_P310	NM_023009	MARCKSL1	TTCTCCTCTTAAGGCCAGTTGAAGATGGTCCCTTACAGCTTCCCAAGTTAGGTTAGTGAT
A_23_P391778	0.00619	0.000165	10.1	1.54274	0.479	A_23_P391778	NM_012090	MACF1	TTTTCATGTGAATATTTATGTAGATAAAATTTGCCTCCTGGTAACCCTGTAATGGATGGG
A_21_P0000620	0.00619	0.000165	-10.1	1.54238	-1.75	A_21_P0000620	NR_033997	LOC386597	GCATGGAAGGTGACTACTCATGACTGCAACTTAGAGAACAAGGGTTATAATAAAAATAAA
A_33_P3235004	0.00619	0.000166	-10.1	1.54048	-0.457	A_33_P3235004	NM_005964	MYH10	CTGTTTACTTGAAGAAAAAAGCACCCGTGGAGAATAAAGAGACCTCAATAAACAAGAATA
A_33_P3265016	0.00619	0.000166	-10.1	1.53911	-0.431	A_33_P3265016	NM_000287	PEX6	TCTCTCTGCTCTGATGCTATGACAGCTGCCCTCAAACGCAGGGTTCATGACCTGGAGGAA
A_23_P110957	0.00619	0.000166	-10.1	1.53838	-0.398	A_23_P110957	NM_001452	FOXF2	TGTGGGATCTTCGTTGCCTTCAGTAATCAGGGTGTGAAAAAAGCAGACAAGTTGTGTGTG
A_33_P3663705	0.00619	0.000166	-10.1	1.53722	-0.458	A_33_P3663705	NM_014675	CROCC	TTAAGAGCATGTGTCGGGAAATTCCTCAGAGTGCTCAGAGTCCCTGTATTTTTATACCTT
A_23_P98930	0.00619	0.000166	-10.1	1.53659	-0.523	A_23_P98930	NM_018169	C12orf35	CCCATCTTGAGGGAGGACCGTTCCTCAGTTAAGGACTTGTTTATTTAAATGGGACTGTAA
A_23_P96542	0.00619	0.000166	10.1	1.5363	0.402	A_23_P96542	NM_001017980	VMA21	GAATGAAGGCTCACGACAGTGGCGTGAAGGCAAACAGGATTAAAGTGAACATCACCTTTT
A_33_P3227345	0.00619	0.000166	10.1	1.53545	0.823	A_33_P3227345	NM_054014	FKBP1A	TATATCTCCAGATTATGCCTATGGTGCCACTGGGCACCCAGGCATCATCCCACCACATGC
A_23_P83278	0.00621	0.000167	10.1	1.53156	0.43	A_23_P83278	NM_016410	CHMP5	CATTGCTCTTTTATTTTTTCCATTAAGAGACTCATTGCTTGGGAAATGCTTTCTTCGTAC
A_23_P211561	0.00621	0.000167	10.1	1.53125	0.616	A_23_P211561	NM_152513	MEI1	AGAATGAGACCTGGAGACAAAGGGCATAATTGTTGGGGAAATGGATGACAGCTGAAGCTA
A_24_P305764	0.00621	0.000167	10.1	1.52977	0.798	A_24_P305764	NM_004595	SMS	GTGTCCCTTCATACTTGGAATTGTGGGTATTTTACACTGTTTGGAAGAAAGCTAAACCCT
A_33_P3351120	0.00622	0.000168	10.1	1.52739	0.459	A_33_P3351120	NM_003330	TXNRD1	AAATGCTGGAGAAGTTACACAAGGCTTTGCAGCTGCGCTCAAATGTGGACTGACCAAAAA
A_23_P171296	0.00623	0.000168	-10.1	1.52426	-0.804	A_23_P171296	NM_002436	MPP1	CCAAAATGACACATCTGTGCAATAGAATGATGTCTGCTCTAGGGAAACCTTCAAAAGCAA
A_24_P405430	0.00624	0.000169	-10.1	1.52086	-0.533	A_24_P405430	NM_022173	TIA1	GGATTTTCTCTGTTGTTAAATCACAAAAATGATAGTCCCCAATCGTTTCTTTATAGGAGG
A_23_P12343	0.00624	0.000169	-10.1	1.52084	-0.351	A_23_P12343	NM_000849	GSTM3	AGCTTGTTTTGTTTCATCCTGTCCGTAAGGGGTCAGCGCTCTTGCTTTGCTCTTTTCAAT
A_33_P3263538	0.00624	0.000169	-10.1	1.51974	-1.27	A_33_P3263538	AF001893	NEAT1	CAAATATTTTCTCCCATTCTGTGGGTTGTGTTTTCACTTTATCGATAATGTCCTTAGACA
A_21_P0003606	0.00625	0.000169	10.1	1.51841	2.08	ens|ENST00000508352|ens|ENST00000507388|tc|THC2669712|linc|TCONS_00008059		XLOC_003526	GGAAAAAGAATCATCACCCTTGTTATCCCATGAAAATTCATCTTCTCCTTTTCAGCTGAT
A_23_P54576	0.00625	0.000169	10.1	1.51711	0.664	A_23_P54576	NM_005550	KIFC3	TCATGGTGGTACAGGTGTCCCCCGTGGAGAAGAACACTAGCGAGACGCTCTATTCCCTCA
A_23_P21473	0.00625	0.000169	-10.1	1.51561	-0.474	A_23_P21473	NM_024491	CEP70	CACTTCCAAAAGTTATTTGATGTGCCTTCTTTAAATGGAGTCTATCCCCGAATGAATGAA
A_24_P209171	0.00625	0.000169	-10.1	1.51528	-0.779	A_24_P209171	NM_031469	SH3BGRL2	CAAATCTTCAGAGTTTTCCTAGTTCTTCTAGAAATACATGTCAGGTTTGTTTGTTCATCC
A_24_P13041	0.00626	0.00017	-10	1.51312	-0.852	A_24_P13041	NM_145307	RTKN2	CTTTACAGAGAGAGGCCTACTAATCAATGTGCTTAGAGAAACAAACTACCTTTACATTCA
A_33_P3364180	0.00627	0.00017	-10	1.50989	-0.504	A_33_P3364180	NM_152536	FGD5	GGGCATGTGAGGGGTGGGATTCCTTGTTACTCTTACTGCAATAAAAATCAATTGTTTGAT
A_33_P3364112	0.00628	0.000171	-10	1.50744	-0.348	A_33_P3364112	NM_006654	FRS2	CACTTTCCCCTTATTGCTGAAAGTAGATTGCAATAAAACCCCAATAAAACGTTTGGTCGG
A_21_P0009796	0.00628	0.000171	10	1.50648	1.69	linc|TCONS_00027634		XLOC_013173	AATACAGACCTTCCACTGCGCTCCTTTTATGTCAGGAGAGTCCAAATCCAGTACCTGTTT
A_21_P0002814	0.00628	0.000171	-10	1.5046	-0.91	A_21_P0002814	DA230376	XLOC_002943	GTCCTCCATGAGAACAAATCTAATTAGAACAAATCCCAGTCCTTTACAAATACTGTAGAC
A_23_P206059	0.00628	0.000171	10	1.50422	0.759	A_23_P206059	NM_003981	PRC1	TCTCAATCACTACTCTTCTTGAAGCACTATTATTTATTCTTCCGCTGTCTGCCTGCAGCA
A_19_P00324470	0.00628	0.000171	-10	1.50387	-1.25	A_19_P00324470	NR_027180	MIR143HG	CTGGAGAAGAGGAAAAGCAAACCTTCATTGAGACCCAAGCGGTCTCTCCTGTGCTCTGTG
A_24_P210082	0.00629	0.000171	10	1.5026	0.363	A_24_P210082	NM_019021	C11orf71	TCACCTTACCCAATCCCTGCCGTTGAACCCGATCTCCTAAGAAGTGTGCTGCAACAGCGT
A_21_P0013565	0.00629	0.000171	-10	1.50165	-1.04	A_21_P0013565	AK054645	CNTNAP3B	GGTAGGCTGGCCACTCTGGACAAGTCACAGGGTACCCATTATTTAGCAATAAAAGCTTTA
A_24_P838448	0.00629	0.000172	-10	1.4995	-0.825	A_24_P838448	NR_015410	LINC00340	TTCACTGTCTAATTTTCCAGAGCCCCTCATATAAGGAACTGTATTATTGGTATAATCATC
A_23_P61149	0.00631	0.000172	-10	1.49573	-2.04	A_23_P61149	NM_001017915	INPP5D	TGTTGCTTTTTCAACATAGCAGAATTAATGTAGGGAGCTAAATCCAGTGGTGTGTGTGAA
A_21_P0004054	0.00632	0.000173	-10	1.49331	-0.42	ens|ENST00000511422|linc|TCONS_00009497		XLOC_004528	GGGTAATGATGTGTGCTGTTATTTGCACAGATGGTCCCATGAGTTTTGAGACCACAGCAA
A_23_P36397	0.00632	0.000173	10	1.49141	0.845	A_23_P36397	NM_000785	CYP27B1	CTGAGGAAAGATTCAACTGCCTCTCTTTTTGGGCTTTCATAGTGTTCATTGATGCTGCTG
A_32_P159445	0.00632	0.000173	10	1.49103	0.475	A_32_P159445	NM_015075	IQSEC2	CTGCACCAGCCCACATCCCCACTGCCCCTGTACAGTCCTGCCCCCCAGCACCCTCCAGCC
A_23_P110624	0.00636	0.000174	-9.99	1.48438	-1.08	A_23_P110624	NM_001332	CTNND2	TCTAGGCTTCAGGTTGCATTGGGGTTCCTCTGTACAGCAAGATGTTTCTTGCCTTTTGTT
A_23_P83200	0.00636	0.000174	-9.99	1.48348	-0.608	A_23_P83200	NM_152572	AK8	ACCCATACACAGTCTTCGAATACATCGAGAGTGGGATCATTAATCCCCTGCCCAAGAAAA
A_21_P0007429	0.00638	0.000175	9.98	1.47927	0.42	A_21_P0007429	AK123657	XLOC_009079	CTCTCTGGATTACCTTGAAGTTACTCCCCTTCCCTCAATAATAATGGCATTATGAAAAAA
A_33_P3325723	0.00638	0.000175	-9.98	1.47768	-0.841	A_33_P3325723	NM_001822	CHN1	TCCTGTAGCTGCATTATTTCTTGATTAGAGGTTTGGGCATATAACCAGATTAAAGTGAAG
A_24_P68819	0.00638	0.000175	-9.98	1.47623	-0.378	A_24_P68819	NM_152994	PPP1R21	GTGCAGCATGAATGAGACATTATCTAAACAGAGAGAAGAGATTGACACACTAAAGATGTC
A_23_P21207	0.00638	0.000176	9.98	1.47517	0.864	A_23_P21207	NM_003335	UBA7	ATTCCACCGGTCAACCGTGCCCAGAGCAAGCGAATTGTGGGCCAGATTATCCCAGCCATT
A_23_P40453	0.00638	0.000176	9.98	1.47514	0.563	A_23_P40453	NM_001236	CBR3	GTGGTGAATATCAGTAGTTTGCAGTGTTTAAGGGCTTTTGAAAACTGCAGTGAAGATCTG
A_33_P3243230	0.00638	0.000176	9.97	1.47497	1.48	ens|ENST00000401931|tc|THC2544321|tc|THC2508924		IL8	AAGTTCTTTGTCACTCCCAGTAGTGTCCTATTTTAGATGATAATTTCTTTGATCTCCCTA
A_21_P0002595	0.00638	0.000176	-9.97	1.47462	-1.33	A_21_P0002595	NM_001198593	STON1-GTF2A1L	CTGACATTGAAATTCCTGCAAGTCTAGGAGCATGTGAACTCAAAATGGAAATTAATTTGA
A_24_P73943	0.00638	0.000176	-9.97	1.47171	-0.392	A_24_P73943	NM_004375	COX11	TTATCCTGGAACTGTTATTCTATTTAATCTTCATTATAGCAGAAATGTGCCACCATGGCT
A_24_P295590	0.00638	0.000176	-9.97	1.4714	-0.793	A_24_P295590	NM_032023	RASSF4	AAGCCTTTGCGAAACTATGCAACAGTTTACATCAGTCATGTGAAGTATTTGTCTAAAACA
A_19_P00800264	0.00638	0.000176	-9.97	1.47047	-0.566	A_19_P00800264	XR_108865	LOC100506365	GTCACTGTATTTGCCCCTTTATGTCAATTACCTATTATAAACCGAGAGAAATGGGAAAAT
A_24_P365807	0.00638	0.000176	-9.97	1.47026	-0.408	A_24_P365807	NM_004429	EFNB1	GGTGGCAGTCGGAAGGGTTTTTGTTTTTGTTTCTGTTGCCATTTGTGTAAATACTAGTCT
A_32_P101031	0.00638	0.000177	9.96	1.46948	0.51	A_32_P101031	NM_144586	LYPD1	CACTGTTTCAAACCCGGGGGAGTTGGCTGTGTTAAAGAAAGACCATTAAATGCTTTAGAC
A_23_P156061	0.0064	0.000177	9.96	1.46582	0.395	A_23_P156061	NM_005575	LNPEP	GGGTCGACATTTTCCTGGACACTTACTGGCATGGGATTTTGTCAAAGAGAACTGGAATAA
A_21_P0005917	0.00641	0.000178	9.95	1.46283	0.449	A_21_P0005917	XR_133508	LOC100507316	GCTTGAAATTCCAAGGTCGATTTTCTTAGCCAATACACCATGCTACATATATGTATGTAA
A_23_P414252	0.00642	0.000178	9.95	1.46111	0.852	A_23_P414252	AK315670	SNX8	CATCGTGGAGCAGGAGAACGCGATTCAGACGATGGAGCTGCGGAACTACTTCTCCCTGTA
A_23_P107795	0.00642	0.000178	-9.95	1.45941	-0.344	A_23_P107795	NM_018035	ATP5SL	AATGGATTTCCAGTCAATTCAGAAGCATTTTACCAGTGAAGCCCTCATTATTCCAGTTCA
A_33_P3294608	0.00642	0.000178	-9.95	1.45937	-0.327	A_33_P3294608	NM_017458	MVP	GACAACCACGTGGTGCCTGTACTGCGCTAACTCCTGATTAATACAATGGAAGTTTCTGGG
A_33_P3389689	0.00642	0.000178	9.94	1.45894	0.438	A_33_P3389689	NM_022356	LEPRE1	AGAATTTCGACTGGGAGTGCGACTCTACTCAGAGGAACAGCCACAGGAAGCTGTGCCCCA
A_24_P160401	0.00644	0.000179	9.94	1.45478	1.01	A_24_P160401	NM_178181	CDCP1	CATTGCAAACCGCTCATCTATAAAACGTCTGTGCATCATCGAGTCTGTGTTTGAGGGTGA
A_19_P00324814	0.00645	0.000179	-9.93	1.45159	-0.713	tc|THC2769613		Q8WY88	GACAGGGAAAATTATCTGGGATGATTCCTAAATTCCAATATTTGGATGGAACTATACAGA
A_21_P0000675	0.00646	0.00018	-9.93	1.44999	-0.911	A_21_P0000675	NR_037168	LOC100287846	TTACATTAAGGACTCATGGTAGGTTAAAACCCTAAAGGGTAAGGGGTTTAAAGGAAATAA
A_33_P3379091	0.00646	0.00018	9.92	1.44726	0.492	A_33_P3379091	NM_145731	SYNGR1	CCCAGGGCTTAGCACAAGCATGCTCAATAAATGTAAGCTCTTTTGTTCATTCATTCATTC
A_23_P252653	0.00646	0.00018	-9.92	1.44704	-0.618	A_23_P252653	NM_006374	STK25	CATAAGAACTGTGCTGACTTGGAAGGTGCCCTGTGCTATGTCGTGCCTGCAGGGACACGT
A_33_P3375809	0.00648	0.000181	-9.92	1.44407	-0.48	A_33_P3375809	NR_033998	LOC729970	CAAAAGAGTGGCTAGGGTTTTACAAGGGCTATGAAGAAACATATTAAGGTTAATAAAGCT
A_21_P0000621	0.00648	0.000181	-9.92	1.44303	-1.68	A_21_P0000621	NR_034008	LOC100498859	CCAGCAAGCATATGGGATTCATCTGCTGTGAGTGATAATTTATCTAGTTTCTAAAAATAG
A_33_P3264846	0.00649	0.000181	9.91	1.44063	1.15	A_33_P3264846	NM_152703	SAMD9L	ATACCAGTAATATCTGTTTATTCAGGTCCACTCAGAAGTGGTAGGAACATAGAAAGAGTG
A_23_P18276	0.00649	0.000181	-9.91	1.43872	-0.329	A_23_P18276	NM_005778	RBM5	CTCCAGTGTACATAGTGTAATGTAGCGTGTTTACATGTGTAGCCTATGTTGTGGTCCATC
A_23_P13740	0.00649	0.000182	9.9	1.4372	1.28	A_23_P13740	NM_014903	NAV3	CAGTTTTCAGAGTGTCACAAAGTCAATAGGTCCTTACACGGTGCTATTGCCCTAAGGGAA
A_33_P3413671	0.00649	0.000182	9.9	1.43676	1	A_33_P3413671	NM_007314	ABL2	AACACCTAGTCTAGGGATGCACAGCAGAATCCCCTAGGGTTAAAAAACAAAACAAAACAA
A_19_P00316919	0.00649	0.000182	9.9	1.43609	0.718	A_19_P00316919	NR_027058	LINC00338	TTCAGCTGTGAAATTCCCTGGGGTGCTGCAGTAGAGGAAGGTTTGGGGTCTTGACGGGTG
A_23_P4425	0.0065	0.000182	-9.9	1.43382	-0.489	A_23_P4425	NM_002018	FLII	GACATCATGTTGCTAGACAATGGCCAAGAGGTCTACATGTGGGTGGGGACCCAGACTAGC
A_32_P452655	0.00653	0.000183	9.89	1.4278	1.01	A_32_P452655	NM_001040078	LGALS9C	TGACCAGAGTGTTCTCTTCAGGGGACTGGCTCCTTTCCCAGTGTCCTTAAAATAAAGAAA
A_24_P702813	0.00653	0.000183	-9.89	1.42719	-0.698	A_24_P702813	NM_004736	XPR1	CCCTTCTTGATAAGTAGGTTAAATGCACAATGTGGTACTGTTTTATAGTTTCTAGATGGT
A_21_P0000556	0.00654	0.000184	9.88	1.42359	1.11	A_21_P0000556	NR_028301	LOC344595	AATGGAGAGGAAGCCAGAGAGACAGAGTCCTCAGAATACATAAAATTTCTGGCCTCCATG
A_33_P3298062	0.00654	0.000184	-9.88	1.42257	-0.572	A_33_P3298062	NM_001023587	ABCC5	CACCTGCTGTACAGTGTTTGTGAGATGCTCTTTGAAGATGGTACTTTTATATTTTTTCAT
A_23_P360626	0.00654	0.000184	9.88	1.42239	0.654	A_23_P360626	NM_178836	PLD6	TATATAGATTGGAAGTCACCAGAAATTGTTTTAGTTTGTGAATTCCCCCAGTGTATGTTC
A_21_P0013848	0.00654	0.000184	-9.88	1.42181	-0.689	A_21_P0013848	NM_005197	FOXN3	GCTGATTCAGTAACCAGTTTCATGCTGTGTCATTCACACTCAGTACTTAATACTGCCATA
A_33_P3401138	0.00654	0.000184	9.88	1.42159	0.443	A_33_P3401138			AGAAGCCTCTCTTCCCAGGTCCTCCTCATTCCTGGGCACCTGGGAAGCCTCCACCTCCTA
A_33_P3274069	0.00656	0.000185	9.87	1.41873	0.555	A_33_P3274069	NM_012265	RHBDD3	CAGGAGAGGCCCCCCAGCATGCTGCCCTAGTACGTGTTTAGAATAAAAACCAGTTTGTTT
A_23_P29922	0.00656	0.000185	9.87	1.41692	1.23	A_23_P29922	NM_003265	TLR3	CTGAACCATGCACTCTGTTTGCGAAGAGGAATGTTTAAATCTCACTGCATCTTGAACTGG
A_33_P3280950	0.00656	0.000185	9.87	1.416	0.441	A_33_P3280950	NR_026971	LOC144571	TATGGACTCTCTGAGGTTTGACAGAGTCAGCGGCCCTCTCCAATAAATGTGTTTTTCTAT
A_21_P0011010	0.00657	0.000186	-9.86	1.41387	-0.32	linc|TCONS_l2_00005011		XLOC_l2_002651	CATGGGACTTAAACCATTGGATATTGAGTTTATGAAGCGTTTGCATGAAAAAGTGAGTAT
A_23_P87545	0.00657	0.000186	9.86	1.4134	0.347	A_23_P87545	NM_021034	IFITM3	GGGCCCTGATTCTGGGCATCCTCATGACCATTCTGCTCATCGTCATCCCAGTGCTGATCT
A_33_P3376971	0.00657	0.000186	9.86	1.41162	1.2	A_33_P3376971	NM_024111	CHAC1	TTCCTGGGAAGCTCATCACTACAGGCCCTGGCAACCTTCCCAGTCTGTCCCATACTGTTA
A_23_P97700	0.00658	0.000186	-9.85	1.40923	-0.461	A_23_P97700	NM_006472	TXNIP	TCCACCCTTTTCTGAGAGTTATTACAGCCAGAAAGTGTGGGCTGAAGATGGTTGGTTTCA
A_23_P335452	0.00658	0.000186	-9.85	1.40909	-0.583	A_23_P335452	NM_153367	ZCCHC24	TAGACTTGAATCTACTCTAAACGAATATTTAATCCAACCTCACTACATTGTAGCTCAGTC
A_21_P0001464	0.00659	0.000187	-9.85	1.40667	-0.81	A_21_P0001464	BI084121	XLOC_000697	TAAAAGGGAAGCAAGCTAAAACAAAGAACAACCAAAAACACTGATCCCGGGACAACTGCC
A_23_P425587	0.00659	0.000187	-9.85	1.40658	-0.636	A_23_P425587	NM_001001683	MED11	AGGAAGGACTGTCAGATGGCTCTGAAGCGAGTGGACTATGCCCGCCTCAAGCTCAGTGAT
A_23_P363174	0.00661	0.000188	9.84	1.40187	1.02	A_23_P363174	NM_003511	HIST1H2AL	CACCACAAGGCCAAAGGCAAATAATGTCTCCATAGAATCACTTTCCAATACAACGGCTCT
A_33_P3245011	0.00661	0.000188	-9.84	1.40034	-0.519	A_33_P3245011	NM_015533	DAK	CCGCACCTTAACCCCAGTGAGCGTGAAAAAGAAAGTTAATAAACTATAATACATGGAAGC
A_24_P347480	0.00661	0.000188	-9.84	1.40003	-0.48	A_24_P347480	NM_033116	NEK9	GTTTTCTAGTAGTATTGCTTTTGAGTTACAGTATAACCTGAGTTACTCCTCTGCTCTAAC
A_23_P18317	0.00661	0.000188	-9.83	1.39923	-0.326	A_23_P18317	NM_017836	SLC41A3	TCATCTGCACTCAACATTTAATCGTGTCCTTGCTGTCTTTTTATTTTCCTTTTTGTTTGT
A_23_P78782	0.00661	0.000188	-9.83	1.39816	-1.43	A_23_P78782	NM_001217	CA11	TCCTTAACCGCGACACCATCACTCGCATCTCCTACAAGAATGATGCCTACTTTCTTCAAG
A_21_P0006690	0.00661	0.000188	9.83	1.39791	0.505	A_21_P0006690	BC041821	XLOC_008539	TTCAAACAAATCCAGCCCCTGCATCCTCCAGAGATCACAGCTGACATAGAATGTATGTGT
A_21_P0000132	0.00662	0.000189	9.83	1.39529	0.703	A_21_P0000132	NM_001195620	C16orf93	GCTTCCTTATCTAGAAATTAAGGATACAGCACACATTTTACAGGACTGTTCTGAGAAATA
A_23_P408996	0.00663	0.000189	-9.82	1.39354	-0.675	A_23_P408996	NM_001080480	MBOAT1	ATTGGAAAGCAGACATTGAAAGTTTTCTTTTCTATCTTTGTTATGAATGTGCTATGGCCC
A_23_P80098	0.00663	0.000189	-9.82	1.39217	-0.384	A_23_P80098	NM_000819	GART	TGGCCAGTGGAACTGTACAGCTTGGAGAAAATGGCAAGATCTGTTGGGTTAAAGAGGAAT
A_23_P12241	0.00663	0.000189	-9.82	1.39191	-0.495	A_23_P12241	NM_018298	MCOLN3	TGTGGCTTGGAGTCATCCGATACCTCGGTTTCTTTGCAAAGTACAACCTCCTCATTTTGA
A_21_P0004859	0.00663	0.00019	9.82	1.39031	0.577	A_21_P0004859	NM_001197234	BTN2A1	GATGTCTGCTCACCCTCATTCTTCTCCAGCTGCCCAAGCTGGTTTCAGATAGGTCTCTCT
A_24_P252846	0.00663	0.00019	-9.82	1.39016	-0.434	A_24_P252846	NM_138787	C11orf74	TTTCACTTGATGAAGAATTTGATTATGACAATGTGATGCTAACCTCCAAGTTTAGTCCTG
A_33_P3371718	0.00663	0.00019	-9.81	1.38875	-0.577	A_33_P3371718	NM_002970	SAT1	TCCATCAACTTCTATAAAAGAAGAGGTGCTTCTGATCTGTCCAGTGAAGAGGGTTGGAGA
A_33_P3284557	0.00663	0.00019	-9.81	1.38765	-0.421	A_33_P3284557	NM_016653	ZAK	GACCACCGTGGATGGAGAAACTTTTGATGAATTGAACTACATAGCTTTTCTAAGCAGGTT
A_24_P342632	0.00664	0.00019	9.81	1.38656	0.443	A_24_P342632	NM_174858	AK5	CGTCATGGCTAAGAGAACAAATCTGATAAATTGTGTAACCTAGTCTCTTCTCTACATGGT
A_23_P46315	0.00664	0.00019	-9.81	1.38544	-0.5	A_23_P46315	AK124287	DENND2C	AGCCTGAAGCTGCTTCATTTCCTTAGGTCTGTTGTGTTTTCTGTAAAGTGTTAGGAATTC
A_21_P0000015	0.00664	0.000191	9.81	1.38416	0.828	A_21_P0000015	NM_001146106	PARP9	TTTCCCACCAGCTGGAAGAAAGAACTTTCATTTGTCTTGAAATGAGAAAAATGTTCTTAG
A_23_P122531	0.00665	0.000191	-9.8	1.38226	-0.339	A_23_P122531	NM_001040437	C6orf48	ATTTGCTGACACAATATCTTCCGCCTGGTGCTGGGCATATCCTAAGAACTTACAACTTTC
A_21_P0013564	0.00665	0.000191	-9.8	1.37963	-1.22	A_21_P0013564	NM_001201380	CNTNAP3B	CTTTTTTAAGACCACAGTTTCCTCTGGGGTGTTTATGGAGAACCTGGGGATCACAGACTT
A_23_P215675	0.00665	0.000191	9.8	1.37888	0.343	A_23_P215675	NM_018224	C7orf44	AAACTTCGTGGACATTGTTGATGCCAAGTTGAAGATTCCTGTCTCTGGATCCAAATCAGA
A_23_P312150	0.00665	0.000192	9.8	1.37877	0.643	A_23_P312150	NM_001956	EDN2	TTATTTTAATGTATTTTTTAGACCCTCTATTTACCTGCGAACTTGTGTTTATAATAAATG
A_33_P3344282	0.00665	0.000192	9.8	1.37813	0.75	A_33_P3344282	BC038847	HS1BP3	TGTGGATCTCCTAGTTCCACAAGACAGAAGGGAAGTTTTCAAAAGAAAGTTGACCGTAAA
A_19_P00322621	0.00666	0.000192	-9.79	1.37703	-0.453	A_19_P00322621	XR_108951	LOC100506119	TTGTCTTGGTGTCACCCTGCCTGAGCTGGCCCCAACCACAGTAGCAACAGTGATGCTGAT
A_23_P47682	0.00666	0.000192	9.79	1.37487	0.627	A_23_P47682	NM_020645	NRIP3	ACCTTTTTTGACACTGCCAGTCTCACTTGTGGCCTATTTCTCTGCTTCTTCCAGGAATTT
A_23_P156732	0.00668	0.000193	9.78	1.37096	0.501	A_23_P156732	NM_024165	PHF1	TGACCTCTGACCTCACCTACAGCTGGGATGTACCTGGAGAGATAGGGGGTAGTTCTCCCT
A_23_P122915	0.0067	0.000194	9.77	1.36627	0.475	A_23_P122915	NM_015379	BRI3	GAGAGGCAGTGCTGCTGCTCCCGCCCGAGGCTCATGACAACTCAATAAAGCACTGCTTTT
A_24_P262738	0.0067	0.000194	9.77	1.36586	0.505	A_24_P262738	NM_024050	DDA1	CCCGCGAGTACCCGTCTGAACAGATCATCGTGACAGAAAAGACAAACATCCTCCTGCGCT
A_33_P3214705	0.0067	0.000194	9.77	1.36515	0.691	A_33_P3214705	NM_001100418	C19orf60	ACGCCAGAGCTGGCGGGGCAGGAGGACGCTGTACGGATGCAGCAGCTGAAAATGAAGTGA
A_33_P3367361	0.0067	0.000194	9.77	1.36454	0.731	A_33_P3367361	NM_031453	FAM107B	CTAAGCTATAACAGTCGACCTTATTCTTCTACTCTGAAAAATCTTGACTTGTTTGAGTGT
A_23_P112026	0.00671	0.000194	9.77	1.36338	0.987	A_23_P112026	NM_002164	IDO1	ATCTGCAAATCGTGACTAAGTACATCCTGATTCCTGCAAGCCAGCAGCCAAAGGAGAATA
A_23_P67589	0.00673	0.000195	9.76	1.35953	0.553	A_23_P67589	NM_001100418	C19orf60	TCTCCAGGACCTTAGGTTTGATGCGGAATCTGCCGAGTGATGGCGGCTCCCCAGGGATGC
A_33_P3240392	0.00673	0.000195	-9.76	1.35731	-0.85	A_33_P3240392	NM_001455	FOXO3	GATGCAGTACTTAACTTTCCTTGGTGTTTGTAGATATTGCCTTGTGTATTCCACTTAAAA
A_21_P0005134	0.00673	0.000195	-9.75	1.35587	-0.557	A_21_P0005134	BC039371	XLOC_005466	TATGGAGATTTATTTACAATGGCGAGAGCTGCTATGGGGCCATCCATAATAACACAGAAG
A_23_P502170	0.00673	0.000196	-9.75	1.35526	-0.444	A_23_P502170	NM_015522	DYNC2LI1	AAAGCCATGTAGACAAAGTGATAATGAAACTGGGAAAGACAAATGCTAAAGCAGTTTCTG
A_23_P89910	0.00673	0.000196	9.75	1.355	0.429	A_23_P89910	NM_024707	GEMIN7	TCTAGGAATTCTAAGATCCCATTGGAAGGAATGCTCTACCTCACAGAACTCTGAACCCTA
A_32_P60065	0.00674	0.000196	-9.75	1.35302	-1.07	A_32_P60065	NM_004101	F2RL2	TATTTTTCCCTTAACTCAGTGATTAGACAGGAAGGAAGACATTAGTGATTAGACAGGAGG
A_23_P61280	0.00674	0.000196	-9.75	1.35276	-0.493	A_23_P61280	NM_012133	COPG2	TTTCCCAGAATCAGACTTTTGAAGATGAATGACTTTGGAGAAGCAAATTAAACATTTGGC
A_32_P62863	0.00674	0.000196	9.75	1.35145	0.552	A_32_P62863	NM_014575	SCHIP1	AGTTCCTTTTTAGATGTGCTATTAACATTCTGTTGGATTCAGAGGGTTCCTTGAAAGTTT
A_33_P3209741	0.00674	0.000196	-9.75	1.35127	-0.565	A_33_P3209741	NM_031303	KATNAL2	TGGATGGGCTGGCACGCTCAGAAGATCTCGTATTTGTCTTAGCAGCTTCTAACCTGCCGT
A_33_P3306843	0.00674	0.000196	-9.74	1.3502	-0.459	A_33_P3306843	NM_001102657	ZNF836	GTCTTAAAACAAAATTCAATGTGGAAAAGCCTTTAGATGTTCTCCTAACTTCTGGGTTCA
A_24_P328524	0.00674	0.000197	-9.74	1.34883	-0.692	A_24_P328524	NM_003947	KALRN	TTGCATGACTGAGAATTGCTGCTGTCTTTTTTCCGTATGTCACTTTCTTGAATGTGTTCT
A_21_P0000951	0.00675	0.000197	-9.74	1.34694	-0.613	ens|ENST00000452795|linc|TCONS_00000157		XLOC_000063	GCTCCCATTGTTTGCTTGTTCAATTGTCTGTCCGTTAAATAAATAAAACCCTTTTCCTAT
A_33_P3307163	0.00676	0.000198	9.73	1.34424	0.866	A_33_P3307163	NM_001134363	RBM20	AAGTGGCCATGTCCCAGCCTCTCTTCAATCAACTGAGGCATCCGTCTGTGATCACTGGCC
A_23_P18493	0.00676	0.000198	-9.73	1.344	-0.732	A_23_P18493	NM_080685	PTPN13	GCAGATCTTAGGGATGATTAAAGGCAGCATTTGATGATAGCAGACATTGTTACAAGGACA
A_23_P138717	0.00676	0.000198	-9.73	1.34332	-0.544	A_23_P138717	NM_001005339	RGS10	ATTTCCTCTCAGGACCGTGCCGGGTTTATCATTGCTTTGTTATTTGTAAGGACTGAAATG
A_21_P0000671	0.00676	0.000198	9.73	1.3423	0.921	A_21_P0000671	NM_175617	MT1E	ATGTGGGAACAGCTCTTCTCCCAGATGTTAATAGAACAACCTGCACAACCTGGATTTTTT
A_33_P3405103	0.00676	0.000198	9.73	1.34227	0.604	A_33_P3405103	NM_020912	FLYWCH1	GGTAATTGTATTTGTTATCTAATGGTGCATGACCAATTACAACAAAACGTAGTGGGCTTA
A_33_P3226377	0.00676	0.000198	9.73	1.34172	0.531	A_33_P3226377	NM_005042	PRH2	GCCCACAAGGACCTCCACAGGGGCAGTCTCCTCAGTAATCTAGGATTCAATGATAGGTAT
A_23_P12849	0.00678	0.000199	-9.72	1.33658	-0.372	A_23_P12849	NM_178150	FBXO18	TGCCGAGGACAAGGAGCTTGAAGCCAAGATCGCAGTTGTTGAAAAGTATAACATCAGGAT
A_33_P3229027	0.00679	0.000199	9.72	1.33514	0.358	A_33_P3229027	NM_173828	RELL2	CAGGCCCTGGCCTGGCCTTCGTGCCCTTTATTCATTGTCAATAAATCCGCTCAGACCATT
A_33_P3225091	0.0068	0.0002	-9.71	1.33165	-0.523	A_33_P3225091	NM_004756	NUMBL	GATGTGGCAACGTTTTACAGTCTTGCTATTGTTTCTTGAGTCCTTTAATCTATAAGATGT
A_23_P410965	0.00681	0.0002	-9.71	1.32973	-0.741	A_23_P410965	NM_020888	KIAA1522	GGTAAATGAGCTTGACCTAGAGTAAATGGAGAGACCAAAAGCCTCTGATTTTTAATTTCC
A_23_P35564	0.00681	0.0002	-9.7	1.32842	-0.553	A_23_P35564	NM_015490	SEC31B	TTTGCATTTGTGGCACTGTCTTTGATGCAGTGATGTACTTAATGGTGCAATAAAGCTGCT
A_23_P120002	0.00682	0.000201	9.7	1.32721	0.923	A_23_P120002	NM_004510	SP110	AAGGAACGCAAAGAACTGGAAACGGAATATACGTTGTGAAGGAATGACCCTAGGAGAGCT
A_21_P0000781	0.00683	0.000201	9.7	1.32427	0.503	A_21_P0000781	NR_038366	HOTAIRM1	TGGCTTTCTGTTTTGTTGCTGTCCATTGAAGACTTTGAACATGCCGCCTTAATAAATGTA
A_23_P202117	0.00684	0.000202	9.69	1.32142	0.813	A_23_P202117	BC007377	PCGF5	GTTGACCTCAGGATACATTAAAGCTACTTAGTGGTGACTGGTTTCTGCCTACCACTTCCT
A_33_P3280157	0.00684	0.000202	-9.69	1.32114	-0.463	A_33_P3280157	NR_001290	SNORD116-19	GGAAAGCTGAACAAAATGAGTGAAAACTCTATACCGTCATCCTCGTCGAACTGAGGTCCA
A_23_P43157	0.00684	0.000202	9.69	1.32013	1.45	A_23_P43157	NM_001080416	MYBL1	ATACATATTTGGGTTGGTACTGGTTGAATCCTTCAGTTAACTGCTTTGTTGCTTTTTGCA
A_23_P15654	0.00684	0.000202	9.69	1.32013	0.688	A_23_P15654	NM_004295	TRAF4	GGATGATGCAGTCTTCATCCGTGCTGCTGTTGAACTGCCCCGGAAGATCCTCAGCTGAGT
A_24_P178093	0.00686	0.000203	9.68	1.31606	0.472	A_24_P178093	NM_006114	TOMM40	GTTCCCTGTACTGGTAGGTGACATGGACAACAGCGGCAGTCTCCACGCTCAGGTCATTCA
A_33_P3242733	0.00686	0.000203	-9.68	1.31554	-0.877	A_33_P3242733	NM_138370	PKDCC	ATATGTGAAGGCCTCTGGCTGACCTATCTGAGGGCTCGGCTGACCAGCTGACTATCCTCA
A_19_P00809992	0.00686	0.000203	-9.68	1.31446	-0.682	A_19_P00809992	NM_138787	C11orf74	GGGAGTGTTTGGAACTGATTCTTCGGAAAACATTTTTACCTAAGCAAAAGTTACTCATAA
A_33_P3280549	0.00686	0.000203	9.68	1.31289	0.359	A_33_P3280549			GCCAAAGGACTTAGGGCTGCCTACAGAAGCATATATTTCAGTAGAAGTCTATGAAGATGG
A_23_P165691	0.00687	0.000204	9.67	1.31086	0.415	A_23_P165691	NM_005805	PSMD14	TGGAGGAACATGTGGATGTACTTATGACCTCAAATATTGTCCAGTGTTTAGCAGCTATGT
A_33_P3373598	0.00688	0.000204	9.67	1.30934	1.61	A_33_P3373598	NR_002794	TREML2P1	ATCAGGAAGAAGTGTGAGCCTGGTTTCACCCAAGTCTGGGTGAAAGGGCCCCGCTACTTG
A_24_P44462	0.00688	0.000204	9.67	1.30768	0.559	A_24_P44462	NM_000366	TPM1	CCTTGAAAGCATTAATGGCTGCAGAGGATAAGTACTCGCAGAAGGAAGACAGATATGAGG
A_33_P3374563	0.00688	0.000204	-9.67	1.30742	-0.43	A_33_P3374563	NM_018418	SPATA7	GAGTTATCAACTCTTAAAATCATGGAAATGAGCATTGAGGACTGCCCTTTGGATGTTTAA
A_33_P3223749	0.00689	0.000205	-9.66	1.3045	-0.526	A_33_P3223749	NM_004229	MED14	CCAAGTGATTTTCTCTAATAATCGGGTTGGGACTTAACTTTAAGGTGTTTTCAATGTGAT
A_23_P81898	0.0069	0.000205	9.66	1.30229	2.48	A_23_P81898	NM_006398	UBD	ATTTGGGTGGGATGGGTAGGATGAAGTATATTGCCCAACTCTATGTTTCTTTGATTCTAA
A_23_P153964	0.0069	0.000205	9.65	1.30139	0.552	A_23_P153964	NM_002193	INHBB	GTGAACTATGCAATTTAAAGGGTTGACCCACACTAGACGAAACTGGACTCGTACGACTCT
A_23_P253177	0.00691	0.000206	-9.65	1.29893	-0.412	A_23_P253177	NM_001032296	STK24	GATTTGTATATAATGTCATTTTTACGGAAACCCTTTCGGCGTGCATAAGGAATCACTGTG
A_24_P377489	0.00692	0.000206	-9.65	1.2968	-0.356	A_24_P377489	NM_015622	CCZ1	CCATGAGTGATTACTGGGTTGTTGGAAAGAAGTCTGATCGGCGGGACTCCTATGTTATTT
A_33_P3681776	0.00693	0.000206	9.64	1.29518	0.367	A_33_P3681776	NR_029409	LOC255512	TTTTTGGCTTTTATCTTACATATAAACAAGCGTACCCAGGTGGACGCCTTCCTCCTCGTG
A_33_P3216994	0.00693	0.000207	9.64	1.29307	0.682	A_33_P3216994	NM_015601	HERC4	TACACATGTGGATGTAATGATCTAGGACAGCTAGGTCATGAAAAATCCAGAAAGAAACCA
A_23_P103110	0.00693	0.000207	9.64	1.29292	1.3	A_23_P103110	NM_012323	MAFF	CTCCCTGGGAAAAGTGGCGTATGGCCCTGAGCTGGGCTTTATATTTTATATCTGCAAATA
A_23_P52647	0.00694	0.000207	9.64	1.29134	0.634	A_23_P52647	NM_006795	EHD1	GAACTGGCCTTGTTCTCCTAGCCCGTCACTCCATACAGTATTAGGTGAGGATGGATGCGG
A_23_P393620	0.00694	0.000207	9.63	1.28946	0.642	A_23_P393620	NM_006528	TFPI2	CTGTGGAGGGAATGACAATAACTTTGTTAGCAGGGAGGATTGCAAACGTGCATGTGCAAA
A_23_P416751	0.00694	0.000207	-9.63	1.28936	-0.587	A_23_P416751	NM_173530	ZNF610	ATGTGGCAAAATCTTTAGTTAGAATTCACACCTAGCACAACATTGGAGGACTCAGGAGAA
A_33_P3365810	0.00694	0.000208	9.63	1.28912	0.498	A_33_P3365810	NM_002949	MRPL12	CCTGACCGAGGCGAAGCCCGTGGACAAAGTGAAGCTGATCAAGGAAATCAAGAACTACAT
A_33_P3368895	0.00694	0.000208	-9.63	1.28781	-0.365	ens|ENST00000427050			CTTGATGTCCAGCTCCTGGTCCTGCTGGGCGGTGTAGTCCCACTTGGCTATCACAATAAC
A_23_P94230	0.00694	0.000208	9.63	1.28728	0.365	A_23_P94230	NM_015364	LY96	TGAAGCTATTTCTGGGAGCCCAGAAGAAATGCTCTTTTGCTTGGAGTTTGTCATCCTACA
A_19_P00801821	0.00694	0.000208	9.63	1.28588	0.45	A_19_P00801821			GTAAAACCCAAAAAGAAGAAAAAGCAAAAGCCCCAGGAGGCTCCTCAGGAGAATGGAATC
A_23_P53646	0.00694	0.000208	-9.62	1.28461	-0.379	A_23_P53646	NM_139207	NAP1L1	AAATTGAAGTTTTAAGGGACGTCAGTGTTTATGCCATTTTTCCAGTTCCAAAATGATTCC
A_23_P70818	0.00694	0.000208	-9.62	1.28438	-0.542	A_23_P70818	NM_005631	SMO	GGTGGGTGAGGAGATTCCCACCTTCCATAGCCTCCAAACATGTTCCCAAGGCCCCACTTT
A_23_P129209	0.00694	0.000208	-9.62	1.28393	-0.997	A_23_P129209	NM_002168	IDH2	GCGTTTCAAGGACATCTTCCAGGAGATCTTTGACAAGCACTATAAGACCGACTTCGACAA
A_33_P3370364	0.00694	0.000209	9.62	1.28384	0.399	A_33_P3370364	NM_004248	PRLHR	TTTAGAAAGGTCTTGCTATTGTTTCTCCCCTTTCCTCCCCAACTACTATTTAAAAATGAT
A_33_P3228558	0.00694	0.000209	9.62	1.28225	0.379	A_33_P3228558	NM_199282	ARHGAP27	CACAGGGGCCTCATACCATATGTCTAAATATTTAAAAGTTATCAATCAAGCTAACAACTG
A_21_P0000300	0.00694	0.000209	9.62	1.28165	0.491	A_21_P0000300	NR_002918	SNORA48	GTTCATCCCAGCTTGGCTTTTGATCCGTGCCCATGCCTGGTTCATGCCTTGGACACATAG
A_33_P3365193	0.00695	0.000209	-9.62	1.27958	-0.465	A_33_P3365193	NM_001008219	AMY1C	TTCATGCCTTCTGACAGAGCGCTTGTCTTTGTGGATAACCATGACAATCAACGAGGACAT
A_24_P175187	0.00696	0.00021	9.61	1.27781	1.27	A_24_P175187	NM_017654	SAMD9	CAACCAGCGATACGTAATCAAAATGTAATTTTCCCCTAATAAAATTATGGATATGGGCAG
A_21_P0000682	0.00696	0.00021	-9.61	1.27525	-0.75	A_21_P0000682	NR_037642	LOC100527964	GGAGTGTCTGATGCAACTTTGAATTATGCAAATGGGAAATAGTGCACTTGTGTACAATCT
A_33_P3260605	0.00696	0.00021	9.61	1.27475	0.588	A_33_P3260605	NM_003798	CTNNAL1	CAAAAGTGTTGTTGCTGGCAGACCGAGTAGTCATTAAACAGATAATAACATCAAGAAATA
A_23_P217228	0.00696	0.00021	-9.61	1.2741	-0.537	A_23_P217228	NM_016157	TRO	CCCCATGTTTACAGATACCGCTAATAAATTGCAGTAGTCCTTCCCATGGAGCCAAAGTAC
A_32_P155247	0.00696	0.00021	-9.61	1.27392	-0.435	A_32_P155247	NM_000146	FTL	CTTCTATTTCGACCGCGATGATGCGGCTCTGGAAGGCGTGAGCCACTTCTTCCGCGAATT
A_23_P99927	0.00698	0.000211	-9.6	1.2709	-0.587	A_23_P99927	NM_016395	PTPLAD1	ATGAGACCGGACGATTCAGTTTCACATTGCCATATCCAGTGAAAATCAAAGTTAGATTTT
A_21_P0009537	0.00698	0.000211	9.6	1.27004	1.76	linc|TCONS_00026471		XLOC_012799	GAGGAGAATTTATTTTAGTTTTTCCCAGTAAGAGAATCCACTTCTCTTGCCCATATTCAT
A_32_P471485	0.00698	0.000211	-9.6	1.26878	-1.33	A_32_P471485	BC025765	RTKN2	AAATGCATTGTTCTGAGTTATAAGTAGTAATTCAGGCCTTCTTACAAGCTGTATTGAACC
A_23_P166826	0.00699	0.000212	9.59	1.26699	0.393	A_23_P166826	NM_018403	DCP1A	CATTCTCAGTGATAATGGAGGTTTCACTGTGAAGCATCACCAGCAGATCCTTGTTTTGAC
A_23_P333063	0.00703	0.000213	-9.58	1.25978	-0.53	A_23_P333063	NM_003079	SMARCE1	CAAATAGAGGAACGACACCAGGAGAAGAAGAGGAAATTCCTGGAAAGCACAGATTCATTT
A_33_P3353816	0.00704	0.000213	-9.58	1.25786	-0.464	A_33_P3353816	NM_000885	ITGA4	GGGAGCAGTGAATCAAGGCAGACTTATGAAATCTGTATTATATTTGTAACAGAATATAGG
A_33_P3304527	0.00704	0.000214	9.57	1.25639	0.92	A_33_P3304527	NM_021035	ZNFX1	AAAGTAACGTGAAGGAATTCAGGTGACTCAGACATGGAGGAGAGAAGACCTCATCTGGAT
A_24_P943781	0.00704	0.000214	9.57	1.25637	0.386	A_24_P943781	NM_024913	C7orf58	GCTTTGTTGTGAGATAACATCACACTGTTACAATGGATTTTAGAGGTTTGTCTTTTTTGG
A_21_P0008202	0.00704	0.000214	9.57	1.25565	0.475	A_21_P0008202	XR_109147	DNAJC3-AS1	AAGGCAACATAATGTAATGTGAAGAATAAAGGAGTCAGATCCAGGAAACCCCATAACTAT
A_23_P356616	0.00706	0.000215	9.56	1.2504	0.598	A_23_P356616	NM_145804	ABTB2	TTCTTCAGCTGTCTGGCCGCACCTTAAAAACTATTTATTCACCAAAAGCCCCAGGCATTT
A_21_P0003432	0.00706	0.000215	-9.56	1.25033	-0.595	ens|ENST00000509548|linc|TCONS_00007680		XLOC_003776	TGCAAAAGAACAACTTATCACTTTTTATTTTCAAGCCACTTCCCTCCAGCCATGTACATT
A_23_P94998	0.00706	0.000215	9.56	1.24913	0.614	A_23_P94998	NM_012318	LETM1	TCCAGGAAAGCAGCTGCACTCAGACAATGCCTTCTCCATTACTTGAAGCTTCTTTCTGTT
A_24_P36868	0.00707	0.000215	-9.56	1.24734	-0.499	A_24_P36868	NM_025160	WDR26	GGGAATAGATCCACAAAAGCATGTATGTACTTACAAACCAAGCTGTAGAGATCAAGAAAA
A_33_P3303577	0.00708	0.000216	9.55	1.24438	0.319	A_33_P3303577	NM_198563	TMEM110	CAGTGTTACCAGGTTGGGGGTATGTGTTTATTTCCTACAAAGTACTTACGGGACTAATGG
A_21_P0013753	0.00708	0.000216	9.55	1.24317	0.402	linc|TCONS_l2_00030147|linc|TCONS_l2_00030148		XLOC_l2_015451	CATTGTTGTTAGTTTACCAAATCCATGATGCCACTTACCTGTGTGTTTGGTAACAAAAAA
A_33_P3220530	0.00708	0.000216	-9.55	1.24313	-0.408	A_33_P3220530	NM_006275	SRSF6	CTTCCTCCCGATTTGTTCACCTATTTTGTGCTTTAAATCTCAATAAAATACTTACTGAGG
A_19_P00805840	0.00708	0.000216	-9.55	1.24289	-0.48	A_19_P00805840	NR_026777	ZNF37BP	TCATACCAGAGATTCATTGTACCTTGTCACAACTGCAAACAATATCTGAGTGGAATATTC
A_33_P3392177	0.0071	0.000217	9.54	1.23927	0.449	A_33_P3392177	NM_001114086	CLIC5	AAGTTCCTGGATGGGGATGAGCTGACCCTGGCTGACTGCAATCTGTTGCCCAAGCTCCAT
A_21_P0008550	0.00711	0.000217	9.54	1.23733	0.74	linc|TCONS_00023171|linc|TCONS_00023170		XLOC_011119	TACCAGTTTGAATCTGCCTAGGACACTAAGGCTCCCACCCCCTAATTTACCTTATAAATT
A_23_P139123	0.00711	0.000218	-9.54	1.23543	-1.07	A_23_P139123	NM_000062	SERPING1	GACAACATTTGATCCCAAGAAAACCAGAATGGAACCCTTTCACTTCAAAAACTCAGTTAT
A_23_P54840	0.00712	0.000218	9.53	1.23437	0.96	A_23_P54840	NM_005946	MT1A	AAATGCAACTCCTGCAAGAAGAGCTGCTGCTCCTGCTGCCCCATGAGCTGTGCCAAGTGT
A_23_P35148	0.00712	0.000218	9.53	1.23246	0.409	A_23_P35148	NM_005645	TAF13	TGAAGATATCGTCTTCTTGATTCGAAAGGACCCAAGGAAGTTTGCCAGGGTTAAAGACTT
A_23_P59528	0.00713	0.000219	-9.53	1.23148	-0.309	A_23_P59528	NM_020186	ACN9	AATGCTATTCTCATCCAGCCATATTAGTCTTCTGGCTTTTCTTTAGCTTCATCAAATAAG
A_21_P0010039	0.00713	0.000219	9.52	1.22908	1.08	tc|THC2657240|linc|TCONS_00028389		XLOC_013743	GCTTAAATACCTTTGAAATTCTCCTTTTTATTTCCATACATGTTTACCGAGCACCCACTA
A_33_P3302632	0.00713	0.000219	9.52	1.22811	0.494	A_33_P3302632	NM_003523	HIST1H2BE	AAGTAAACTTGTCCCTGCAACTGCCTTAGTAAACCCAAAGGCTCTTTTCAGAGCCACTCA
A_24_P73599	0.00713	0.000219	-9.52	1.22798	-0.64	A_24_P73599	NM_172217	IL16	ATGAAACTCCACCTTGCGGGGATAAAGAGAGAAAAACAAATTCATCAAATGGAAGACACA
A_33_P3226202	0.00714	0.00022	-9.52	1.22648	-0.373	A_33_P3226202	NM_015091	FAM179B	CAGGTCTTCTATAGCTTTTTTCAGAATTCATGGGCTTACAAGTACTGTATGCATCTTTAA
A_23_P168556	0.00715	0.00022	9.52	1.22459	0.602	A_23_P168556	NM_004603	STX1A	TCTTGGTACAACCAGCTGCCCATTTTGTGAAATTTTTATGTAGAATAAACATTTGTATCT
A_33_P3335966	0.00715	0.00022	9.52	1.22389	0.578	A_33_P3335966	NM_001018005	TPM1	CTCGCAGAAGGAAGACAGATATGAGGAAGAGATCAAGGTCCTTTCCGACAAGCTGAAGGA
A_23_P397248	0.00716	0.00022	-9.51	1.22147	-0.897	A_23_P397248	NM_006536	CLCA2	AATTTTTCTTTTCTCCTTATCTGTGCAGAACAGGTTGCTTGTTTACAACTGAAGATCATG
A_23_P69810	0.00716	0.000221	9.51	1.21988	0.53	A_23_P69810	NM_032717	AGPAT9	GTAACAAAGAGCTTAGTTTTCCTTGTTTGAATGCTGTAGATCTGTACCTAGTACCCCTCC
A_23_P21706	0.00716	0.000221	9.51	1.21973	0.54	A_23_P21706	NM_001905	CTPS	TTTCTTCCAGGATGGTGTTACTGCAGTTGAAGGGCAATATGAAGTTACTTTCTTAATGTG
A_23_P73150	0.00716	0.000221	-9.51	1.21926	-0.717	A_23_P73150	NM_031421	TTC25	CAGGAAGCTGGTGTTCAGAGGGATCATGGGATTTTATTAAACTGGATTTTCAAGCGATTT
A_33_P3269924	0.00716	0.000221	-9.51	1.21899	-0.981	A_33_P3269924	AK090537	HIP1R	AGAGGGGAGAGTGTCATTGTGTGCCTTTTGACACATACATTAAGACCAAAAAGGAAAAAA
A_24_P12065	0.00716	0.000221	-9.5	1.21712	-1.01	A_24_P12065	NM_004354	CCNG2	ACACATGCAAATTGTCAGCTTATTGAGACAACCCACTTAGATTCATATATGGACAAGGAC
A_23_P3911	0.00718	0.000222	-9.5	1.21367	-2.34	A_23_P3911	NM_020405	PLXDC1	CCCGCATAATTTTAAGACGGTTCTTTAGGACATTAGTCCACCATCTTCTTGGTTTGCTGG
A_23_P107724	0.00718	0.000222	-9.49	1.21225	-0.408	A_23_P107724	NM_013380	ZFP112	TGCTGCATTTCTTAACGTTTGGTCTCTATACATTATACCATCTGCTGAAGTTTAGCTTTG
A_23_P85777	0.00718	0.000222	-9.49	1.21221	-0.511	A_23_P85777	NM_014236	GNPAT	TCAGCTTCTCGATCAAGGTACCTCTCAATGTTATGATGTATTATCTTCTGATGTGCAGAA
A_23_P91390	0.00718	0.000222	-9.49	1.21205	-0.728	A_23_P91390	NM_000361	THBD	ACAGGGTCTGCAAGGTCTTTGGTTCAGCTAAGCTAGGAATGAAATCCTGCTTCAGTGTAT
A_23_P304110	0.00718	0.000223	-9.49	1.21128	-1.32	A_23_P304110	NM_175873	ANKRD43	ACTTAAGGCAGTCTTTCATGGAATGTTTTGATTGAGCAATGAAATAAACAGTCCTCCATT
A_33_P3233906	0.00718	0.000223	-9.49	1.20948	-0.848	A_33_P3233906	NM_005855	RAMP1	CTTCCAGCCAAGAAGAGCTCACAGGAGTCCAGAGTAGCCGAGGCTCTGGTATTAACCTGG
A_33_P3230698	0.00719	0.000223	9.49	1.20805	2.65	A_33_P3230698	NM_001244008	KIF1A	ACTGTGCGTGCACTTGAGGCTCTGTCCAATTAAGAAATAAATGTGGCTCTTACTCAACAC
A_19_P00328579	0.00723	0.000225	9.47	1.20092	1.77	A_19_P00328579	NR_027104	LOC285401	ATTCAGACTGCAGCTTCCTGGTTTTAGACATCCCCACTGGCAATTGGGACATCTATTTTG
A_33_P3420204	0.00723	0.000225	-9.47	1.20048	-0.771	A_33_P3420204	NM_001098482	CRTC1	GCTGCTTTTGTCTTTGTACCTTTGCATCCTTTGTAATGAAACGTAATAAAAATCCAACGT
A_23_P15123	0.00724	0.000225	9.47	1.19801	0.4	A_23_P15123	NM_019116	UBFD1	ATCTGAGGTGATGTGGTGACTGAAGCCAGAGGTGATGTACTTTCACCATTAGCTTAATTT
A_19_P00809697	0.00724	0.000225	-9.47	1.19672	-0.511	A_19_P00809697	BC025320	XLOC_000670	ATCTGAATTTACGCTCTGTAGCGTAACGAGAGGTCAATAAGATTAAACGGGGGCTCAGGA
A_23_P18518	0.00724	0.000226	-9.46	1.19563	-0.424	A_23_P18518	NM_152402	TRAM1L1	TATCTCTGTGGGCCATTGTGTTTATCTTGGGTAGACTTGTGACTTTAATTGTTTCCGTAC
A_23_P28485	0.00724	0.000226	9.46	1.19527	0.84	A_23_P28485	NM_012198	GCA	TGGTGGTGTTTGAGGGTTGGCTAGAAATGAAAGCCTGGATTTTGTGCCATGTTTGTAATA
A_33_P3327847	0.00725	0.000226	-9.46	1.19398	-0.493	A_33_P3327847	NM_003901	SGPL1	CTGGGTAGGCAAAGTCAGATTTTTGAGAACCTTTTTCCTGATTTGAAGTTTTAATTACCT
A_23_P138058	0.00725	0.000226	9.46	1.19365	0.477	A_23_P138058	NM_015658	NOC2L	TTCACTCCCCCAAGTCTTTGAAAATTTGTTCCTTTCCTTTGAAGTCACATTTTCTTTTAA
A_32_P175739	0.00726	0.000227	9.46	1.1901	0.541	A_32_P175739	NM_000189	HK2	CAATCTTCGGGGTGTGATGAATAGCAAATCATCTCAAATCCTTGAGCACTCAGTCTAGTG
A_21_P0011879	0.00729	0.000228	9.45	1.18456	1.32	A_21_P0011879	BC014149	XLOC_l2_007802	TTCCCTAATTGGCACTTACAACATTCCAGAACATTCTATGGTACCTTAAGTTTCTCCTCC
A_33_P3219651	0.00729	0.000228	9.44	1.18414	1.13	A_33_P3219651	NM_133468	BMPER	CTTTCGTCTTCAGTTGAATTGGTGAAAACATCAACAAAAACAAAACCCACTGTGTCTTAA
A_21_P0009481	0.00729	0.000228	9.44	1.18319	0.864	A_21_P0009481	NM_004163	RAB27B	CAAATAGGGCTTCTGTGTCCATAGCCTTGTAAGAGATACTGATTGTATCTGAAATTATTT
A_23_P119337	0.00729	0.000228	9.44	1.18317	0.689	A_23_P119337	NM_012068	ATF5	ACAGAGAAGCAGCTGGGAGCTTGGAAACCTGGTCTCTTGAATTTCAAACCTGGTTTCTTA
A_23_P259189	0.00729	0.000228	9.44	1.18305	0.343	A_23_P259189	NM_013943	CLIC4	CTGCATATTGTCAAGGTGGTGGCCAAAAAATATCGCAACTTTGATATTTCAAAAGAAATG
A_21_P0009637	0.00731	0.000229	-9.43	1.17831	-0.566	linc|TCONS_00026734		XLOC_012879	CCGGGCTCCATTTGAGACGTCTGATGTTCATAATGCCAAGAATTATTTATTTGTAATAAT
A_32_P183904	0.00731	0.000229	-9.43	1.17789	-0.911	A_32_P183904	NM_138356	SHF	GGACGTGATCTTTCAAACCTTTCTTCTCCTGGGATCCAGTAGAAGCTGGAGATTCCTTAA
A_33_P3254606	0.00732	0.00023	9.43	1.17578	0.927	A_33_P3254606	NM_001083961	WDR62	GCCCTGCTGCTTCTGAGGACTTAGGTATTTTAAGCGAATAAACTGACAGCTTTGAGGAAT
A_23_P93032	0.00733	0.00023	-9.43	1.17354	-0.675	A_23_P93032	NM_032367	ZBED3	CATTCCATACCAAAGACTTATCACACCATGTGCCTATACACCCAGCAGCCCAAGGTGGAG
A_23_P82748	0.00737	0.000232	-9.41	1.16681	-0.329	A_23_P82748	NM_020189	ENY2	CATTCCTTGCTCAGCATGCCAGCCTTTAAGATTGAATTAGATTGTGTTGTTGTGGTTTTA
A_33_P3268582	0.00737	0.000232	-9.41	1.16556	-0.634	A_33_P3268582	NM_001005221	OR4F29	ATGAAGGCAGCAATAAAGAGAGTATGCAAACAGCTAGTGATTTACAAGAGGATCTCATAA
A_33_P3274696	0.00737	0.000232	9.41	1.16547	0.386	A_33_P3274696	NM_024531	GPR172A	TAGGGTAAGCCCCTGAGCCTGGGACCTACATGTGGTTTGCGTAATAAAACATTTGTATTT
A_23_P371682	0.00737	0.000232	-9.41	1.16522	-0.513	A_23_P371682	NM_005708	GPC6	GCCTGACACTTTCATCAGACAGCAGATTATGGCTCTCCGTGTGATGACCAACAAACTAAA
A_21_P0000292	0.00741	0.000234	9.4	1.15716	0.683	A_21_P0000292	NR_002829	P2RX6P	ATTTCCATCACAACCAAACTCAAAGGGGTTTCCGTGACTCAGATCAAGGAGCTTGGAAAC
A_33_P3270509	0.00741	0.000234	-9.4	1.15683	-0.386	A_33_P3270509	NM_003031	SIAH1	ACAGAAAATAAGGCACCCATCTGTCTGCCAACCTAAAACTCTTTCGGTAGGTGGAAGCTA
A_33_P3229873	0.00743	0.000234	-9.39	1.15423	-0.45	A_33_P3229873	NM_001143757	LRRC27	GTGGGACTTCACCCTGTGATCCTGTGCCTCAGTTCTCCTTAATAAACTCCATTTCATATG
A_23_P345361	0.00743	0.000235	9.39	1.15235	0.521	A_23_P345361	NM_145055	C18orf25	TGTAGATATAAAAATGATTGTGCCCTAACCAAACTTCCTCAGATTGTGCACTGTTTGTTT
A_19_P00318954	0.00743	0.000235	9.39	1.15221	0.763	linc|TCONS_00025759		XLOC_012568	CCTGCGGCTCCGTCGAATCTGCAGTGAAGGCCTTTGGGAAGCGTGGGTTATGTGGGTCCA
A_23_P258108	0.00743	0.000235	-9.39	1.15113	-0.365	A_23_P258108			GTGAGCCCAGGTGTTGCTTGTTCAATATCCCAAGCCCAGAAAGATGAGTTCATCCTTAAA
A_23_P61050	0.00744	0.000235	9.38	1.14939	0.564	A_23_P61050	NM_152649	MLKL	GAAGTGACTGTATGCCAGTTCCAAGCCTAGGTTTCAAGAGGCCTTATAAATGTCTGTTGG
A_23_P79703	0.00744	0.000235	-9.38	1.14789	-0.452	A_23_P79703	NM_000183	HADHB	TAGCTCCTCTTAGGAAAACAGTTCTTGTGGCCTTCTATTAAATACTTTGCACTTAAGCCT
A_23_P354805	0.00744	0.000236	-9.38	1.1474	-0.841	A_23_P354805	NM_007249	KLF12	AATGGTGTCTCAGACATATTCTGTTGGTGCATTGCTTTTCTGTATTCAACTTTCCTATGA
A_23_P156620	0.00745	0.000236	-9.38	1.14616	-0.63	A_23_P156620	NM_007149	ZNF184	ACTTTAGTTTGTCCTTTTGTTAAGTACTGAAGAATCAGAGTGGATTTAGAAACTGCCTTG
A_33_P3340105	0.00747	0.000237	9.37	1.14196	0.418	A_33_P3340105	NR_033774	BASP1P1	AAACCTAAAAAGACTAAGGCGCCTGCAGCTCCTGCCACCCAGGAGACCATAAGTGACGGG
A_33_P3283300	0.00749	0.000238	9.36	1.13826	0.366	ens|ENST00000469758|ens|ENST00000470476|tc|THC2631812|tc|THC2695568		FAM204A	AGAGACTCGTGCTGTCTCTTTGTCCCTTTCCTGATGGTGTTACTTCGATTAACTACTTCA
A_23_P119362	0.00749	0.000238	9.36	1.138	0.614	A_23_P119362	NM_001425	EMP3	TGTTCATGTTCCAGCTCTACACCATGCGACGAGGAGGTCTCTTCTATGCCACCGGCCTCT
A_24_P18105	0.00749	0.000238	9.36	1.13597	0.539	A_24_P18105	NM_032466	ASPH	GCTCTGTTGAAAATAATCCTTTGTCAGAAAAGAAGGTAGCTACCACATCATTTTGAAAGG
A_33_P3360530	0.00749	0.000238	9.36	1.13421	1.02	A_33_P3360530			TTGTGATGGATGAGCACCTCATGGCTCCCAGGACTCCAGAACTACCACCGTCTGCATGCA
A_23_P68628	0.00749	0.000238	9.36	1.13392	0.383	A_23_P68628	NM_031232	NECAB3	CCTGGTGGAAGGGCTCTCAGCCCAGGGATCAGGGACTGGGCTGCTTGCTTTCTATTTATT
A_24_P218970	0.00749	0.000238	-9.36	1.13382	-0.65	A_24_P218970	NM_001417	EIF4B	TTTTTAAGCTTCCCTTGAGAGAATAAATGGTAATGGAGAGAACTATTTAACAAGGTCCTG
A_19_P00812135	0.00749	0.000239	-9.36	1.13355	-0.477	A_19_P00812135	BC025320	XLOC_000670	CTTTATCTTGTTGATCGGAAGTCTGCCAGCCCAATTTATGATGGAACATAAGATCTCTAA
A_23_P209360	0.0075	0.000239	-9.35	1.13156	-0.491	A_23_P209360	NM_052920	KLHL29	ACACAGATGACATTGAAATTCGTTTCTCTCCTCATCTATCACACTGGAGCAAAACTGGCT
A_33_P3254335	0.00751	0.000239	-9.35	1.12951	-2.27	A_33_P3254335	NM_207406	BEND4	TCTAGAATGCCACGTGTTCTGTTGGGGATAAAATTGCACAATAAATGTCAAGTCTCTGTT
A_23_P214969	0.00751	0.00024	9.35	1.12875	0.351	A_23_P214969	NM_006079	CITED2	CCACCCCCATATGTACAGATGATAATAGGGTGTGGAATGTCGTCAGTGGCAAACATTTCA
A_23_P48740	0.00752	0.00024	-9.34	1.12633	-1.11	A_23_P48740	NM_013989	DIO2	GCCCATGTCACTGGTCAGCGTGGTTTTTATGTGTATTAGGATTGGGGGATGTGAAGAAAT
A_33_P3259148	0.00752	0.00024	-9.34	1.12534	-0.59	A_33_P3259148	NM_001145045	ZNF286B	GCATTTCAAATGTTTTTGGTTATCTGTAAACTAAATGTGCCCTTATTGGCTCACTTGTCA
A_23_P166663	0.00752	0.000241	-9.34	1.12425	-0.471	A_23_P166663	NM_012096	APPL1	CCTCAGGCTCTACAATCTAGGGGTGGTAAATGTGTTTCCACTATACTTGGGAAAAGGTCA
A_23_P50426	0.00752	0.000241	-9.34	1.12422	-0.322	A_23_P50426	NM_015493	KANK2	TGCGCCCATTCTCTTCTCACGCATATCCATGAGCTTTAATTTCACTTTCTGATCACGGTA
A_24_P579356	0.00752	0.000241	-9.34	1.12369	-0.884	A_24_P579356	NM_001010000	ARHGAP28	CAGCTCACTTGGAAATATGATTCTTGGAGTCAATGATCTCTAAACAAACTGGATTATCAA
A_33_P3431595	0.00752	0.000241	9.34	1.12326	0.555	A_33_P3431595	NM_173687	C8orf31	GTCTGTGTGCTAGGGAAGCGATGAACCATACTGTTAGTCTATTAAACGTAACTCAACCTG
A_33_P3249414	0.00755	0.000242	9.33	1.11897	0.707	A_33_P3249414	NM_015431	TRIM58	CCCCCAATGCTGGTTTGTATGTGGTTATCATTCAATCTGTATTTGTTGAATGAATAAATG
A_33_P3280521	0.00755	0.000242	-9.33	1.11711	-1.22	A_33_P3280521	NM_021647	MFAP3L	CATGTGATCCATCCTGTATTTTGATTGATGCTTTAATAAAGGGTTTGCACAGCTGTGTGG
A_33_P3372924	0.00756	0.000243	-9.32	1.11495	-1.66	A_33_P3372924	AK123980	ADCK3	TTTCCATAAGTGGGTGGATGGGTTCCTGAGCTCTCTACTGTTAATAGAACTTGCTCTCTC
A_32_P141238	0.00757	0.000243	-9.32	1.11329	-0.805	A_32_P141238	NM_020373	ANO2	AAACCTGGGCTTGTCTCCACTTCACGTCACAAAAACGTTTGGAGCTAAATGCAGATAACC
A_24_P405621	0.00757	0.000243	-9.32	1.11286	-0.535	A_24_P405621	NM_007184	NISCH	TGAAGTCCAGTGGCAGGTGTTTGTCCCCAGTGCTGAGAGCAGAGAGAAGCTCATCTCGCT
A_33_P3240053	0.00757	0.000243	9.32	1.11236	0.582	A_33_P3240053	NM_001015072	UFSP1	TTCTACAACCTGTGCTTGACCAGCCTTAGCTCCCAACAGCAGCAGCGCACCTTGGACTGA
A_23_P96501	0.00759	0.000244	9.31	1.10762	0.545	A_23_P96501	NM_001003811	TEX11	ATATGCTGTATAGTCAGCTTGTGGAAGCATTGAGTAACAACAAGGGCCCAGTTTTTCATG
A_21_P0001044	0.00762	0.000245	9.3	1.10353	0.857	ens|ENST00000420807|tc|THC2736270|linc|TCONS_00000361		XLOC_000508	AGATTGTGGTGCTTGATGATGGAATGGTGCATAAATAAATAAACACGGGCTCTCAATCAA
A_23_P152047	0.00762	0.000245	-9.3	1.10294	-0.578	A_23_P152047	NM_138967	SCAMP5	GGAGAGAACCAGTATGAGAAGTGGGGGCAGGGCACACATTCATCTTTGTAGGAAGGTCTG
A_23_P30200	0.00763	0.000246	-9.3	1.10035	-0.948	A_23_P30200	NM_020957	PCDHB16	AAAGTTCTATTTTCCCTGTATTGGTATCTCCTTAAATAAAATAAAATATTCCTATTGTAA
A_21_P0004636	0.00763	0.000246	9.3	1.10021	1.01	A_21_P0004636	BC044856	XLOC_005184	TTAATTGGTTCAGTTTTCTTCCATTTCTCCTGAGCTCACCCTGACCCTATGCACTGCTGA
A_21_P0001471	0.00763	0.000246	9.29	1.09828	0.773	linc|TCONS_00001406		XLOC_000721	ATGTTTGCAGGTGCCTGCCTGTGTTTACAAAATCCATCCCAGGAAACCACATGACATTTG
A_23_P1552	0.00764	0.000246	-9.29	1.0969	-0.889	A_23_P1552	NM_001814	CTSC	AGTCGAAAAATCCCAAGGCCCAAACCTGCACCACTGACTGCTGAAATACAGCAAAAGATT
A_19_P00804950	0.00764	0.000247	-9.29	1.09606	-0.517	tc|THC2658268|linc|TCONS_00009947		P39188	CCCACTTATACAATCATTCAGTGTATTGAACTACCCTGTGAAAAGATAAGTACAATTGCA
A_33_P3219895	0.00764	0.000247	9.29	1.09578	0.457	A_33_P3219895	NM_001134774	KLC2	GGTGGCAGGAGGGGCTCCCCCTGTTGCGGGTGAGGCGGCTGCTCTCATATTTTCAGATGT
A_24_P854492	0.00765	0.000247	-9.28	1.09291	-1.39	A_24_P854492	NR_003491	MIAT	CAACAAAGGAGCGTCACTTGGATTTTTGTTTTCATCCATGAATGTAGCTGCTTCTGTGTA
A_21_P0010536	0.00765	0.000248	9.28	1.09209	0.658	A_21_P0010536	NM_018284	GBP3	TTATTCAGAAGTTACAAGACCTGGAGAAAAAGTACTATGAGGAACCGAGGAAGGGGATAC
A_33_P3818959	0.00768	0.000249	-9.27	1.08725	-0.636	A_33_P3818959	NM_152486	SAMD11	CACTCAACACAATGGCCCTGCCTCCCACCGCTTTATTTCTTTCGGTTTCGGATGCAAAAC
A_23_P68942	0.00768	0.000249	-9.27	1.08681	-0.467	A_23_P68942	NM_000967	RPL3	GCTACCATCACCGCACTGAGATCAACAAGAAGATTTATAAGATTGGCCAGGGCTACCTTA
A_24_P103060	0.00769	0.000249	9.27	1.08472	0.645	A_24_P103060	NM_139279	MCFD2	GCATCCTTTCAAGAATATTAGATAATTGGAGCTGAGTACTCAGGAACTTGACTGTAGTAG
A_23_P55990	0.00769	0.000249	9.27	1.08398	0.427	A_23_P55990	NM_003827	NAPA	AGGTGGCTGGTTACGCTGCGCTGCTGGAGCAGTATCAGAAGGCCATTGACATCTACGAAC
A_21_P0014699	0.00769	0.000249	-9.27	1.08323	-0.526	A_21_P0014699	XR_111901	LOC100508118	TCGTGTTGGGCATGGAGGACTAAGGCCAGTGTGAAGATAAGTCACCGATTCTTTAAAAAA
A_32_P208424	0.00769	0.00025	-9.27	1.08266	-0.493	A_32_P208424	NM_002107	H3F3A	ACTTTTCTAACTGAGTTGTCCTACATGCAAGTACATGTTTTTAATGTTGTCTGTCTTCTG
A_21_P0014083	0.00769	0.00025	-9.26	1.08072	-0.398	A_21_P0014083	XR_108380	AGAP1-IT1	TCCAGATTCCAGAAATTTCTATGGAACATTTCCTGAACCATCCTCCTGGTTTCTTCCCTT
A_23_P58464	0.00769	0.00025	-9.26	1.07961	-0.811	A_23_P58464	NM_018939	PCDHB6	CTAAATCTTACTTATGTTTGGAGATCTCTTTTAACTTAAAGTTACATGGTCTGTTTCTTG
A_23_P50591	0.00769	0.00025	-9.26	1.07874	-0.549	A_23_P50591	NM_004823	KCNK6	AAGACCTGAACTATGAGAAATAGGCAGGAAGAAGTTGTACCTGACTCATTTTTCTCAGGT
A_23_P29422	0.00769	0.000251	9.26	1.07853	0.38	A_23_P29422	NM_004130	GYG1	CCGGAGTCTTCGTTTATCAGCCTTCAGTTGAAACATACAATCAGCTGTTGCATCTTGCTT
A_19_P00318323	0.00769	0.000251	-9.26	1.07783	-0.827	A_19_P00318323	NR_015410	LINC00340	GATGACAGAAACAGAGAGTAAGTCAGAGCTGGCTGCCTGACAGATAAAAAGGAAATGACC
A_33_P3579984	0.00769	0.000251	-9.26	1.07747	-1.12	A_33_P3579984	AK094521	LOC285147	GCCCTTTCATATGTCTCTTGTCACTATTCTGTGTAAGATTATAATCCCAAATACCACTAT
A_23_P311885	0.00769	0.000251	-9.26	1.0764	-0.831	A_23_P311885	NM_032438	L3MBTL3	CGTTTTGGAAGGATTCCTTTTTCTGTAGAATACTTTGCCTCGATATATAAGCATACAGAT
A_33_P3221708	0.00769	0.000251	9.25	1.07522	0.346	A_33_P3221708			AATGTTCTTTATAAGAAACAGGAAGGCACCCCTGAGGGGCTCTATCTCTAGTGAACCACA
A_33_P3282489	0.00769	0.000251	-9.25	1.07498	-1.59	A_33_P3282489	NM_001097634	GCNT1	TGCGACAGAATGCAGTTAGAATCAGTTCATATCACCATTAAAATCATCCATTCAGAAACC
A_23_P49041	0.00769	0.000251	9.25	1.07457	0.771	A_23_P49041	NM_024956	TMEM62	TTGACACTGCTGACACCTGTTCTCATTCGTTATGTGTGGACACTGAACTCCACCAAGTTT
A_24_P213478	0.00769	0.000252	-9.25	1.07403	-1.26	A_24_P213478	NM_020796	SEMA6A	TATTGTTTTCTTCCTTGAATTTTCTCTAGAAATGCAGAAATTAGGAAGGTGATGGGTCTG
A_23_P144627	0.00769	0.000252	-9.25	1.07351	-0.443	A_23_P144627	NM_018933	PCDHB13	CAATGAGTTCAAGTTCCTGAAGCCGATTATCCCCAACTTCCCTCCCCAGTGCCCTGGGAA
A_23_P304489	0.00769	0.000252	-9.25	1.07306	-0.738	A_23_P304489	NM_015381	FAM19A5	TAGATCAACTTGACCGTACTAAAATCCCTTTCTGTTTTAACCAGTTAAACATGCCTCTTC
A_23_P100344	0.00772	0.000253	9.24	1.06871	0.429	A_23_P100344	NM_014321	ORC6	ACATTCCAAACTGATAGTACATTGCCATCTCCAGGAAGACTTGACGGCTTTGGGATTTTG
A_23_P257478	0.00772	0.000253	-9.24	1.06852	-0.903	A_23_P257478	NM_000500	CYP21A2	AGAACTCGAAGCCCTTCCAGTGGTACCAGCTCACTCCCTGGGAAAGGGGTTGTCAAGAGA
A_33_P3287907	0.00772	0.000253	-9.24	1.06764	-1.78	A_33_P3287907	NR_024398	LOC728723	CACTGTGCTTATTCATTCATCAGTTAATGGAAATTTGGGTTGTTTCCTGATTTTGACTGT
A_23_P203957	0.00772	0.000253	9.24	1.06741	0.478	A_23_P203957	NM_175861	TMTC1	TAGCTTTTGTAGAACCTTCCAGAATATGTGGGGAAAAAGGGCTATTGCTAAGTGAGCTTT
A_33_P3296587	0.00774	0.000254	9.23	1.06212	0.698	A_33_P3296587	NM_000096	CP	TCTAGCTAAAAGAGCAAGAGTACACATCAACAAAAATGGAAACAAGGCTTTGGCTGAAAA
A_33_P3244956	0.00774	0.000254	9.23	1.06186	0.71	A_33_P3244956	NM_020645	NRIP3	TGGGGAAGACAGACAAGGAAGAAATCCCTTTTGTGGAGACAGTCTCTTTGAATGAAGACA
A_33_P3360917	0.00774	0.000254	-9.23	1.06153	-0.603	A_33_P3360917	NM_018085	IPO9	CTAATCCACAGAACAAGTGTAATACTAGTTATCTGTTTCATGGAGTGATTGTGAGGATTA
A_24_P380348	0.00775	0.000255	-9.23	1.0599	-0.66	A_24_P380348	NM_001044305	SMAP1	AAACCTGTTCAAGTCTACCAACCTGTTCAAGTCTACCAATTATAAGGGCAAATTGGAGAA
A_23_P71649	0.00776	0.000255	-9.22	1.05729	-0.478	A_23_P71649	NM_005592	MUSK	TGGCCCATGAGGAGGTCATTTACTACGTGCGAGATGGCAACATCCTCTCCTGCCCTGAGA
A_24_P118196	0.00777	0.000256	-9.22	1.05507	-0.737	A_24_P118196	NM_001080393	GXYLT2	TATGAAGCAATACGGGATTTTCCCTTTCAAGACAATCTCTTTCAATCCATGTATTACCCC
A_23_P250294	0.00777	0.000256	9.22	1.05482	0.328	A_23_P250294	NM_016006	ABHD5	TGAAGCTCTGATGGGAAAACCTGGTGACTGATATAGTTGTTCAGCAATAATTCATAGTCT
A_23_P49768	0.00778	0.000256	9.21	1.05282	0.397	A_23_P49768	NM_016504	MRPL27	CAAGCCTGAGGGCACCTTCAAACTGGTAGCTATGCTTTGATGTCCTGTTGAGGCCATCGG
A_33_P3404989	0.00778	0.000256	9.21	1.05248	0.763	A_33_P3404989	NM_003536	HIST1H3H	GGGCTTGAGTCTCAAGGACTCACTGATTACATACCCAAAGGCTCTTTTCAGAGCCACCCA
A_33_P3413741	0.00778	0.000257	9.21	1.05098	0.717	A_33_P3413741	NM_000916	OXTR	GGGTGATGAAAATGTTCTGAAATTAGTGGTGATTGTGCACGATTTTGAGAATGTACTAAA
A_24_P371628	0.00778	0.000257	-9.21	1.04993	-0.456	A_24_P371628	NM_054027	ANKH	TTATTGGCAGCAGTTTTATAAAGTCCGTCATTTGCATTTGAATGTAAGGCTCAGTAAATG
A_33_P3408034	0.00778	0.000257	9.21	1.04976	0.825	A_33_P3408034			CTCATGGCTCCCAGGACTCCAGAACTACCACCGTCTGCATGCACCACTTTTATATGCTAG
A_24_P56467	0.0078	0.000258	-9.2	1.04686	-0.319	A_24_P56467	NM_001002000	GMPR2	GTTTTGTTAATCCGCTTCACTAAATTGGACCTTCACATATCTAAAAAGCTCTGAAGTGTT
A_33_P3270451	0.0078	0.000258	9.2	1.04525	0.421	A_33_P3270451	NM_030810	TXNDC5	GGCAGAGACCTTGACTCGTTACACCGCTTTGTCCTGAGCCAAGCGAAAGACGAACTTTAG
A_21_P0008075	0.00781	0.000259	-9.2	1.04315	-1.86	linc|TCONS_00021815		XLOC_010416	ATAATTTGATGGAGCTACATCTAACTTGACGTAGAGACCACAGTGTGTCACCAGAGATTC
A_21_P0014662	0.00783	0.000259	-9.19	1.03989	-0.627	A_21_P0014662	XR_110944	LOC100507395	GCAAATATTGATGAAGATAATACTACTGCCTTGCTGTCAAACAGTAACAGTCACCTTTTT
A_33_P3366082	0.00783	0.000259	-9.19	1.03909	-0.375	A_33_P3366082	NM_032565	EBPL	CCCTGGATGGGTCTCTGGCATTGTTCCTCATTTATGCCATAGTCAAAGAAAAATATTACC
A_23_P120594	0.00783	0.00026	9.19	1.03891	0.877	A_23_P120594	NM_032501	ACSS1	TGTTGGCTGCAGGGTACACAAATACTGAGTGGTGGTCTTTTGTTACAGGCTTAGCAACAA
A_32_P101860	0.00783	0.00026	9.19	1.03878	0.885	A_32_P101860			GCTGCTGTGTATAGACTGCCAAATGTGAAGTATTTATATTGTATTCAATAAACTATACTT
A_23_P348383	0.00784	0.00026	-9.18	1.0354	-1.13	A_23_P348383	NM_001080522	CC2D2A	GTGGGCTGTTTAATAGGTCCTGACAATATTTGGTTTAATATTCAACGATATGAATCTCCA
A_23_P77980	0.00784	0.00026	9.18	1.03526	1.45	A_23_P77980	NM_000342	SLC4A1	TCCTGCTGCCGCTCATCTTCAGGAACGTGGAGCTTCAGTGTCTGGATGCTGATGATGCCA
A_23_P121413	0.00784	0.00026	9.18	1.0348	0.809	A_23_P121413	NM_153330	DNAJB8	ACCACCGTGCATGGGGCAGCAAACACGTGGGGCCGCAGACATAGCCTGATGGTTAATAAA
A_24_P288323	0.00787	0.000262	9.17	1.02956	0.576	A_24_P288323	NM_139159	DPP9	TTCGCTGCCCCGAGTCGGGCGAGCACTATGAAGTCACGTTGCTGCACTTTCTACAGGAAT
A_33_P3216898	0.00788	0.000262	-9.17	1.02717	-0.622	A_33_P3216898	NR_024011	LOC286367	CAGGTGCAGCCTATATTATTAACAGACAAGGAAAGAATCCAAATAAAAGTTCTGTAAACC
A_23_P119698	0.00789	0.000263	9.17	1.02557	0.314	A_23_P119698	NM_016579	CD320	ATGAAGGAGTCCCTGCTGCTGTCAGAACAGAAGACCTCGCTGCCCTGAGGACAAGCACTT
A_33_P3258056	0.00791	0.000264	9.16	1.02161	1.01	A_33_P3258056	NM_001145028	PALM3	ATCCTTCATTTGGGTGGAGAGAGTGACCCTCAGTGAAGAGTGGGAGGAGCTGCTGGTGGA
A_24_P63522	0.00792	0.000264	9.16	1.02066	0.378	A_24_P63522	NM_002130	HMGCS1	ATAAGGTATGACCCAAGTTTTTACCTAGTCTGACTAGAAGTATTCCACTTCAAGGTCTGA
A_23_P166248	0.00792	0.000264	9.16	1.01865	0.546	A_23_P166248	NM_004414	RCAN1	AATGCCAAGTAACAATGCATGCTTTGGAAATTTGGAAGATGGTTTTATTCTTTGAGAAGC
A_19_P00317052	0.00793	0.000265	9.15	1.01552	1.16	A_19_P00317052	NM_020914	RNF213	AATGTGCTGTGGAGGAAGCACTGGATTGGAGAAGGGAGGAACTGTTACTTCTAAAGAAAG
A_23_P200489	0.00793	0.000265	9.15	1.01552	0.74	A_23_P200489	NM_014698	TMEM63A	CTCCTGGGGATTCTGGGGAATGGGATGCAACTTAAGACTTCTGCCTGAGAAGCCTCCTCC
A_23_P254271	0.00793	0.000265	9.15	1.01516	0.543	A_23_P254271	NM_032525	TUBB6	AAGCCTGAAATTGTGCCGTGTTGCCTTATATGAATATGCAGTATGGGACTTTGAAATAAT
A_23_P400078	0.00793	0.000265	-9.15	1.01504	-0.582	A_23_P400078	NM_005957	MTHFR	TAGAATCTTCTCTAAAACGTATTCTTTGTGGCATTCTGAAATAGGATTCATGATGATGCC
A_33_P3312885	0.00793	0.000265	9.15	1.01427	1.05	A_33_P3312885	NR_002938	LOC284379	ATTCTGTACCCAAAGCAGAATCCCCAGCATGTGTTCCTGAAGCGTCCAGCACTCCGGCGA
A_23_P51646	0.00794	0.000266	9.15	1.01287	0.821	A_23_P51646	NM_004073	PLK3	AGACACTTATTTATTGGGATGTGAGCCCCAGGGGGCCTCCTCCTAGGATAATAAACAATT
A_23_P128147	0.00794	0.000266	9.14	1.01223	0.647	A_23_P128147	NM_006082	TUBA1B	GCTTCAGCTTAACTGACAGATGTTAAAGCTTTCTGGTTAGATTGTTTTCACTTGGTGATC
A_23_P148821	0.00794	0.000266	-9.14	1.01121	-0.362	A_23_P148821	NM_001077394	DPH5	CACCCAAGTCTCATCTTGAATTTTAATCCTCATAATTCCCAGGTGTTGTGGTAGGTAATT
A_33_P3406281	0.00795	0.000266	9.14	1.00974	1.14	A_33_P3406281	NM_015474	SAMHD1	TGACAAACATGGCTAAAAACAAAACATCAAATCCTGCCCCCGTGAAGAGTTCCCTGTCAC
A_24_P933418	0.00795	0.000267	-9.14	1.00852	-0.368	A_24_P933418	NM_005759	ABI2	TGGTGTTAAGGTGGTAATTTCCCCCATATAAGATTTAGAATCACTGAGTTTGAGCTAGAT
A_23_P44964	0.00795	0.000267	-9.14	1.00787	-0.376	A_23_P44964	NM_001010924	FAM171A1	ACAGTCCCTCGCTTTTTGTTGTTGTTGGTTTTCTTAACCCCTTTAATGGAACTGCCTGGA
A_33_P3335935	0.00795	0.000267	9.14	1.00722	0.651	A_33_P3335935	NM_144570	HN1L	TCCCATAAATGAGGCCCGCTGACCTCTGCGGGACTTTAAAAATCTATTCAGATATTTCCG
A_23_P213014	0.00795	0.000267	-9.13	1.0066	-1.19	A_23_P213014	NM_001001290	SLC2A9	CTGTATTTTGTGCTGCCTGAGACCAAAAACAGAACCTATGCAGAAATCAGCCAGGCATTT
A_33_P3228325	0.00795	0.000267	9.13	1.00592	0.84	A_33_P3228325	NM_001080391	SP100	GTGACAAGAGTTTCCCTATATAACAAACCTTCACATATACCCCTGAACCTAAAAGTTTTT
A_33_P3369844	0.00796	0.000268	-9.13	1.00436	-0.399	A_33_P3369844	NM_013230	CD24	CTACATGGGAACAAACAGATCGAACAGTTTTGAAGCTACTGTGTGTGTGAATGAACACTC
A_32_P148538	0.00798	0.000269	-9.12	1.00037	-0.66	A_32_P148538	NM_014839	LPPR4	AGGACATATAATGATAGACACTAGAACTCAGACCTCTGCATGTATATTTGATAACATGTC
A_21_P0012498	0.00798	0.000269	9.12	1.00019	0.698	A_21_P0012498	NR_015391	LSAMP-AS3	GTATATATTCAGTGTGTCCTCTGAAGTAACAACCATCCCATCTGGCTGAGAAGTGATGGA
A_23_P253375	0.008	0.000269	-9.12	0.996749	-0.456	A_23_P253375	NM_001913	CUX1	AGACCCATGTGATTTCTGCTTTCTTCTTTAGCAAGATATTCTGGTTTCTAGATAAGGAAG
A_33_P3295009	0.00804	0.000271	9.11	0.989663	0.413	A_33_P3295009	XR_108774		TGTAGCAGATGTCAAACTCCATCTTGGCATCCTTGATGGCCTTGGCTCCCCGCTTGGCCT
A_23_P13073	0.00805	0.000272	-9.1	0.987456	-0.345	A_23_P13073	NM_031307	PUS3	AATGACACACTAGAGGAAGAGAATACTAATTTGGAGACACCAACGAAGAGGGTCTGTGTT
A_24_P261259	0.00806	0.000272	9.1	0.985616	0.556	A_24_P261259	NM_004566	PFKFB3	AATAACGGGGACCAATATTTTTAACTTTGCCTATTTGTTTTTGGGTGAGTTTCCCCCCTC
A_23_P6909	0.00806	0.000272	9.1	0.985278	1.18	A_23_P6909	NM_178445	CCRL1	ACAAAGTGTGGAGGAGTTTCCTTTTGATTCTGAGGGTCCTACAGAGCCAACCAGTACTTT
A_33_P3305173	0.00806	0.000272	-9.1	0.984839	-0.661	A_33_P3305173	NM_001024455	RGAG4	ATAAGAAGCTGCTCTGTATGCTAAAGCTTTCTCTCCTCAATAAAAATATAAAGGGTGTGT
A_23_P101342	0.00806	0.000273	9.1	0.983833	0.357	A_23_P101342	NM_032885	ATG4D	GGACTTTGTGTTTTTATAAAGGGAGGGGATGAGGGGAAAGATACAACACTATTTATTTTT
A_23_P151820	0.00808	0.000274	9.09	0.97997	0.863	A_23_P151820	NM_024832	RIN3	AAGTCCTAATAGCCCTGAGACACCGAGACGGCATGTTCTTCATTAGACGGAAAGGGAAAC
A_23_P397293	0.00809	0.000274	9.09	0.979004	1.31	A_23_P397293	NM_017527	LY6K	GAGCATGGACTCGCTCCAGACCGTTGTCACCTGTTGCATTAAACTTGTTTTCTGTTGATT
A_23_P142849	0.00809	0.000274	9.09	0.978147	0.732	A_23_P142849	NM_005168	RND3	CTGTTTATTGTTGGCGCTTGTTGAAAACGAGCTTTCTTTCCCATGATAGTGCTTCGTTTT
A_32_P149251	0.00809	0.000274	-9.08	0.977232	-0.568	A_32_P149251	NM_152686	DNAJC18	TTCATGGCAGCGATGAGTAATCTGTGATGATACTAAATAGAAGCAATAATAACTAACTCC
A_23_P95165	0.0081	0.000275	-9.08	0.975532	-0.451	A_23_P95165	NM_020210	SEMA4B	TCTTTGTGCTGGCCGTGCTGCTCCCAGTTTTATTCTTGCTCTACCGGCACCGGAACAGCA
A_23_P149121	0.0081	0.000275	-9.08	0.974532	-1.06	A_23_P149121	NM_004675	DIRAS3	GTAACATCCATGTTGTCAATACGTATACCTTGTAAGTGGATAACTTTTCTTTTTCCCAGG
A_24_P253251	0.00811	0.000275	9.08	0.972854	0.491	A_24_P253251	NM_003045	SLC7A1	CAAGGCAAATGATTTTGTGTTTCTTGATGACAGACTATTAAGTTTGGGACTTATTTTCCC
A_21_P0014718	0.00811	0.000276	9.07	0.971575	0.365	A_21_P0014718	XR_112618	PACRGL	ATGACGAAAAGAGAAACTGTCTACAAAAGCATCTATGGTTCTGGTTTTACTCAACTGTGT
A_24_P123408	0.00812	0.000276	9.07	0.969037	0.483	A_24_P123408	NM_014945	ABLIM3	TTTGACCGCAGCATGCACAAGCTCCAAAGTGGAATTGGCCGGCTGATTCTGAAGGAAGAA
A_24_P12397	0.00812	0.000276	-9.07	0.968809	-1.97	A_24_P12397	NM_018965	TREM2	GTGGCACTCTCACCATTACGCTGCGGAATCTACAACCCCATGATGCGGGTCTCTACCAGT
A_24_P123119	0.00814	0.000277	-9.06	0.965724	-0.577	A_24_P123119	NM_001966	EHHADH	TTTCCTCTTCTGTTTATGGAGAAATAATAGAAAGTAGTAAGTCGTTAACTTAGTGTAAGA
A_23_P116414	0.00816	0.000278	9.06	0.96216	0.709	A_23_P116414	NM_007069	PLA2G16	CATCAAGGGGGTCTTGTTTTGCTAGAGAGTTTGGGGTTTGGTTTGTGGATTTCATTGTGA
A_23_P250358	0.00816	0.000278	9.06	0.961028	2.39	A_23_P250358	NM_017912	HERC6	CCTTACACCTAAATAATACAAGAGATTAATGAATAGTGGTTAGAAGTAGTTGAGGGAGAG
A_23_P88303	0.00816	0.000278	-9.06	0.960288	-0.563	A_23_P88303	NM_021979	HSPA2	TTTTTTGTTTGTTTCTTTGAAATGTCCTTGTGCCAAGTACGAGATCTATTGTTGGAAGTC
A_24_P72064	0.00817	0.000279	-9.05	0.958256	-0.732	A_24_P72064	NM_000163	GHR	AACTTAAATAGTATTTCCCATTTATCGCAGACCTTTTTTAGGAAGCAAGCTTAATGGCTG
A_23_P353056	0.00817	0.000279	9.05	0.958252	0.306	A_23_P353056	NM_014807	C2CD2L	AGCCTTCCCCAGAGAGATGGCTTTAGGGGCTTTATTTAAAGACTGTGATGATGGAGCCAC
A_21_P0001760	0.00817	0.000279	9.05	0.957018	0.983	linc|TCONS_00002621		XLOC_001254	ATCTCAAAGTGGCAACATTTGCAAACCAGGACCCAGGAGCCAATTTAACAAATGTCAGGG
A_21_P0009757	0.00818	0.000279	9.05	0.95611	0.681	linc|TCONS_00027288		XLOC_013290	TGTCTCAGTATCTGGGTGTCAGGTGTCTGGGTGTCCGGGTATCTGGGTATCAGGTGTCTG
A_23_P161399	0.00818	0.00028	-9.05	0.954492	-0.969	A_23_P161399	NM_130439	MXI1	AGTTAAGTTCAGCACTTGTCTCATTTTAATGTAAAGATTTGCTTCCATTTTCCTACAGGC
A_23_P205913	0.00818	0.00028	-9.05	0.954467	-0.543	A_23_P205913	NM_004727	SLC24A1	ATGCTATTTTTGTATGCCAACCTAGATAGGATTATAAAGCAAGACTGATTTCTTCTGTGG
A_23_P24384	0.00818	0.00028	9.04	0.953575	0.336	A_23_P24384	NM_032251	CCDC88B	TGGCCTGGGCTGATCTTGAGCCTTAACTGGACATGAGGGGCATGAGAATAAAGCTGAACT
A_23_P4190	0.00818	0.00028	-9.04	0.953334	-0.329	A_23_P4190	NM_025149	ACSF2	GCAAAGGGAAGATCTCTCACTTCAAGATTCCGAAGTACATCGTGTTTGTCACAAACTACC
A_23_P35467	0.00822	0.000282	-9.03	0.946244	-0.501	A_23_P35467	NM_018464	CISD1	TTGTCGTGAAGTTACCTGATTGTTTAATTAGAATGACTACCACCTCTGTCTGATTCACCT
A_33_P3316293	0.00822	0.000282	9.03	0.946027	0.532	A_33_P3316293	NM_001130849	CAB39	AAGACCTATTTAGTTAAACAGATCAGGGATTTGAAGAGACCAGCTCAGCAAGAAGCTTAA
A_19_P00322166	0.00823	0.000282	-9.03	0.944647	-0.597	ens|ENST00000503382|ens|ENST00000510986|tc|THC2695300|tc|THC2671932		Q8YNJ1	TAAAACAGGCAAACACAAGGTGCGAAAAACCAGAAGCGAAAACTTCTGAGGTCATTTAAG
A_32_P8529	0.00824	0.000283	9.02	0.941965	0.643	A_32_P8529	NR_027058	LINC00338	AGGAAGGTTTGGGGTCTTGACGGGTGCTATTTGCCACGGAAAGATGCCTTCCTGCTCCCA
A_21_P0010769	0.00824	0.000283	-9.02	0.941551	-0.504	A_21_P0010769	NR_003366	ANKRD20A8P	ACAAGGCGAGGTCGAGAGTCACCTTGTGTTGAAAATCTTACTAGTATAGGACTCAACAGA
A_33_P3213707	0.00824	0.000283	9.02	0.940229	1.46	A_33_P3213707	NM_025239	PDCD1LG2	TTCATAGCCACAGTGATAGCCCTAAGAAAACAACTCTGTCAAAAGCTGTATTCTTCAAAA
A_23_P66241	0.00825	0.000284	9.02	0.938728	0.737	A_23_P66241	NM_176870	MT1M	TTTTTTCAATACGATACTGAGCCATTTGCTGCATTTCTTTTTATGTTAAATATGTGAGTG
A_23_P253921	0.00825	0.000284	-9.02	0.93761	-0.506	A_23_P253921	NM_018651	ZNF167	CTGTATACTTTTATACCAACTTATTGTAGGCTCTTTGAGGTCAGGTATGTATTTCTTTCC
A_23_P3602	0.00826	0.000284	-9.02	0.936511	-0.388	A_23_P3602	NM_001243657	NUDT7	CAGCTGTTGGAATTTGACAGGTGTGAATATTTTTTCTGCAGTATGTAGTTAGAATCCTTG
A_24_P168726	0.00827	0.000285	9.01	0.933758	0.475	A_24_P168726	NM_181831	NF2	AGGAGCAGCTCAATGAACTCAAGACAGAAATCGAGGCCTTGAAACTGAAAGAGAGGGAGA
A_33_P3256510	0.00827	0.000285	9.01	0.932853	0.992	A_33_P3256510	NM_022055	KCNK12	GGCGTGGTTTGCTTCTCTCAGTCACTGCTGGCGCTTTCTTAATCTTTATCCAATAAAATG
A_33_P3328736	0.00827	0.000286	-9.01	0.931462	-0.338	A_33_P3328736	NM_199342	CCDC23	GCTTGCTGAAGAGACTTGTTTTCTTCTTCTAAGACAGTGGTTTTGTTTTTTGGGTTTTTT
A_33_P3379967	0.00827	0.000286	9.01	0.931127	0.854	A_33_P3379967	NM_001098478	HLA-F	TTCTATGAGGCAGAGGAATATGCAGAGGAGTTCAGGACCTACCTGGAGGGCGAGTGCCTG
A_33_P3256560	0.00827	0.000286	-9.01	0.930843	-0.293	A_33_P3256560	NM_006336	ZER1	GGGCCTGGGGAAATGTCTGTACTTTGGGAAGTCACAGAAATACATTTTTGTGCAAAATGG
A_24_P91310	0.00827	0.000286	9.01	0.930711	0.377	A_24_P91310	NM_006503	PSMC4	GTTCAGAGGATCCTGCTGGAGCTGCTGAATCAGATGGATGGATTTGATCAGAATGTCAAT
A_33_P3638471	0.00827	0.000286	9.01	0.930659	0.571	A_33_P3638471	BC027954	TRGV7	CAATCCAAGCTCTGGGGTTCAGAAAATGAGATTTGTTCATTCAATTTGCATTTTCTTATC
A_21_P0001085	0.00827	0.000286	-9	0.929573	-0.45	A_21_P0001085	BC025320	XLOC_000670	AACGAGAGGTCAATAAGATTAAACGGGGGCTCAGGAGAGGACCAGCGTCAGGCTCACTGC
A_23_P150935	0.00827	0.000286	9	0.929088	0.853	A_23_P150935	NM_005480	TROAP	TGCCCTGCCGTACTTCTTCCTTTTAGCCCTTATTTATTGTCGGTCTGCCCATGGGACTGG
A_23_P202988	0.00829	0.000287	-9	0.925885	-0.301	A_23_P202988	NM_015423	AASDHPPT	CGTATTCCTCTTAACGTGAACCGTCTGTTCATTGTTTTTACCTGTTTTCGTTTTAGCAAG
A_23_P112004	0.00829	0.000287	-9	0.925513	-0.956	A_23_P112004	NM_012472	LRRC6	ACACCCAGAAGACGACCTGAACCCAAAATTATACCAAGTGAGGAAGACCCAACCTTTGAA
A_21_P0005152	0.00831	0.000288	-8.99	0.921891	-0.379	linc|TCONS_00012640		XLOC_005575	GTTCCCTGGGCCTGAGAACTTACCTGGAATACACTTTGTTAAATAGTAATATTTATTCTT
A_33_P3264895	0.00831	0.000288	8.99	0.921288	0.873	A_33_P3264895	NM_144593	RHEBL1	TGAAATAGAGCTGGCTCCCTGGGGTGACAATGTATATATGCAAATAAATTGAGAAATCTT
A_23_P131435	0.00831	0.000289	-8.99	0.919515	-0.459	A_23_P131435	NM_014880	CD302	ATATCAGCATTGGTGATTGCTAGCACGGTAATTTTGACAGTTTTGGGAGCAATCATTTGG
A_23_P41470	0.00831	0.000289	8.99	0.919154	0.62	A_23_P41470	NM_017631	DDX60	TGTCGCTTAATGCCTATGCACTGGATTTCTACAAACATGGTTCCTTGATAGGATTAGTCC
A_24_P191781	0.00831	0.000289	-8.98	0.917885	-1.69	A_24_P191781	NM_015393	PARM1	CACAGCCATGGTTTCCATTTCTAGATGAAAGGATGGCCTAGGACATAGGTCTCAAAGACT
A_23_P153628	0.00831	0.000289	-8.98	0.917803	-0.53	A_23_P153628	NM_033557	YIF1B	TGGTCACTGTCAACACCGACCTCACCACCATCGACCTGGTGGCCTTCTTGGGCTACAAAT
A_19_P00322904	0.00831	0.000289	8.98	0.917379	0.301	A_19_P00322904	NM_173463	CCDC149	GAGCACCGTGAAAACCTGAAGGGGAGAGGGATCTGACACAATGACACATTGAAAGCCCCA
A_33_P3223056	0.00831	0.000289	-8.98	0.91672	-0.591	A_33_P3223056	NM_030957	ADAMTS10	CACACACTCCTGCCAGGAAGCCCTACATCAATAAAGTTCTGTCTTGTGTAGATTTCTACG
A_33_P3248749	0.00833	0.00029	8.98	0.914191	0.358	A_33_P3248749	AK055407	RSPH9	TAACTGGTATAAGACCCCTGCCCCTCACCCAACCTGTGATGGGAATCAAGGGGTAAGGGC
A_24_P346762	0.00833	0.00029	8.98	0.913632	0.604	A_24_P346762	NM_025182	KIAA1539	AAGAGACCCTTCAGGCTTGAATTAAAGCCCTCACCATGCTCACGCCCAAATGGATTATTT
A_33_P3359306	0.00833	0.00029	-8.98	0.912638	-0.396	A_33_P3359306	NM_004689	MTA1	AATGCCGAGGAGTTGTCGTTTTTAGCTTTGTGTTTACTTTTTGGCTGGAGCGGAGATGAG
A_23_P6596	0.00834	0.000291	-8.97	0.910096	-1.7	A_23_P6596	NM_005524	HES1	AGTCATCAAAGCCTATTATGGAGAAAAGACGAAGAGCAAGAATAAATGAAAGTCTGAGCC
A_33_P3404480	0.00835	0.000291	8.97	0.90869	1.34	A_33_P3404480	NM_033066	MPP4	TTTTGATCATGTGATTGTGAATGACAGCTTGCACGATGCATGTGCCCAGTTGTTGTCTGC
A_23_P307844	0.00835	0.000292	-8.97	0.908263	-0.679	A_23_P307844	NM_174933	PHYHD1	AGTGGTGACAAGATTCGATTCTTCTTTGAGAAAGGCGTTTTTGATGAGAAAGGAAATTTC
A_32_P126375	0.00835	0.000292	-8.97	0.906956	-1.73	A_32_P126375	NM_198270	NHS	GTGAAGAACATCAATCCGAACTTTTCTTCTGTTGTTTGCACTGATGCGATTTTTTGTTCT
A_23_P205867	0.00836	0.000292	8.96	0.905447	0.634	A_23_P205867	NM_014249	NR2E3	GAAAGAAGCCAGGCCGAAGTTCCATTTATGCAGAGTTCAGGAACAGGCAAGACTAATTGA
A_23_P4074	0.00837	0.000293	-8.96	0.901962	-1.14	A_23_P4074	NM_145054	WDR16	CACACGCATCCGCATAAGTCCAGGAAATCAATATATTGTTAGTGTAAGTGCCGATGGAGC
A_23_P31085	0.00837	0.000293	-8.96	0.901541	-0.305	A_23_P31085	NM_015439	CCDC28A	GAGGGATTTCTCTTTCCTGAGCTCACCAAACTTATTCCAGTGTTGATCGCAAGCTGTTGA
A_24_P416131	0.00837	0.000293	8.96	0.901317	0.517	A_24_P416131	NM_021149	COTL1	GGATCGTTTTGTTTTGTTTTTAAAGAAAGGTGAGATTGGCTTGGTTCTTCATGAGCACAT
A_24_P275073	0.00837	0.000293	-8.96	0.901019	-0.879	A_24_P275073	NM_139155	ADAMTS14	TGTGCCTTGGAAATCCAGATCTTTAAAATTTTATGTATTTATTAACATCGCCATTGGGCC
A_23_P337800	0.00839	0.000294	8.95	0.898	2.56	A_23_P337800	NM_172140	IL29	GACCTCAAATATGTGGCCGATGGGAACCTGTGTCTGAGAACGTCAACCCACCCTGAGTCC
A_23_P117797	0.00839	0.000294	8.95	0.897853	0.51	A_23_P117797	NM_017882	CLN6	CGTCAGCCTACTGTGGCTGTTGAGCAAAGCATTTCTCCTTTCTGGGCCTCATTTGCACTA
A_23_P48581	0.00839	0.000294	-8.95	0.897535	-0.528	A_23_P48581	NM_021944	C14orf93	ATCTTTTGACCAACCCCACAAAACCTGCTGTCCTGACTTGAACTCATTCATTGAAATCAA
A_33_P3390708	0.00839	0.000295	8.95	0.895706	0.347	A_33_P3390708	NM_013390	TMEM2	CACTGGAAGAACTGCAAAGAAAGCAATCCGAGAGGAAATTCTATTTTGACTCCAGCACGG
A_33_P3334743	0.0084	0.000295	8.94	0.894254	0.457	A_33_P3334743	NM_014247	RAPGEF2	AGGATGAAGATCATTAAGCATTTCATCAAGATAGCACTGCACTGTAGGGAATGCAAGAAT
A_32_P15958	0.0084	0.000295	8.94	0.893323	0.482	A_32_P15958	NR_027273	ZNF295-AS1	ATAGGACAGTCGTCCTCAATACTGAGCCTCTTTGGAGCATACCCACTGATGGTGGTTCAC
A_23_P328600	0.00846	0.000298	-8.93	0.884738	-0.311	A_23_P328600	NM_024959	SLC24A6	GAGACATACTTAATTTTGAATTTCTCCTTGCCACGTTAATAAAGCCAAAAGCAGCGGGTG
A_21_P0013965	0.00847	0.000298	8.93	0.883019	0.461	A_21_P0013965	NM_015092	SMG1	TTTTTTCTATACCAGTTGCCAAACTTGTCAGGACTGGCTAACGCGGATTCGACTCTCCAT
A_21_P0005141	0.00847	0.000298	8.92	0.882235	0.682	linc|TCONS_00012619		XLOC_005514	GGTGTGGACACATGCTCCTTCCCAGGAATCCCAACAAGTCTTGTTCCTGTTCACCACCCA
A_24_P243776	0.00847	0.000299	-8.92	0.881341	-0.419	A_24_P243776	NM_021994	ZNF277	CTTGAAAACCTAGAAGAAACTACCACAGAAGCAATTTTTCATGTTTTTCTCCTATGAGAC
A_23_P25121	0.00848	0.000299	8.92	0.880509	0.715	A_23_P25121	NM_016594	FKBP11	TTCTCACTTGGCCTATGGAAAACGGGGATTTCCACCATCTGTCCCAGCGGATGCAGTGGT
A_32_P187663	0.00851	0.0003	-8.91	0.875275	-0.561	A_32_P187663	NM_001042416	ZNF596	ATGTGGGAAAGCCTTCAGTAAAAGTTCTAACCTTAGACGACATGAGATGATTCACACTAG
A_33_P3287388	0.00851	0.0003	8.91	0.875136	0.724	A_33_P3287388			GCCTGGGCGACAGGATGAGACTGTGTCTCAAAAGAAGAAAAAAGGAAAAACTAATAGTTA
A_23_P217755	0.00851	0.000301	-8.91	0.87371	-2.18	A_23_P217755	NM_001649	SHROOM2	GTGGTCATTTTGATGATATGTGTGTAAAATGTGAATAATCCAATTGGTGTCTGTACTCAG
A_33_P3296789	0.00851	0.000301	-8.91	0.872985	-0.435	A_33_P3296789	NM_001166422	HDAC8	TTTATATCTATAGTCCCGAGTATGTCAGTATGTGTGACTCCCTGGCCAAGATCCCCAAAC
A_24_P31275	0.00851	0.000301	-8.91	0.872827	-0.916	A_24_P31275	NM_001678	ATP1B2	CAGCCTGAAAATTCCAAATCTAGCCTCTGAATGTCTTGGCTCCATCTCTTCAGACCCCTT
A_24_P15754	0.00852	0.000301	8.91	0.871544	0.426	A_24_P15754	NM_006114	TOMM40	CACAGAGGCGTTCCTTGTATTGGTGGGTGACATGGACAACAGCGGCAGTCTCAACGCTCA
A_23_P55544	0.00853	0.000302	8.9	0.868332	0.65	A_23_P55544	NM_133459	CCBE1	ATTTTTTCTCCTTGGGTATTACAAGTTTTTGTCTGGAGCCAACCAAGCTTGCCACCAACA
A_23_P408249	0.00853	0.000302	8.9	0.868171	0.849	A_23_P408249	NM_002591	PCK1	GAACACTGGGTAGTAGCTAATGAAATTGAGAAGGGAAATCTTAGCATGCCTCCAAAAATT
A_23_P149975	0.00853	0.000302	8.9	0.868001	1.11	A_23_P149975	NM_031453	FAM107B	AGGATTTAGTATGCTCCGTAGAGACAGTTCAGCCAGTCATTTCTGCATTGGAGAGACTTC
A_33_P3234410	0.00858	0.000304	-8.89	0.859932	-0.535	tc|THC2587207			AAGAGCCAGGATATCTAACTGAGGCTGTTTGTTGGTCAAGCTGTACAGGTTACCGTCCAG
A_23_P7397	0.00858	0.000304	-8.89	0.859889	-0.875	A_23_P7397	NM_018930	PCDHB10	TCACTTCTGTCTATAGTGTACTTGCTCTATTTAAGAAGGCATATCTACATTTCCAAACTC
A_21_P0006404	0.00858	0.000305	8.88	0.858898	0.915	A_21_P0006404	AK127697	XLOC_007966	TTGAGTTTCTTATGGTCTAAAATGGTTTCTTGAGTTTCCTATCCCCATCCAGTCAGGAAG
A_32_P206698	0.00858	0.000305	8.88	0.858743	0.386	A_32_P206698	NM_001826	CKS1B	CAAACAAATTTACTATTCGGACAAATACGATGACGAGGAGTTTGAGTATCGACATGTCAT
A_33_P3332547	0.00858	0.000305	8.88	0.857977	0.741	A_33_P3332547	NM_001197113	IQCJ-SCHIP1	AGAGACATGACTATTGGGCAGCTACAAGTGATAGTCAATGATCTCCATTCCCAGATAGAA
A_23_P15402	0.00858	0.000305	-8.88	0.857298	-0.316	A_23_P15402	NM_133491	SAT2	CTGGAGGAAGGAGGGTTAGGGGTGCCTATCCTCAAGTATTGGAAGAGCAGAATTGAGGGA
A_23_P339818	0.00859	0.000305	-8.88	0.855853	-0.429	A_23_P339818	NM_183376	ARRDC4	GCACAGTAAGAAACAATAGGCAAGCGTTATGTTTTTGGTAAGTTAACTATGAAAGCTTTC
A_21_P0005705	0.00859	0.000306	-8.88	0.855255	-1.22	linc|TCONS_00014729		XLOC_006817	CCCACTCCAATCTTACATTCTTGCCATTAAAAAACAAACATAAAGACTGTTCCCTATGTT
A_21_P0014573	0.00861	0.000307	8.87	0.852044	0.689	A_21_P0014573	XR_110349	LOC100293962	CCGTTAAGTTTGTATTCTGAGTTTCCCAGCAAAAATTTCTGAAATGTGCCCCACTTTGAA
A_32_P187571	0.00862	0.000307	-8.87	0.848835	-0.722	A_32_P187571	NM_004588	SCN2B	TGTGACTCGACTGCTGGGATGTATCTGCTTTTGGGAGCAGACTGAGTTTCTTTTGCAATT
A_24_P95029	0.00862	0.000307	-8.87	0.848472	-0.438	A_24_P95029	NM_006024	TAX1BP1	TGCTTTGATTCCAGCTTTGATGTTCACAAGAAGTGTCCCCTCTGTGAGTTAATGTTTCCT
A_33_P3251054	0.00862	0.000308	-8.87	0.848034	-0.391	A_33_P3251054	NM_194328	RNF38	GGGGTGTTTTTTGGAATCATTTGCTGAGTCATTTTCTCAAATCATATTCCATTGTATCAG
A_23_P157147	0.00862	0.000308	-8.86	0.846663	-0.328	A_23_P157147	NM_018106	ZDHHC4	CTTCGGAGCAACCTTCAAGAGATCTTTCTACCTGCCTTTCCATGTCATGAGAGGAAGAAA
A_21_P0000514	0.00862	0.000308	8.86	0.846088	1.13	A_21_P0000514	NR_026704	VTRNA1-2	AGTACATTGTAACCACCTCTCTGGGTGGTTCGAGACCCGCGGGTGCTTTCCAGCTCTTTT
A_32_P352697	0.00862	0.000308	-8.86	0.845313	-0.332	A_32_P352697	NM_001031732	YTHDC1	GAAAGAACTGGCTCAAGTTTAGTCCCCAAGTTCCTTATAGTAGGAATAGGAATCCTTAGA
A_23_P65918	0.00862	0.000308	8.86	0.8453	1.06	A_23_P65918	NM_002220	ITPKA	CCCTCTCCAGAGGTGCCAGACCGCGGATTTTATTTAGCAAGCCCAGACCTTCCGGTCTAA
A_21_P0000189	0.00862	0.000308	-8.86	0.845152	-0.33	A_21_P0000189	NM_001938	DR1	CCAAAGGTAGTCTAGTCTAGAACGATAAGTTAATACGTGTTGGCTTTTCTAATTTGTACT
A_33_P3230548	0.00862	0.000309	8.86	0.844329	0.625	A_33_P3230548	NM_014875	KIF14	GAGTATGTATAATTTGAAGAGATACTTTGTAACTATGCTTGGGTGATATTGAGCAGTTCC
A_33_P3393135	0.00862	0.000309	8.86	0.844003	1.42	A_33_P3393135	BC112254		TTTCACTTCAGTCTTTCTTGACCGTATAGATAATAGGCCTTTTGCCATGTCTGGGCGTGG
A_33_P3351092	0.00863	0.000309	8.86	0.842567	1.01	A_33_P3351092	NM_181616	KRTAP20-2	GGATATGGCTGCTGCCGCCCATCTTGCTATGGAAGATACTGGTCCTGTGGCTTCTACTGA
A_24_P347488	0.00863	0.00031	8.85	0.840895	0.355	A_24_P347488	NM_002802	PSMC1	AGAGGAATCCCTGTTCCCACTGATTTTTATTAGCAAAACATCCTGTGTCTTTTGGAGTAC
A_23_P119907	0.00866	0.000311	-8.85	0.837298	-0.499	A_23_P119907	NM_018089	ANKZF1	GACAAATCAACACGTAATGAGTTCCGAAGGTTCATGGAGAAGAATCCAGATGCCTACGAT
A_23_P56938	0.00868	0.000311	8.84	0.834176	0.512	A_23_P56938	NM_002908	REL	CAGTATTCAGGTATTGGCAGTATGCAAAATGAGCAATTGAGTGACTCCTTTCCATATGAA
A_32_P210202	0.00868	0.000312	8.84	0.832851	0.951	A_32_P210202	NM_203394	E2F7	AAGCTGCTGCGCTAGACTTGGATATTTTGGGTAGTGAAGAAGCAATGGCAATCTTGAGTC
A_24_P124624	0.0087	0.000312	8.84	0.830417	0.449	A_24_P124624	NM_002543	OLR1	TTGTAGATGAACTCTTCTCAACTCTGTTTTGCTATGCTATAATTCCGAAACATACAAGAC
A_23_P101960	0.00872	0.000314	-8.83	0.826035	-0.519	A_23_P101960	NM_006887	ZFP36L2	AGCAAAAAAGTCGAACTTTTTCTGTTGAACAAAATATTCACAACAGGGCAGTTGTGATAC
A_23_P252711	0.00872	0.000314	-8.83	0.825886	-0.407	A_23_P252711	NM_016027	LACTB2	GGAAAAATATTTAGCAACACAGATCCTGACAAGAAATGGAAAGCTCATCTTTAGTTTCAG
A_23_P19592	0.00873	0.000315	-8.82	0.822347	-0.405	A_23_P19592	NM_015599	PGM3	TTCAGTCACTAACTGTACAGTTTTATGTGGGGAACAATTCATGCAGGCTACTGGAAAATT
A_23_P348227	0.00873	0.000315	-8.82	0.822335	-0.484	A_23_P348227	NM_003436	ZNF135	TAAACAGCTGTCTTGTCTGTGTGTATATTGTTTGATCAGGGTACATGGCAGCCAGTCACA
A_23_P119344	0.00873	0.000315	-8.82	0.822024	-0.76	A_23_P119344	NM_003598	TEAD2	CGGCAGCTGCCTGAGCGATACATGATGAACAGCGTCCTGGAAAACTTCACCATCCTCCAG
A_23_P200999	0.00873	0.000315	8.82	0.821812	0.556	A_23_P200999	NM_174963	ST3GAL3	CTATAGCAGAAAGAACTTTAAAGCTCAGGAGGGTGACGCCCAGCTCCGCCTGCTGGGAAG
A_24_P226008	0.00875	0.000315	8.82	0.81981	0.573	A_24_P226008	NM_007283	MGLL	GACAAGACTCTCAAGATTTATGAAGGTGCCTACCATGTTCTCCACAAGGAGCTTCCTGAA
A_32_P182156	0.00877	0.000316	8.81	0.81606	0.483	A_32_P182156	NM_145806	ZNF511	GGCGGATCTACAGACATAGAATACCCTCTACCATCTGCTTTGGTCAGGGTGCCGCTCGAG
A_21_P0006183	0.00877	0.000317	8.81	0.815455	0.422	tc|THC2519282|tc|THC2561726|linc|TCONS_00016076		XLOC_007467	TATGAATGCTCACACAGAAGCTCTCATTCCTGAGGAATGCAGGGAAAAGCAGAAGATGGA
A_33_P3398156	0.00877	0.000317	-8.81	0.813822	-0.459	A_33_P3398156	NM_001037160	CYS1	TTCCTGAATTCAGGAAGTGTCTTCTGAATAGCAGCTAGCCAAATAAAGCGGTGTGTGTGT
A_23_P113825	0.00877	0.000317	8.81	0.813744	0.515	A_23_P113825	NM_144653	NACC2	GCCACTTACCTACTGAACTGCTACTGTTGCCTGAGAAAAATGTGATTTTTATTCTGCTTG
A_24_P188071	0.00877	0.000317	8.81	0.813318	0.627	A_24_P188071	NM_032704	TUBA1C	CACTCCTTTGTCTTGGAACTGTCTTATTTTTGTTCTGTAAATGTCTATTGCCGTAAATTG
A_33_P3223660	0.00878	0.000318	-8.81	0.812125	-0.475	A_33_P3223660	NR_023389	LINC00476	GCGCGTTTTCTTGGATCCTACACTTTATAGTGAGTCATAAATACTTTAAATACAAAGCCA
A_21_P0000463	0.00879	0.000318	-8.8	0.809717	-0.351	A_21_P0000463	NR_003688	SNORD105B	TCTGCTGAGACGCTGTGATTGCTCTGTCCAAAGTAAACGCCCTGACGCACTGTGGGAAGG
A_33_P3839334	0.0088	0.000319	-8.8	0.806343	-0.441	A_33_P3839334	AK055939	LOC153546	TGCCATCCTGTATTAAACAATGTATGGACAGAGTGGAACAACAGCAAAGCAAAAAATAAA
A_24_P273143	0.0088	0.000319	8.8	0.806268	0.418	A_24_P273143	NR_024204	LINC00152	ACAGGAAGCTCTATGACACACTTGATCGAATATGACAGACACCGAAAATCACGACTCAGC
A_23_P119943	0.0088	0.000319	8.8	0.806221	0.366	A_23_P119943	NM_000597	IGFBP2	GGAGGGGGAAGAGAAATTTTTATTTTTGAACCCCTGTGTCCCTTTTGCATAAGATTAAAG
A_23_P314712	0.0088	0.000319	-8.8	0.805891	-0.415	A_23_P314712	NM_012189	CABYR	AGGTAACCGTGACTACTGCTCACAAACGTCGCAAAGCAGAAACTGAAAACTGATCCAGAA
A_23_P68577	0.00881	0.00032	8.79	0.803983	0.8	A_23_P68577	NR_026883	HSPC072	CCCAGTAATAGAATTAAGATCATCCAAGACCATGGCATCCCGCCTGAGAAGTTCAGATGA
A_33_P3628409	0.00881	0.00032	-8.79	0.803512	-0.518	A_33_P3628409	NR_037701	PKI55	TATGTTGTCCAGCCCAACACCACAGGACCATTTCTGTATGTAAGACAATTCTATCCAGCC
A_33_P3349469	0.00881	0.00032	8.79	0.803219	0.434	A_33_P3349469	NM_018188	ATAD3A	ACTGTCAGCTGGCCGGTCCAAGCCTGTGGCTGGAGCTGGGGTCTGTTTACCTAATAAAGT
A_24_P194881	0.00881	0.000321	8.79	0.801514	0.323	A_24_P194881	NM_001080420	SHANK3	GTTTGGAGTCTGGACTAAGCTCCATCCACGTCACTCACAAGTTTCTGTTTATATTTCTAG
A_24_P256692	0.00881	0.000321	-8.79	0.800907	-0.299	A_24_P256692	NM_198551	MIA3	TTGGTGATTATTCTGTATCTGACATAATTGAGAAACTGGTAAGCTGTAAAGATTCCAGTG
A_24_P350245	0.00881	0.000321	8.79	0.800337	0.739	A_24_P350245	NM_024940	DOCK5	TCAAGATGTGGAGCTCTCCTTGCAGATCGGTGACACAGTTCACATCCTGGAGATGTACGA
A_33_P3347976	0.00881	0.000321	-8.79	0.79945	-0.566	A_33_P3347976	NM_020774	MIB1	GAGAGGTCATCTAGCTCCAGTTCAAAAGATTATGTATATCTGATGTTTAAGAGGAAAAAC
A_21_P0000033	0.00881	0.000321	8.79	0.799251	0.535	A_21_P0000033	NM_001162435	LOC100287718	CAGTCAGCATCTTTTGACCCCTGCCCCCCAACAATAATAGAATTTCAGGAGACAAGGAAA
A_23_P73493	0.00881	0.000321	-8.78	0.798661	-0.332	A_23_P73493	NM_004344	CETN2	CCGTTTGGAAGTGTTCTTTGATATTACAGTTCTTTGTAAAATGACCTGCGAATTACCCTA
A_24_P941831	0.00881	0.000321	-8.78	0.798411	-0.587	A_24_P941831	NM_001044385	TMEM237	TTGGATATAGCAGTTAACTCTGCCTTTAGGATATGTGTATGGGGATATAAGAGTTAACTA
A_21_P0002388	0.00882	0.000322	8.78	0.796904	0.696	A_21_P0002388	AA393541	XLOC_001960	TAATTGATTTGAACAATTCAAGTCCACCAGGCAAATCAGCCCAGGACAGCTTACCACGCT
A_23_P418083	0.00882	0.000322	-8.78	0.795552	-0.535	A_23_P418083	NM_181714	LCA5	TTGCATGACTATTTGTCAAGACTTACCTGGTTAGGTCTCCAATTAAAAGATGTACCACCT
A_33_P3348802	0.00882	0.000322	-8.78	0.79553	-0.38	A_33_P3348802	XR_112431		ACGTTTTCATTTGCTCCAGGGGGAAAAATGTTTCTGCATCTTCTGATGGAAAGAAATCTT
A_24_P409661	0.00882	0.000323	8.78	0.79412	0.521	A_24_P409661			GGTCATTTTTGCTTTCTTCGTTTTGAAGAACTTCAACCCCACAGTGAACTACATTTTGTC
A_24_P151	0.00882	0.000323	8.78	0.793887	0.571	A_24_P151	NM_003636	KCNAB2	CTTCCATTATCCACGAGATTGATAGTATTTTGGGCAATAAACCCTACAGCAAAAAGGACT
A_33_P3289121	0.00885	0.000324	-8.77	0.790075	-1.46	A_33_P3289121	NM_032411	C2orf40	CTGATTTGCTCTATTTCAGCAGATCTTTTCTACCTACTTTGTGTGATCAAAAAAGAAGAG
A_24_P142503	0.00885	0.000324	-8.77	0.78863	-2.44	A_24_P142503	NM_018242	SLC47A1	TCCTGGGGTGCGGTACACACCGTTAATTCAGCAACCCTCAGTACATACTAAGTATGCTCA
A_24_P808100	0.00885	0.000324	-8.77	0.788497	-0.574	A_24_P808100	NM_014060	MCTS1	TAAAAGTCAGGTTGCAGTTTCCATTGCATTCAAGAAAATCAGAAAAATAAATACAACTTT
A_33_P3404889	0.00886	0.000325	8.77	0.787262	0.858	A_33_P3404889	AB018329	LPHN2	ACATTGCTCGCTGAAACAGTTGTATGTAATGCCCCTTCAGCTCCTGTATTTAACTCACCA
A_23_P104692	0.00886	0.000325	8.76	0.786019	0.487	A_23_P104692	NM_145065	PELI3	CAAAGGGAGGAGAGAGGACTCACTGGTCAAGAGTGTCGGCTGTGACACAAGGGCCATCAT
A_23_P110212	0.00886	0.000325	-8.76	0.785564	-0.534	A_23_P110212	NM_001995	ACSL1	ACTCGGTTCTCCAGGCCTGATTCCCCGACTCCATCCTTTTTCAGGGTTATTTAAAAATCT
A_23_P71530	0.00886	0.000325	8.76	0.784703	0.408	A_23_P71530	NM_002546	TNFRSF11B	ACGCACTAAAGCACTCAAAGACGTACCACTTTCCCAAAACTGTCACTCAGAGTCTAAAGA
A_33_P3313055	0.00886	0.000326	-8.76	0.783983	-0.851	A_33_P3313055	NM_000435	NOTCH3	TAATATGGCTTCTGGTCAAAATCCCTGTGTAGCTGAATTCCCAAGCCCTGCATTGTACAG
A_24_P941188	0.00888	0.000326	-8.76	0.78172	-1.23	A_24_P941188	NM_015207	OTUD3	CCACGGATTGTGTTCATCTGAACCATTTTATTTTTTATTTACCAAAGTACTGTACTTGGC
A_21_P0001050	0.00888	0.000327	-8.76	0.780587	-0.467	A_21_P0001050	XR_108330	XLOC_000527	TATTTTGTGTAGTCCTACAACGTCTTGTTACTACCCCCTATTACAACACTTATAACTCAG
A_19_P00812190	0.00888	0.000327	8.75	0.780016	2.46	tc|THC2520127|linc|TCONS_l2_00000384		Q5D1D6	CTAGCATTACAGAAAGCGCTTTTGGACAAAACTGTGATAAAATAAACTAAATGGAGGACT
A_33_P3388016	0.00888	0.000327	-8.75	0.77948	-0.281	A_33_P3388016	NM_015933	CCDC72	GTTTTCACTAAGTCATTCCTACCATAACTGTGAATTTAAAGTAAAACCAGCTCAGAATCC
A_23_P374902	0.00889	0.000328	8.75	0.777175	0.675	A_23_P374902	NM_152353	CLDND2	CCGTGAAGAATGCGTGGAAGAACAACGTCTTCTTCTCTTGGTCCTATTTTTCTGGGTGGC
A_23_P255653	0.00889	0.000328	8.75	0.776663	0.64	A_23_P255653	NM_003844	TNFRSF10A	GATGGAAGAGAGACATGCAAAAGAGAAGATTCAGGACCTCTTGGTGGACTCTGGAAAGTT
A_33_P3220723	0.0089	0.000328	-8.75	0.77563	-1.74	A_33_P3220723	NM_015196	KIAA0922	GGCTTGTGTTTTGATTACTAGTGTAAACTGGTTATTGAGATAGATTATGACATTGGTGGA
A_23_P218751	0.0089	0.000328	8.74	0.774243	0.419	A_23_P218751	NM_053004	GNB1L	GGAGTCCCCGCTGTCTTCATGAGGTTGGTATTTCCTTTTGTGGAGTGCCTCATCACAGGA
A_23_P26674	0.0089	0.000329	-8.74	0.772759	-0.512	A_23_P26674	NM_014647	KIAA0430	GTTTGGGGGAAAGAGATGTTTTTCTTAGTTGTCTACTTTGTTTGAACACTTTTGTTGTGG
A_33_P3239839	0.0089	0.000329	-8.74	0.772573	-0.321	A_33_P3239839	NM_024963	FBXL18	GGATGGGAATTTTCATGTACATGTGTGGCATGTGGAAAATTTCAAATAAAATGGACTTGA
A_33_P3242798	0.0089	0.000329	-8.74	0.772533	-0.797	A_33_P3242798	NM_001875	CPS1	CCCAAGGGCAGCCTTTGTTACTTTTAAATATTTTCTGTTATTACAAGTGCTCTAATTGTG
A_24_P394533	0.00893	0.00033	8.73	0.767915	0.337	A_24_P394533	NM_000434	NEU1	TTGGGCAGGTCTAGTGAGCTGTAGAATTGAATCAATGTGAACTCAGGGAACTGGGGAAGG
A_33_P3329549	0.00893	0.00033	8.73	0.767462	0.481	A_33_P3329549	NM_001105079	FBRS	TTTGTACATTTTTACAGGGGTGCCCCTCCCAACAGTTCCCTTCCTGGTTAATTAAACCCT
A_21_P0000582	0.00893	0.000331	-8.73	0.767054	-0.405	A_21_P0000582	NR_029389	LOC100134317	CCATTTTGTTCAACATGGGCGTTTTCTTTGTGCATTGATTTGCATTTTTAAAGGTATTCC
A_33_P3232965	0.00896	0.000332	-8.73	0.762835	-0.705	A_33_P3232965	NM_001010870	TDRD6	GGATCTCCTTCAGAATTTTTGTCTTGACTTTGAATCTTTGCCTGTTTGTCTAAACATTTG
A_23_P254165	0.00896	0.000332	-8.72	0.76191	-0.716	A_23_P254165	NM_021785	RAI2	GGAGTAGTTGGGAAATGGAAAGGTGAATTGGCTCTAGAGGCCCTGTATGCTAGTATCATT
A_21_P0000172	0.00896	0.000332	8.72	0.761534	0.412	A_21_P0000172	NM_001206945	CSPG5	GTCTGTACATTGCTTCTGCTGCTGTGATTTCTAAACCTGTGCTGTTATTCAACTGACTTT
A_33_P3250383	0.00899	0.000333	-8.72	0.757797	-0.402	A_33_P3250383	NM_033133	CNP	CCCTATAATGCTGGAGCGGCTACTAAAAAGGATAAAATGTATCACTTAAATGTTACCAAA
A_33_P3365995	0.00899	0.000334	-8.72	0.75681	-0.547	A_33_P3365995	AK299538	MAST4	ACCGGGACGCTGGCAGGGAGTGTGTGTCATGGTTACAATAGAGTGTGCTAACATATAACA
A_23_P139704	0.00899	0.000334	8.71	0.755865	0.822	A_23_P139704	NM_001946	DUSP6	GCTTGTGTTGTCGCAAAGGGGATAATCTGGGAAAGACACCAAATCATGGGCTCACTTTAA
A_23_P259586	0.00899	0.000334	8.71	0.754609	0.758	A_23_P259586	NM_003318	TTK	TGTTTGGTCCTTAGGATGTATTTTGTACTATATGACTTACGGGAAAACACCATTTCAGCA
A_23_P23141	0.00899	0.000335	-8.71	0.753351	-0.481	A_23_P23141	NM_002107	H3F3A	ACTGTGGCGCTCCGTGAAATTAGACGTTATCAGAAGTCCACTGAACTTCTGATTCGCAAA
A_24_P12435	0.00899	0.000335	8.71	0.753024	0.582	A_24_P12435	NM_181782	NCOA7	ACGTTTCACTCAAGTTCTCCTACTGAGGACTCTTGACTAACAGCATACTGGCAGTTTCAC
A_23_P411612	0.00899	0.000335	8.71	0.752865	0.477	A_23_P411612	NM_207344	SPRYD4	TTCCATCTTTTTCTACCTTCTATGATGGTGATGAAGCTAGATACCCCTAGGGAAGAAAGA
A_33_P3231156	0.00899	0.000335	8.71	0.752721	0.984	ens|ENST00000379816			TCCTGCACTTATGCCAGCTTCTGCAAATGCAAAGAGTACAAATGCACCTCTTGCAAGAAG
A_23_P145114	0.00899	0.000335	-8.71	0.752652	-0.94	A_23_P145114	NM_001498	GCLC	AGAATGCCTGGTTTTCGTTTGCAATTTGCTTGTGTAAATCAGGTTGTAAAAAGGCAGATA
A_33_P3259775	0.00899	0.000335	8.71	0.751494	0.536	A_33_P3259775	NM_024940	DOCK5	GAATTAAACCCATTTGGTTTCAAATCCCAGTTATGACATCTGTTAACTTTGCAAACTCAC
A_33_P3267296	0.00899	0.000335	8.71	0.750726	0.66	A_33_P3267296	NM_016594	FKBP11	AGGGCAATCATTCCTTCTCACTTGGCCTATGGAAAACGGGGATTTCCACCATCTGTCCCA
A_23_P210690	0.009	0.000336	8.7	0.749354	0.675	A_23_P210690	NM_021158	TRIB3	ACACTTGGGGTCCACAATCCCAGGTCCATACTCTAGGTTTTGGATACCATGAGTATGTAT
A_21_P0011294	0.00903	0.000337	-8.7	0.744922	-0.518	linc|TCONS_l2_00008471|linc|TCONS_l2_00008482		XLOC_l2_004594	AATCTTGGCAGATTTGCTTAAGGTTAAATGTATAACTCTTATCAGCAGGAGGTGAAAGAA
A_21_P0013460	0.00903	0.000337	-8.7	0.744071	-0.892	A_21_P0013460	XR_108713	XLOC_l2_014077	TTAAAATCCTCAAGAATAAGGAACATAGGCATGTGTCGTAACGGTCTCCACAGTGGGGGA
A_33_P3700794	0.00905	0.000338	8.69	0.741211	0.477	A_33_P3700794	NM_005371	METTL1	TAACCGATGTGCTGGAGCTACACGACTGGATGTGCACTCATTTCGAAGAGCCCCCACTGT
A_33_P3854030	0.00905	0.000338	-8.69	0.741093	-0.474	A_33_P3854030	NM_018328	MBD5	TAACCATTTAGAAGCTGCTATTCATGAGGCCATGAGTGAACTGGACAAAATGTCTGGGAC
A_23_P217958	0.00905	0.000339	-8.69	0.739703	-0.562	A_23_P217958	NM_033500	HK1	GTGGCATCCATTTCTAATGTATGCATTCATCCAACAGAGTTATTTATTGGCTGGAGATGG
A_32_P453321	0.00905	0.000339	-8.69	0.739305	-0.769	A_32_P453321	NM_001145636	C1orf228	TCAGATGGCCTACCTCACACACTTCGAGGAGGATGTAGAATCAAAGGAGTAACAGCCCCT
A_33_P3301524	0.00905	0.000339	8.69	0.738783	0.709	A_33_P3301524	NM_001100119	XRCC3	TGCCTCCACATGCTGCCTGGCACAGACCAGGCCTTTGACAAATAAATGTTCAATGGATGC
A_33_P3298139	0.00905	0.000339	8.69	0.738405	0.697	A_33_P3298139	NM_001012288	CRLF2	TTCTCCATCAGGAATGGGACGCACCCCGTTTTCACCGCAAGTCGCTGGATGGTTTATTAC
A_21_P0007577	0.00908	0.00034	8.68	0.73385	1.27	A_21_P0007577	AF119871	XLOC_009797	TGGTAAGTAGCAGAAATCAACTGTATTTGTTTGCTAAGGCTGTGCTAATAAAGTGCTGTA
A_33_P3327921	0.00909	0.000341	-8.68	0.731943	-0.461	A_33_P3327921	NM_012249	RHOQ	AAATCAAGAAGTGCATGCCATCAGCAAATTAAAATGTGGACTGGCTTTGAAGACTGTTAA
A_23_P104438	0.00911	0.000342	8.67	0.728429	1.69	A_23_P104438	NM_032578	MYPN	AAAGAAATCCTCTGTGGGGTCACTTTAAAAACTACTAGCTTCAACTACCACTTACAAAAT
A_23_P87902	0.00911	0.000342	-8.67	0.728091	-0.32	A_23_P87902	NM_003845	DYRK4	ACAAGGTTCAAGGCTGTCATCACTCGAGCAGAAAAGCAGATGAGATCACCAAAGAGACTA
A_21_P0002216	0.00912	0.000343	8.67	0.726483	0.865	linc|TCONS_00003680		XLOC_001474	GATACTAAAGCTCTCCATGGGAATGAAAGTTAAGAAGGGCACCAGGGAGGCCACTGGCAC
A_23_P202881	0.00912	0.000343	-8.67	0.725967	-0.478	A_23_P202881	NM_005103	FEZ1	TGCTGACAAACATTCTCTTTGCCATGAAGGAGGATAATGAGAAGGTGCCTACTTTGCTAA
A_21_P0010813	0.00912	0.000343	8.66	0.724197	1.34	A_21_P0010813	XR_109022	XLOC_l2_001537	TAAAATGGGTGTTTAACAAGTATTTGTTGAGTAGGTGGTGGAGGAGGCACGACTAGATGC
A_19_P00321588	0.00912	0.000343	-8.66	0.723751	-0.392	A_19_P00321588	NR_023938	C14orf132	TTACATAGCTGTGCCTCAGAGAAAGGGTCCTGCATTTTCTGGAATGTTCTCTGTGCTTAC
A_33_P3258723	0.00912	0.000344	8.66	0.722868	0.31	A_33_P3258723	NM_022762	RMND5B	TGTTTCTGTTTGCGTTTGACTTAGTAGCAACCGACAGAGTGGCAAGGGATTTGGTCTTCA
A_23_P257198	0.00912	0.000344	-8.66	0.722655	-0.31	A_23_P257198	NM_002495	NDUFS4	CATCAACGGCTGATCCCTTATCCAACATGGTTCTAACCTTCAGTACTAAAGAAGATGCAG
A_19_P00320158	0.00912	0.000344	8.66	0.722597	0.516	A_19_P00320158	NM_001204408	SEC14L1	TGAATGAATATCTGGTTTTGTCTCTGCTGGGCCTGTGTGCCTGGAAAGGAATTGTTTTGG
A_33_P3286724	0.00913	0.000344	-8.66	0.721525	-0.401	A_33_P3286724	NM_002663	PLD2	CTGCTGACAGACACTAACTTTGTATCCGTTCAATAAGCATTTCATAAATAAAGGTGTAGA
A_24_P259922	0.00914	0.000345	-8.66	0.719507	-0.432	A_24_P259922	NM_006055	LANCL1	AAACTCAATACCATCATCTCTTATCTCTATACAGGGACTAGGTAATAAAACCTTCAAAGG
A_23_P166135	0.00914	0.000345	-8.65	0.719313	-0.395	A_23_P166135	NM_012255	XRN2	GAAGCCATTCTTCCAGATCAAATAGTATGTTCTCCTGTTCCTATGTTAAGGGATCTGACA
A_23_P154235	0.00915	0.000345	8.65	0.717348	0.584	A_23_P154235	NM_004688	NMI	CCATGTTTCTGAATCTTCTTTGTTTCAAATGGTGCTGCATGTTTTCAACTACAATAAGTG
A_24_P260101	0.00915	0.000346	8.65	0.716153	0.473	A_24_P260101	NM_007289	MME	GACATATCTCTAATTCCATCCATAAATCCAGTTCTACTATGGCTGAGTTCTGGTCAAAGA
A_24_P20200	0.00916	0.000346	8.65	0.714511	0.616	A_24_P20200	NM_017958	PLEKHB2	CTGGAAATTTACACTCCAAGATTCTAGGACAAACACAGCGTATGTGGGCTCTGCAGTCAT
A_33_P3415097	0.00916	0.000346	-8.65	0.714193	-0.46	A_33_P3415097	NM_001830	CLCN4	TTGATGAGATATATTCACATTTGGTGTTGGAACGACCACATAGCAACGTGTTGGTTTTTT
A_23_P90804	0.00916	0.000347	-8.65	0.713405	-0.704	A_23_P90804	NM_145686	MAP4K4	CTAGGTTTAGTCAGAGCTTTCACAAGTAATAACCTTTCTGTATTAAAATCAGAGTAACCC
A_33_P3416767	0.00917	0.000347	8.64	0.711813	0.533	A_33_P3416767	NM_032711	MAFG	GGCAAGGTGGCCGCCACCAGCGTCATCACAATAGTAAAGTCCAAGACGGATGCCCGATCG
A_33_P3851788	0.00917	0.000347	8.64	0.71172	0.638	A_33_P3851788	NR_027271	C19orf23	TGAGCCTCTGCCTTTTCCTGGTTTTGCGAAGCGCCGTGTTCATTCATTCATTCATTCATT
A_33_P3241428	0.00917	0.000348	8.64	0.708913	0.514	A_33_P3241428	NM_015311	OBSL1	ACAGCTTGGAAGGCGTTTGCCCTTACCCTGGGCAGGGGTAGAGAGACAAGGAACAATAAA
A_23_P21063	0.00917	0.000348	-8.64	0.708553	-0.521	A_23_P21063	NM_198056	SCN5A	GATCCAGGTGGTCCCATAGGTCTTGTGAAAAGGCTTTTTCAGGGAAAAATATTTTACTAG
A_33_P3272209	0.00917	0.000348	-8.64	0.707959	-0.331	A_33_P3272209	NM_017694	MFSD6	GTGACTTTTTCTTCCTGTCCCCAAAGTGCCATATGCTACCTTAAAAAATATTAAAGTGAA
A_33_P3330468	0.00917	0.000348	-8.64	0.707541	-0.292	A_33_P3330468	NM_001171080	RBM41	ACTCACAAATATGTGGAAATCAGACACACTTGTAAGTGACTGGCTGGGTGCAGTAGCTCA
A_24_P37264	0.00917	0.000348	-8.64	0.707455	-1.42	A_24_P37264	NM_014746	RNF144A	TCTTAAAGGGGAACAAATGATCTTGACAACATATTATTCCATAAAACCAGTTTAGGGCAC
A_33_P3218905	0.00917	0.000349	-8.63	0.707079	-0.374	A_33_P3218905	NR_002806	FAM13A-AS1	CTTACCTATATTTTCTAAATACTGTGCAATGGGTGGGAAATGAAAAGCAAGTGTTTAGGT
A_21_P0012430	0.00918	0.000349	-8.63	0.705827	-0.61	A_21_P0012430	AK302556	ATMIN	CCTTCTCATGAAATTCAGCAGTCAAGAAATCTGCAGCGGAAGTAAATGAATAAATGTTTT
A_24_P105933	0.00918	0.000349	-8.63	0.704922	-1.13	A_24_P105933	NM_004624	VIPR1	TCTGATAGGAATGTGAAAGCACGGACTCTTACTGCTAACTTTTGTGTATCGTAACCAGCC
A_23_P124946	0.00918	0.000349	-8.63	0.704876	-0.859	A_23_P124946	NM_153610	CMYA5	CATGTGAGCAAAATCGACAAGAAAACCTTGACTTTACAGAGCAGTGTGTGAGTAAACAGA
A_24_P331373	0.00918	0.00035	8.63	0.703438	0.384	A_24_P331373	NM_031444	C22orf13	CCAGCATCAGTAACTTTGAGGAGGCCAGAACCAGCTATGGCACAGATGAGGACATCCTCT
A_24_P349616	0.00922	0.000351	-8.62	0.698857	-0.381	A_24_P349616	NM_001076683	UBTF	GGAATGTATTTTCATTTAAAAACAACTTTGAATGGGGCACTTTTTCTTTCCTGTTTTAAA
A_23_P162449	0.00923	0.000352	8.62	0.697119	0.494	A_23_P162449	NM_020762	SRGAP1	TACTCCACGAACTCCTCCAAAGATCCGTTATTCAATAACTGCCTAGAAAATGTTTCCATC
A_33_P3331588	0.00923	0.000352	8.62	0.695968	0.467	A_33_P3331588	NM_031921	ATAD3B	CCCTGTCAGCTGGCCGGTCCAAGCCTGTGGCTGGAGCTGGTGTGTGTTTATCTAATAAAG
A_19_P00810009	0.00923	0.000352	-8.62	0.695782	-0.394	A_19_P00810009	XR_110299	LOC100506948	CGTCTTTGTTTTTAATCTCAAGAATGGTACCTACCATCAGTGAATGACCTGTTGCAGTGC
A_33_P3342628	0.00925	0.000353	8.61	0.692769	1.14	A_33_P3342628	NM_021170	HES4	CCCGTTCTAGGGCCGTGGCCTTTGCCGAGACTGTAGCAGAGAAAACGTATTTATTATTCC
A_23_P156748	0.00927	0.000354	-8.61	0.69013	-0.528	A_23_P156748	NM_015245	ANKS1A	CAGCAGAAAGCAGCTCAGAAGTATTGTTGCTCATGGTGTGGCAATGGACTGAACTGTAAT
A_23_P153745	0.00927	0.000354	8.61	0.688779	0.816	A_23_P153745	NM_006332	IFI30	ATGAAGCCCAGATACACAAAATTCCACCCCTAGATCAAGAATCCTGCTCCACTAAGAATG
A_33_P3309859	0.00929	0.000355	-8.6	0.685396	-0.97	ens|ENST00000447139|tc|THC2641907			ATACCAATAGCATGAACTGCTTTCTTCCTGAACTGAAGGCAAGCCCATATGGTTGCCACT
A_21_P0010238	0.00929	0.000356	-8.6	0.685011	-0.544	ens|ENST00000495363|linc|TCONS_00029006		FAM165B	TAAGGCAAACCCCCATCTCTGGCTTCTCCTGGAACCTCACCTGGGAAAGAAAGAGGCAGC
A_33_P3228266	0.0093	0.000356	8.6	0.683024	0.31	A_33_P3228266	NM_000099	CST3	AGATCTACGCTGTGCCTTGGCAGGGCACAATGACCTTGTCGAAATCCACCTGTCAGGACG
A_32_P80255	0.00935	0.000358	-8.59	0.676682	-0.386	A_32_P80255	NM_004397	DDX6	CACTGAGAAGTGAACAGTGGGAACTCAAAATTTCAGAAACATCAGGGGAAGGGAAAATTG
A_24_P65616	0.00936	0.000359	8.58	0.675073	0.686	A_24_P65616	NM_006505	PVR	GCCTTGAGCTTCTAAATCTCTGTATCCGTCAGATCTCTGTGGTTACAAGAAACAGCCACT
A_23_P253484	0.00936	0.000359	-8.58	0.675053	-0.999	A_23_P253484	NM_016228	AADAT	ATCATGCTGCTCATGGATTTTTCCAATAAATTTCTTGTTTTGGCAGGAAGAAATGAACAC
A_33_P3335386	0.00936	0.000359	8.58	0.673978	0.377	A_33_P3335386	DJ031151	FAM83G	GATGTCAGGGGACATTACTGTTGCTAATAAAGTCCAAAGTGGCCAATGCCTTTCCCAAAA
A_23_P170352	0.00937	0.00036	8.58	0.672108	0.356	A_23_P170352	NM_002949	MRPL12	GAAGCCCGTGGACAAAGTGAAGCTGATCAAGGAAATCAAGAACTACATCCAAGGCATCAA
A_32_P116556	0.00937	0.00036	8.58	0.671755	0.57	A_32_P116556	NM_001127464	ZNF469	GGGGCCCTGAGGTTGTACTGTAAACATCATAGTGACTTGTCTTTTCAAATATATTCCCAC
A_24_P406754	0.00937	0.00036	-8.58	0.671027	-0.419	A_24_P406754	NM_032211	LOXL4	GTCTCAACCAAGTGTCTGAAGTGAACTTTGCATTGAATAAATTTTTGCCATGGAAAGAAC
A_23_P29303	0.00937	0.00036	8.58	0.670469	0.7	A_23_P29303	NM_015703	RRP7A	GAGGACCGTATCCCCAGCCCACTGGGCTACGCAGCTATTCCAATCAAGTTCTCTGAAAAG
A_33_P3372099	0.00937	0.00036	8.58	0.670104	1.49	A_33_P3372099	NM_145244	DDIT4L	CCTGTTATGCTTACAAAATGGTGATGGCTTATGGAAGGCTGTTAAATTAATATTCCTGTT
A_33_P3260634	0.00939	0.000361	8.57	0.66723	0.59	A_33_P3260634	NM_001172646	PLCB4	CCTTATCTGTAAAACAGTGGAGTTAGACTACATATCTTTTGGCACTAACATCTCATGAAA
A_23_P356684	0.0094	0.000362	8.57	0.665353	0.984	A_23_P356684	NM_018685	ANLN	TCTCCAATCTCAGTAGTTTTTTCGAAAGGCTGTGATCATTTATTGATCGTGATATGACTT
A_21_P0005357	0.0094	0.000362	-8.57	0.664004	-0.844	linc|TCONS_00013360		XLOC_005997	CTTTAGCTGAGTTCATCAAGAGTTTACTGTGGTCTATAAAACAAATGATCAAACTTCTGC
A_23_P117163	0.00941	0.000363	-8.56	0.661833	-0.311	A_23_P117163	NM_018191	RCBTB1	AAGTGAAGGACCACTTCTCATATTAGATTACTAAGTCATTTGTATGAATATGTGTGGCAG
A_23_P210176	0.00941	0.000363	8.56	0.661658	1.25	A_23_P210176	NM_000210	ITGA6	ATTTCTGTAAAACAGGTTATAACAGTGTTTAAAGTCTCAGTTTCTTGCTTGGGGAACTTG
A_32_P102062	0.00942	0.000363	-8.56	0.660216	-0.534	A_32_P102062	NM_001455	FOXO3	TTTAACTTTGATTCCCTCATCTCCACACAGAATGTTGTTGGTTTGAACGTGGGGAACTTC
A_33_P3247858	0.00943	0.000364	-8.56	0.658321	-0.615	A_33_P3247858	NM_001166461	MPP1	CCTAGAAATCAATGGCACAAATGTGACAAATCATTCAGTGGATCAGCTGCAGAAGGCGAT
A_23_P50504	0.00944	0.000364	-8.55	0.657274	-0.423	A_23_P50504	NM_000146	FTL	GTTTTTGTGGTTAGCTCCTTCTTGCCAACCAACCATGAGCTCCCAGATTCGTCAGAATTA
A_23_P250800	0.00945	0.000365	-8.55	0.655384	-0.65	A_23_P250800	NM_006100	ST3GAL6	ATGTCACGAAGTTCACCTAGCTGGTTTTAAATACAACTTTTCTGACCTCAAGAGTCCTTT
A_23_P162171	0.00945	0.000365	8.55	0.65413	0.609	A_23_P162171	NM_006500	MCAM	GCCTCTTCAAAGTCTCCTGTGACATTTTTTCTTTGGTCAGAAGCCAGGAACTGGTGTCAT
A_23_P218597	0.00945	0.000366	8.55	0.653283	0.893	A_23_P218597	NM_002518	NPAS2	CAGCGCTTGCTGCAGTGGAAATGATCAGGAATACTGACCGTGTTTCTCTTGCCTCCGAGG
A_23_P403488	0.00945	0.000366	8.55	0.652899	0.88	A_23_P403488	NM_176821	NLRP10	TAGCGCAGGATCTGAAGCATTTTAAAGAACAGATGGAATCTATGAAGCACAACAGGACCT
A_33_P3237135	0.00946	0.000366	-8.55	0.651899	-0.32	A_33_P3237135	NM_004530	MMP2	GCACTTTTCACGTGTCACCTATTTTAACCTTTCCAACCACATAAATAAAAAAGGCCATTA
A_23_P121250	0.00946	0.000366	-8.54	0.651176	-0.45	A_23_P121250	NM_001967	EIF4A2	GAGATGCCCATGAATGTGGCTGACCTTATTTAATTCCTGGGATGAGAGTTTTGGATGCAG
A_24_P371399	0.00947	0.000367	-8.54	0.649591	-0.769	A_24_P371399	NM_173552	C3orf58	TAAAATAGTTGCATTCGGTTAATTTTTACACATTAGTGCATTGCGTATATCAACTGGCCC
A_23_P141680	0.00947	0.000367	-8.54	0.648113	-0.502	A_23_P141680	NM_017679	BCAS3	GACAGTTTAGCTTCTGACCATAGTGGACAGGAAGATGAAGAATGGCTTTCCCAGGTTGAA
A_32_P109794	0.00947	0.000367	-8.54	0.647902	-0.336	A_32_P109794	NM_145251	STYX	CTGCCATACCTCACAGTTCAAAGTGTATTCTATAGATCAGTAACATTATACTGACATGTA
A_21_P0010370	0.00947	0.000367	-8.54	0.647741	-0.745	ens|ENST00000458154|linc|TCONS_00029446		XLOC_014300	AACTGGAAAAGTGGCCGTGTGGGCTGGTGCTTTGGTGATTTAATGAGTAAAGTCTACAAC
A_23_P162596	0.00949	0.000369	-8.53	0.644356	-0.403	A_23_P162596	NM_022496	ACTR6	TTAACGGCTTCACTGGACAGTTTTCCTTAGAAGGTAGTTTTGTGTGACTGTGACTAAACT
A_23_P200535	0.00951	0.000369	8.53	0.64177	0.355	A_23_P200535	NM_014408	TRAPPC3	TGATAACCACTCATCCCTTATTTATTCCAATCTCTTGTGTGGGGTGTTGCGGGGAGCTTT
A_33_P3359832	0.00951	0.00037	8.53	0.640884	1.46	A_33_P3359832			TTCCTAAAAGCCTCTTTGGGCTGAGGGAAGGCATGGGTGGCTCTGCCAGTTTTGGAGTGG
A_32_P790284	0.00952	0.00037	-8.53	0.639473	-0.834	A_32_P790284	NM_031303	KATNAL2	ATTTATTAACTTACCATTATCGATGTCAGCAAAATATTGAGAGTTTCAGTTACATACATA
A_24_P921321	0.00952	0.00037	8.53	0.639006	0.457	A_24_P921321	NM_002843	PTPRJ	TGAAATGCTTGATTGTACTTATTGAGCTAAACAAGTCTTGGTGACTGTTGTTGATTTGCC
A_33_P3210085	0.00952	0.000371	8.52	0.637616	0.857	A_33_P3210085	NM_001047160	NET1	CCATAAGCCTGAGGAGGTTTTTATCAACTGGAATGCTTTATATTAGTTTGTTTTTCACTG
A_33_P3295108	0.00954	0.000372	-8.52	0.635286	-0.37	A_33_P3295108	NM_198141	GANC	CTATTATACCTGACTTTCAGTAACTGTTAGCTGTGATTAGTTAGCTGGTGGATTTAATTG
A_23_P326319	0.00954	0.000372	-8.52	0.635247	-0.363	A_23_P326319	NM_033201	C16orf45	TGTCCCGTCATTGGGTGGCATATGTTAACTAGCTGCCAAACAACTTCAACCCGTGTAATT
A_24_P253723	0.00955	0.000372	8.51	0.632494	0.752	A_24_P253723	NR_028502	MIR22HG	GCCCTACTTCCACCTCCGCCCAGCCTGTAATGTTTATATAAGCAGCCTCAAGGACCAAGA
A_23_P206018	0.00955	0.000373	8.51	0.632123	0.501	A_23_P206018	NM_001018004	TPM1	ACAACATGTGAAAACCTCCTTAGCTGCGACCACATTCTTTCATTTTGTTTTGTTTTGTTT
A_33_P3272347	0.00956	0.000373	8.51	0.630996	0.368	A_33_P3272347	AK123720	LOC100128107	AGCCCCTGACTCTGCCCCTACCCCCTCTGCAAACCTAAAGGGGAATAAATACAAACTTTA
A_24_P182494	0.00956	0.000373	8.51	0.630571	0.575	A_24_P182494	NM_007207	DUSP10	GTTCGAGGAAGACCTAAACAACGGTGTGACACCGAGAATCCTTACACCAAAGCTGATGGG
A_23_P205646	0.00956	0.000374	-8.51	0.629207	-0.331	A_23_P205646	NM_198794	MAP4K5	CTAATGTAGCAGGGGGAAGTATTTAATTGCCCATGATATGTATTTTACTTATACTATGCC
A_33_P3454679	0.00958	0.000375	8.5	0.62617	0.985	A_33_P3454679	BU190374	HAB1	ACAGAGAAGAAGAAGCCGCAGCAGCCCCAGTGCCGACCAGCAGGGGGGCACGGGACAGAG
A_33_P3243618	0.00959	0.000375	-8.5	0.625129	-0.458	A_33_P3243618	NM_003272	GPR137B	CGGTGTCACCGTGATACTGCTTTACACCTCTCGGGCCTGCTACAACCTGTTCATCCTGTC
A_24_P396702	0.00959	0.000375	-8.5	0.623783	-0.748	A_24_P396702	NM_014880	CD302	GCATTCTTGTAGTGAGCAGTGTATGGTCTCTTTTGTTCAGAATTTAAAACTGATAACCAA
A_23_P320113	0.00966	0.000378	8.49	0.615401	0.365	A_23_P320113	NM_080725	SRXN1	GTTCAATAATAAGGACAAGAGCTTTTCCCATGCATTCTCTTTCCCCGGGAAAGTTGACTG
A_23_P9823	0.00968	0.000379	-8.48	0.612387	-0.318	A_23_P9823	NM_014938	MLXIP	TCTTGTTCTAGAGGTTTTCTTGTTTTCGAATCTTGCCTGATGAATCCAGCCAGACCAAGG
A_23_P86100	0.00969	0.000379	-8.48	0.611345	-0.328	A_23_P86100	NM_001007255	KLHDC9	AAGCCTCGTTTTGTTTTGCTTTGTTGCAAACCTATAAAGCGTTATCACCAGAGCTATCTG
A_24_P330263	0.00969	0.00038	-8.48	0.610064	-0.52	A_24_P330263	NM_003991	EDNRB	GTAAACCAAAACCCAACAATGTGGCCAGAAAGAAAGAGCAATAATAATTAATTCACACAC
A_32_P184279	0.0097	0.000381	-8.48	0.608265	-0.374	A_32_P184279	NM_005436	CCDC6	CTGGTAATAGTGGCAATCTTGACATTCTTGGTCAGAGTTTAGAGAGATGTAAGACCTTCA
A_23_P6119	0.00973	0.000382	-8.47	0.604958	-0.536	A_23_P6119	NM_032985	SEC23B	TTAGGTTATCAGATTCCTTTTCTCTATATCCTCAGTTTATGTTCCATCTGAGAAGATCTC
A_33_P3257903	0.00973	0.000382	-8.47	0.603632	-0.643	A_33_P3257903	NM_001512	GSTA4	ATTCTCCACTACATAGCAGACAAGCACAATCTCTTTGGCAAGAACCTCAAGGAGAGAACC
A_24_P58177	0.00973	0.000382	8.47	0.602885	0.629	A_24_P58177	BC009182	C14orf159	GGCTGAGATCTTTGAGATCATGGAGAAAGTCCAGCCCTGGAGAAATCCCACTGGCTCTGC
A_24_P333567	0.00974	0.000383	8.47	0.601728	0.552	A_24_P333567	NR_027447	LOC100289341	ACTTGCTGGTACCCAAATGAAGTCGTTTATGTCACACTCTAACAAGAGGCCCTGAAGAAG
A_21_P0008353	0.00974	0.000383	-8.46	0.601057	-1.63	linc|TCONS_00022543		XLOC_010860	TTGGAAGGGACTTCTGGGCTGGGATAAGAAGAAGCATAGTGCAGGACTCAGGAATGGGAT
A_24_P365327	0.00975	0.000384	-8.46	0.599078	-0.309	A_24_P365327	NM_015578	LSM14A	GGGAATCCTGTAATATGAGGTAGCTTATTTCGTCAATTAATTAGGGTGCTGGATGGTAGA
A_21_P0008701	0.00975	0.000384	8.46	0.598843	0.359	linc|TCONS_00023566		XLOC_011389	AACCAATGCTGTGCTGCCCAGGCCTGCCCTGTCACTTCAGGATGTACAATTCAGTTAATT
A_33_P3659876	0.00976	0.000384	8.46	0.597198	0.493	A_33_P3659876	NM_017760	NCAPG2	CACTGTTCACAGAAAACTAAAGACATTCATGGAAATTACTTTGGAAGAGGATAGCATTGA
A_24_P941166	0.00976	0.000384	-8.46	0.596946	-0.6	A_24_P941166	NM_001001661	ZNF425	CACTGATCTGCTAGTCCAACGATCTCTTCAGTGTCATCCAATAATCCCTTCATTAAATTC
[truncated: 48,740 more rows]

## Sheet: UP_DEGs
GENE_SYMBOL	P.Value	logFC
XLOC_001537	0.0103	2.01
CAMK1G	9.13e-05	2.03
ELF3	0.00306	2.03
XLOC_001537	0.000156	2.04
XLOC_006858	0.00132	2.04
XLOC_l2_004317	0.0424	2.04
USP41	1.06e-05	2.06
XLOC_009484	0.0111	2.06
CXCL2	2.29e-06	2.07
LOC400238	0.00747	2.07
XLOC_003526	0.000169	2.08
C1orf195	0.029	2.08
ASB2	0.000128	2.09
IFIT2	6.67e-06	2.1
XLOC_001415	0.0234	2.1
XLOC_l2_011996	0.00113	2.11
XLOC_002018	6.07e-06	2.12
IFIT2	6.82e-05	2.12
C6orf146	0.0484	2.12
HERC5	3.53e-05	2.13
XLOC_001966	0.0024	2.14
CLDN1	2.26e-06	2.16
TNFSF13B	1e-05	2.16
LOC728606	0.0223	2.16
FLJ21369	0.0486	2.16
XLOC_007841	9.95e-05	2.18
XAF1	8.87e-06	2.19
GPR37L1	0.00892	2.19
EVI2A	0.0028	2.22
TRIM14	5.03e-05	2.23
XLOC_l2_013530	0.000983	2.23
TRIM14	4.87e-05	2.24
DKK1	0.000116	2.24
CXCL11	8.9e-05	2.25
GMPR	3.39e-06	2.27
REG1P	0.0157	2.3
ODF3B	3.61e-05	2.31
EVI2B	0.0117	2.34
KLK10	0.00307	2.35
C3	2.04e-06	2.36
LOC730755	0.000549	2.36
OAS2	6.97e-06	2.37
TRIM14	7.93e-06	2.37
MMP10	1.09e-05	2.38
GKN1	3.58e-05	2.38
XLOC_l2_010926	0.00243	2.38
HERC6	0.000278	2.39
XLOC_l2_011277	0.0489	2.39
SYT2	0.0118	2.4
XAF1	7.52e-06	2.42
CXCL3	2.88e-05	2.44
HMGA2	0.000137	2.44
C3	1.62e-07	2.45
Q5D1D6	0.000327	2.46
BATF2	8.99e-07	2.47
LOC100506285	7.44e-05	2.47
IL13RA2	7.68e-05	2.48
UBD	0.000205	2.48
HAAO	0.0317	2.51
C17orf47	0.032	2.55
CXCL2	6.22e-06	2.56
IL29	0.000294	2.56
CMPK2	2.89e-05	2.57
IFNB1	0.000476	2.57
NAMA	2.81e-06	2.58
IRF7	1.58e-07	2.59
WWC1	0.00042	2.61
XLOC_l2_006944	0.00451	2.62
KIF1A	0.000223	2.65
IL32	4.37e-05	2.67
	0.0319	2.69
IL6	2.56e-06	2.72
FLJ31104	7.37e-06	2.72
IL1A	1.24e-05	2.73
BIRC3	1e-06	2.74
HERC6	1.74e-06	2.74
MX2	2.64e-06	2.75
SLC6A2	3.52e-05	2.76
XLOC_002736	7.76e-05	2.77
	0.045	2.8
SAA2	0.000109	2.84
IFIT3	1.05e-06	2.86
ISG15	7.05e-07	2.93
XLOC_003526	0.000159	2.95
IFIH1	1.56e-05	2.96
G0S2	0.000729	2.96
XLOC_001504	0.0257	3.02
TNFSF14	1.36e-06	3.03
C15orf48	1.01e-07	3.08
CCL5	0.00283	3.22
	2.96e-05	3.27
GIGYF2	0.00499	3.27
ZP4	7.68e-05	3.31
IL1RL1	9.51e-06	3.32
OAS2	2.6e-06	3.33
CXCL10	0.000101	3.4
RSAD2	4.02e-06	3.48
CXCL10	0.000145	3.48
OAS2	1.17e-05	3.5
AIM1L	0.0406	3.57
IFI27	4.38e-06	3.65
GJB1	0.0139	3.77
	1.04e-05	3.8
CSF2	6.18e-05	3.8
OAS3	4.13e-06	4.08
EPSTI1	7.96e-06	4.08
OAS3	2.79e-06	4.09
SAA1	4.38e-06	4.13
IFI6	6.81e-07	4.26
MX1	9.96e-06	4.55
XLOC_000755	5.83e-06	4.66
OAS1	3.12e-05	5.7
IFI44L	2.04e-05	6.3

## Sheet: Down_DEGs
GENE_SYMBOL	P.Value	logFC
SLITRK5	8e-07	-3.84
SULF1	1.23e-07	-3.46
GSC	2.64e-05	-3.44
MYCL1	2.95e-07	-3.39
SIGLECP3	0.000776	-3.31
OGDHL	7.37e-06	-3.3
ROR2	3.57e-05	-3.18
KCNE3	8.83e-07	-3.08
ADAMTS8	6.46e-07	-3.01
PROK1	5.1e-05	-2.9
XLOC_001197	0.0435	-2.87
C10orf10	2.47e-06	-2.77
XLOC_013541	6.95e-05	-2.76
SPON1	1.1e-07	-2.57
S1PR1	7.95e-05	-2.5
WNT2	0.000691	-2.49
	0.0439	-2.47
KCNK2	2.66e-05	-2.46
SLC47A1	0.000324	-2.44
MYBPH	7.57e-06	-2.4
XLOC_000869	0.034	-2.39
RBP1	7.77e-05	-2.38
ALDH1A1	0.000126	-2.35
PLXDC1	0.000222	-2.34
RCSD1	0.00153	-2.28
ABI3BP	0.000115	-2.27
BEND4	0.000239	-2.27
LOC728763	0.00146	-2.27
CILP	0.00594	-2.26
1/2-SBSRNA4	0.0101	-2.26
EFHC2	0.0414	-2.26
SCARA5	5.08e-05	-2.25
CTTNBP2	6.37e-05	-2.25
WDR86	3.76e-06	-2.23
LOC653550	0.0231	-2.21
NBEA	0.000853	-2.19
LOC200772	5.83e-05	-2.18
SHROOM2	0.000301	-2.18
LOC283588	4.86e-06	-2.16
NOVA1	0.0134	-2.16
ADAMTS6	0.00382	-2.15
LOC100287612	1.03e-05	-2.14
LOC100506966	0.00209	-2.13
ACBD5	0.0159	-2.11
NFASC	4.54e-06	-2.1
CHRDL2	0.00078	-2.1
SPEF2	3.79e-05	-2.09
GGNBP1	0.0165	-2.09
SEPP1	7.96e-06	-2.07
NFE2	8.6e-06	-2.06
INPP5D	0.000172	-2.04
RNF112	7.96e-06	-2.03
IGDCC3	0.00012	-2.03
XLOC_006690	0.0209	-2.02
SHISA2	2.17e-06	-2.01
