# Supplementary material for: A Bioinformatics Approach to Identifying Potential Biomarkers for Cryptosporidium parvum: A Coccidian Parasite Associated with Fetal Diarrhea
Source: Vaccines (Basel). 2021 Dec 2;9(12):1427. doi: 10.3390/vaccines9121427 (PMC8705633; doi:10.3390/vaccines9121427)
Supplement: Supplementary file 1 [file vaccines-09-01427-s001.zip › TableS2.xlsx]

## Sheet: Table S2
Table S2: Gene Ontology of Up-regulated DEGs

## Sheet: BP
TableS1: GO anotation of Up-regulated DEGs
Term	Overlap	P-value	Adjusted P-value	Old P-value	Old Adjusted P-value	Odds Ratio	Combined Score	Genes
cytokine-mediated signaling pathway (GO:0019221)	29/633	2.06589e-25	1.48744e-22	0	0	22.6318	1286.37	CSF2;IFI6;CXCL3;CXCL2;IFIT3;IFIT2;TNFSF13B;IL1RL1;CCL5;IL13RA2;IL32;RSAD2;TNFSF14;IFNB1;MX2;MX1;ISG15;IL1A;CXCL10;CXCL11;IL6;IFI27;OAS1;OAS2;OAS3;IRF7;SAA1;XAF1;BIRC3
cellular response to type I interferon (GO:0071357)	14/65	5.50582e-22	1.3214e-19	0	0	97.4461	4770.09	RSAD2;IFNB1;MX2;MX1;IFI6;ISG15;IFIT3;IFIT2;OAS1;IFI27;OAS2;OAS3;IRF7;XAF1
type I interferon signaling pathway (GO:0060337)	14/65	5.50582e-22	1.3214e-19	0	0	97.4461	4770.09	RSAD2;IFNB1;MX2;MX1;IFI6;ISG15;IFIT3;IFIT2;OAS1;IFI27;OAS2;OAS3;IRF7;XAF1
negative regulation of viral genome replication (GO:0045071)	1950-09-01	1.03306e-13	1.85951e-11	0	0	71.5718	2140.07	RSAD2;OAS1;OAS2;IFNB1;OAS3;CCL5;MX1;HMGA2;ISG15
negative regulation of viral life cycle (GO:1903901)	1961-08-01	3.7867e-11	5.45284e-09	0	0	48.392	1161.26	RSAD2;OAS1;OAS2;IFNB1;OAS3;CCL5;MX1;ISG15
regulation of viral genome replication (GO:0045069)	1963-08-01	4.95268e-11	5.94321e-09	0	0	46.6276	1106.4	RSAD2;OAS1;OAS2;IFNB1;OAS3;CCL5;MX1;ISG15
regulation of leukocyte chemotaxis (GO:0002688)	1930-05-01	6.04613e-08	6.21887e-06	0	0	61.2462	1017.99	CXCL10;CXCL11;IL6;CXCL3;CXCL2
positive regulation of leukocyte chemotaxis (GO:0002690)	1961-06-01	7.0464e-08	6.34176e-06	0	0	33.8778	557.906	CXCL10;CXCL11;IL6;CCL5;CXCL3;CXCL2
positive regulation of leukocyte migration (GO:0002687)	1934-05-01	1.16784e-07	9.34276e-06	0	0	52.7878	842.648	CXCL10;CXCL11;IL6;CXCL3;CXCL2
positive regulation of chemotaxis (GO:0050921)	1948-05-01	6.91926e-07	4.98187e-05	0	0	35.576	504.603	CXCL10;CXCL11;IL6;CXCL3;CXCL2
regulation of nuclease activity (GO:0032069)	2021-06-03	8.14972e-07	5.33436e-05	0	0	297.418	4169.83	OAS1;OAS2;OAS3
chemokine-mediated signaling pathway (GO:0070098)	1952-05-01	1.03891e-06	6.23343e-05	0	0	32.5417	448.339	CXCL10;CXCL11;CCL5;CXCL3;CXCL2
regulation of T-helper 2 cell cytokine production (GO:2000551)	2021-08-03	2.2705e-06	0.000125751	0	0	178.433	2318.83	IL6;RSAD2;IFNB1
inflammatory response (GO:0006954)	8/252	2.73496e-06	0.000140655	0	0	10.4104	133.35	IL1A;CXCL10;CXCL11;IL6;ELF3;CCL5;CXCL3;CXCL2
cellular response to cytokine stimulus (GO:0071345)	10/456	4.01636e-06	0.000192785	0	0	7.28102	90.4676	IL32;IL1A;CXCL10;IL6;CSF2;IFNB1;CCL5;SAA1;IL13RA2;CXCL2
myeloid dendritic cell differentiation (GO:0043011)	2021-10-03	4.841e-06	0.000217845	0	0	127.439	1559.65	BATF2;CSF2;UBD
myeloid dendritic cell activation (GO:0001773)	2014-03-01	1.45377e-05	0.000615713	0	0	81.0814	903.147	BATF2;CSF2;UBD
lymphocyte chemotaxis (GO:0048247)	1944-04-01	1.68031e-05	0.000672124	0	0	30.1364	331.318	CXCL10;CXCL11;CCL5;SAA1
response to molecule of bacterial origin (GO:0002237)	1998-05-01	2.39705e-05	0.000908356	0	0	16.4078	174.557	CXCL10;CXCL11;IL6;CXCL3;CXCL2
positive regulation of intracellular signal transduction (GO:1902533)	9/479	4.28033e-05	0.00154092	0	0	6.10882	61.448	IL1A;CXCL10;CXCL11;IL6;WWC1;UBD;CCL5;GPR37L1;BIRC3
dendritic cell differentiation (GO:0097028)	2021-03-01	5.21934e-05	0.00176483	0	0	49.5323	488.416	BATF2;CSF2;UBD
cellular response to interferon-gamma (GO:0071346)	5/116	5.39253e-05	0.00176483	0	0	13.7346	134.982	OAS1;OAS2;OAS3;CCL5;IRF7
negative regulation of viral transcription (GO:0032897)	2023-03-01	6.91517e-05	0.00199157	0	0	44.5746	426.99	CCL5;HMGA2;TRIM14
negative regulation of signal transduction in absence of ligand (GO:1901099)	2023-03-01	6.91517e-05	0.00199157	0	0	44.5746	426.99	IL1A;CSF2;IFI6
negative regulation of extrinsic apoptotic signaling pathway in absence of ligand (GO:2001240)	2023-03-01	6.91517e-05	0.00199157	0	0	44.5746	426.99	IL1A;CSF2;IFI6
interferon-gamma-mediated signaling pathway (GO:0060333)	1970-04-01	0.000105981	0.0028073	0	0	18.2406	166.942	OAS1;OAS2;OAS3;IRF7
positive regulation of lymphocyte proliferation (GO:0050671)	1971-04-01	0.000112014	0.0028073	0	0	17.9674	163.448	IL6;CCL5;TNFSF13B;ZP4
regulation of extrinsic apoptotic signaling pathway in absence of ligand (GO:2001239)	2027-03-01	0.000113072	0.0028073	0	0	37.1381	337.492	IL1A;CSF2;IFI6
regulation of vascular endothelial growth factor production (GO:0010574)	2027-03-01	0.000113072	0.0028073	0	0	37.1381	337.492	C3;IL1A;IL6
positive regulation of cytokine production (GO:0001819)	6/220	0.000120659	0.00285226	0	0	8.63727	77.9301	C3;IL1A;IL6;CSF2;IRF7;SAA1
response to cytokine (GO:0034097)	5/138	0.000122805	0.00285226	0	0	11.45	103.106	UBD;MX2;MX1;ISG15;XAF1
response to lipopolysaccharide (GO:0032496)	5/155	0.000211392	0.00475632	0	0	10.1436	85.833	CXCL10;CXCL11;IL6;CXCL3;CXCL2
regulation of type I interferon production (GO:0032479)	1985-04-01	0.000224987	0.00490881	0	0	14.8515	124.745	HERC5;IFIH1;IRF7;ISG15
response to type I interferon (GO:0034340)	2021-07-02	0.000250719	0.00530935	0	0	117.206	971.775	MX1;ISG15
positive regulation of cAMP-mediated signaling (GO:0043950)	2021-08-02	0.000333537	0.00685643	0	0	97.6667	781.896	CXCL10;CXCL11
regulation of RNA metabolic process (GO:0051252)	1939-03-01	0.000342822	0.00685643	0	0	24.7438	197.413	OAS1;OAS2;OAS3
dynamin family protein polymerization involved in membrane fission (GO:0003373)	2021-09-02	0.000427863	0.00810687	0	0	83.7101	649.315	MX2;MX1
dynamin family protein polymerization involved in mitochondrial fission (GO:0003374)	2021-09-02	0.000427863	0.00810687	0	0	83.7101	649.315	MX2;MX1
protein modification by small protein conjugation (GO:0032446)	7/398	0.000478149	0.00847155	0	0	5.55243	42.4516	HERC5;IFIH1;UBD;ISG15;ASB2;HERC6;BIRC3
negative regulation of type I interferon production (GO:0032480)	1944-03-01	0.000490629	0.00847155	0	0	21.7208	165.509	IFIH1;HERC5;ISG15
T cell chemotaxis (GO:0010818)	2021-10-02	0.000533619	0.00847155	0	0	73.2426	551.944	CXCL10;CXCL11
macrophage chemotaxis (GO:0048246)	2021-10-02	0.000533619	0.00847155	0	0	73.2426	551.944	CCL5;SAA1
macrophage migration (GO:1905517)	2021-10-02	0.000533619	0.00847155	0	0	73.2426	551.944	CCL5;SAA1
positive regulation of type 2 immune response (GO:0002830)	2021-10-02	0.000533619	0.00847155	0	0	73.2426	551.944	IL6;RSAD2
regulation of T cell chemotaxis (GO:0010819)	2021-10-02	0.000533619	0.00847155	0	0	73.2426	551.944	CXCL10;CCL5
regulation of protein secretion (GO:0050708)	4/107	0.000541238	0.00847155	0	0	11.6664	87.7504	IL1A;RSAD2;CCL5;SAA1
regulation of cytokine production (GO:0001817)	4/108	0.000560582	0.00858764	0	0	11.5536	86.4965	IFIH1;IL6;IRF7;ISG15
myeloid leukocyte differentiation (GO:0002573)	1950-03-01	0.000715274	0.0107291	0	0	18.9422	137.195	BATF2;CSF2;UBD
modification-dependent macromolecule catabolic process (GO:0043632)	2021-12-02	0.000779106	0.0109991	0	0	58.5882	419.337	UBD;ISG15
positive regulation of T cell cytokine production (GO:0002726)	2021-12-02	0.000779106	0.0109991	0	0	58.5882	419.337	IL6;RSAD2
negative regulation by host of viral transcription (GO:0043922)	2021-12-02	0.000779106	0.0109991	0	0	58.5882	419.337	CCL5;HMGA2
neutrophil chemotaxis (GO:0030593)	1953-03-01	0.000848511	0.0115269	0	0	17.803	125.903	CCL5;SAA1;CXCL3
positive regulation of tyrosine phosphorylation of STAT protein (GO:0042531)	1953-03-01	0.000848511	0.0115269	0	0	17.803	125.903	IL6;CSF2;CCL5
positive regulation of immune response (GO:0050778)	1954-03-01	0.000896181	0.0118116	0	0	17.453	122.474	IFNB1;CCL5;ZP4
regulation of cAMP metabolic process (GO:0030814)	2013-02-01	0.000918681	0.0118116	0	0	53.2594	372.42	CXCL10;CXCL11
cellular response to exogenous dsRNA (GO:0071360)	2013-02-01	0.000918681	0.0118116	0	0	53.2594	372.42	IFIH1;IFNB1
granulocyte chemotaxis (GO:0071621)	1956-03-01	0.000996545	0.0125879	0	0	16.7927	116.058	CCL5;SAA1;CXCL3
regulation of cell proliferation (GO:0042127)	9/740	0.00106935	0.0128325	0	0	3.87502	26.5079	IL1A;CXCL10;CXCL11;IL6;GKN1;CXCL3;CXCL2;IFIT3;TNFSF13B
positive regulation of purine nucleotide metabolic process (GO:1900544)	2014-02-01	0.00106937	0.0128325	0	0	48.8186	333.953	CXCL10;CXCL11
regulation of nucleocytoplasmic transport (GO:0046822)	2014-02-01	0.00106937	0.0128325	0	0	48.8186	333.953	IFI27;MX2
neutrophil migration (GO:1990266)	1958-03-01	0.00110376	0.013028	0	0	16.1805	110.173	CCL5;SAA1;CXCL3
positive regulation of T cell proliferation (GO:0042102)	1961-03-01	0.0012778	0.0146034	0	0	15.3412	102.213	IL6;CCL5;ZP4
regulation of tyrosine phosphorylation of STAT protein (GO:0042509)	1961-03-01	0.0012778	0.0146034	0	0	15.3412	102.213	IL6;CSF2;CCL5
regulation of T cell proliferation (GO:0042129)	1962-03-01	0.00133942	0.0148637	0	0	15.0804	99.7649	IL6;CCL5;ZP4
T cell migration (GO:0072678)	2016-02-01	0.0014038	0.0148637	0	0	41.8403	274.831	CXCL10;CXCL11
positive regulation of cyclic nucleotide metabolic process (GO:0030801)	2016-02-01	0.0014038	0.0148637	0	0	41.8403	274.831	CXCL10;CXCL11
cellular response to dsRNA (GO:0071359)	2016-02-01	0.0014038	0.0148637	0	0	41.8403	274.831	IFIH1;IFNB1
regulation of interferon-alpha production (GO:0032647)	2016-02-01	0.0014038	0.0148637	0	0	41.8403	274.831	IFIH1;IRF7
positive regulation of JAK-STAT cascade (GO:0046427)	1964-03-01	0.00146821	0.0151668	0	0	14.5845	95.1453	IL6;CSF2;CCL5
response to lipid (GO:0033993)	4/140	0.00147455	0.0151668	0	0	8.82086	57.5067	CXCL10;CXCL11;CXCL3;CXCL2
negative regulation of apoptotic process (GO:0043066)	7/485	0.00151595	0.015373	0	0	4.52162	29.3531	IL6;IFI6;HMGA2;EVI2B;DKK1;IFIT3;BIRC3
regulation of T cell migration (GO:2000404)	2017-02-01	0.00158738	0.0154448	0	0	39.049	251.697	CXCL10;CCL5
positive regulation of lymphocyte migration (GO:2000403)	2017-02-01	0.00158738	0.0154448	0	0	39.049	251.697	CXCL10;CCL5
positive regulation of monocyte chemotaxis (GO:0090026)	2017-02-01	0.00158738	0.0154448	0	0	39.049	251.697	CXCL10;CCL5
positive regulation of T cell activation (GO:0050870)	1968-03-01	0.00174852	0.0166607	0	0	13.6843	86.8813	IL6;CCL5;ZP4
regulation of cAMP-mediated signaling (GO:0043949)	2018-02-01	0.00178177	0.0166607	0	0	36.6066	231.725	CXCL10;CXCL11
acute-phase response (GO:0006953)	2018-02-01	0.00178177	0.0166607	0	0	36.6066	231.725	IL6;SAA1
regulation of innate immune response (GO:0045088)	1969-03-01	0.00182344	0.0168318	0	0	13.4763	84.9951	IFNB1;CCL5;BIRC3
positive regulation of STAT cascade (GO:1904894)	2019-02-01	0.00198689	0.0174459	0	0	34.4516	214.329	IL6;CCL5
positive regulation of interferon-alpha production (GO:0032727)	2019-02-01	0.00198689	0.0174459	0	0	34.4516	214.329	IFIH1;IRF7
response to interferon-beta (GO:0035456)	2019-02-01	0.00198689	0.0174459	0	0	34.4516	214.329	IFNB1;XAF1
positive regulation of mononuclear cell migration (GO:0071677)	2019-02-01	0.00198689	0.0174459	0	0	34.4516	214.329	CXCL10;CCL5
positive regulation of cytokine secretion (GO:0050715)	1973-03-01	0.0021431	0.0185907	0	0	12.7036	78.0702	IFIH1;IL1A;SAA1
regulation of toll-like receptor signaling pathway (GO:0034121)	2020-02-01	0.00220268	0.018658	0	0	32.5359	199.058	IRF7;BIRC3
positive regulation of T cell migration (GO:2000406)	2020-02-01	0.00220268	0.018658	0	0	32.5359	199.058	CXCL10;CCL5
negative regulation of extrinsic apoptotic signaling pathway (GO:2001237)	1976-03-01	0.00240429	0.0201024	0	0	12.1797	73.4498	IL1A;CSF2;IFI6
mitochondrial fission (GO:0000266)	2021-02-01	0.00242904	0.0201024	0	0	30.822	185.556	MX2;MX1
regulation of monocyte chemotaxis (GO:0090025)	2022-02-01	0.00266592	0.0218121	0	0	29.2794	173.545	CXCL10;CCL5
positive regulation of macromolecule metabolic process (GO:0010604)	5/276	0.00281279	0.0227551	0	0	5.58019	32.7757	IL1A;IL6;CSF2;HMGA2;DKK1
positive regulation of protein secretion (GO:0050714)	1982-03-01	0.00298387	0.0236086	0	0	11.2513	65.4209	IL1A;IL6;SAA1
negative regulation of binding (GO:0051100)	1982-03-01	0.00298387	0.0236086	0	0	11.2513	65.4209	HMGA2;DKK1;IFIT2
negative regulation of programmed cell death (GO:0043069)	6/408	0.00303312	0.0237375	0	0	4.5541	26.4054	IL6;HMGA2;EVI2B;DKK1;IFIT3;BIRC3
positive regulation of neutrophil chemotaxis (GO:0090023)	2024-02-01	0.00317091	0.0242878	0	0	26.615	153.136	CXCL3;CXCL2
positive regulation of vascular endothelial growth factor production (GO:0010575)	2024-02-01	0.00317091	0.0242878	0	0	26.615	153.136	C3;IL1A
positive regulation of MAPK cascade (GO:0043410)	5/289	0.00342502	0.0255256	0	0	5.32124	30.2068	IL1A;IL6;WWC1;CCL5;GPR37L1
positive regulation of calcium ion transmembrane transport (GO:1904427)	2025-02-01	0.00343887	0.0255256	0	0	25.4565	144.405	CXCL10;CXCL11
positive regulation of neutrophil migration (GO:1902624)	2025-02-01	0.00343887	0.0255256	0	0	25.4565	144.405	CXCL3;CXCL2
positive regulation of granulocyte chemotaxis (GO:0071624)	2026-02-01	0.00371705	0.0267627	0	0	24.3946	136.484	CXCL3;CXCL2
positive regulation of interferon-beta production (GO:0032728)	2026-02-01	0.00371705	0.0267627	0	0	24.3946	136.484	IFIH1;IRF7
positive regulation of cAMP metabolic process (GO:0030816)	2026-02-01	0.00371705	0.0267627	0	0	24.3946	136.484	CXCL10;CXCL11
cellular response to lipopolysaccharide (GO:0071222)	1991-03-01	0.00400258	0.0282732	0	0	10.096	55.7381	CXCL10;IL6;CCL5
modulation by host of viral transcription (GO:0043921)	2027-02-01	0.00400537	0.0282732	0	0	23.4176	129.268	CCL5;HMGA2
acute inflammatory response (GO:0002526)	2028-02-01	0.00430376	0.0297952	0	0	22.5158	122.672	IL6;SAA1
organelle fission (GO:0048285)	2028-02-01	0.00430376	0.0297952	0	0	22.5158	122.672	MX2;MX1
positive regulation of apoptotic process (GO:0043065)	5/307	0.00442406	0.0303364	0	0	4.99949	27.1007	IL6;IFNB1;UBD;HMGA2;IFIT2
TRIF-dependent toll-like receptor signaling pathway (GO:0035666)	2029-02-01	0.00461214	0.0307476	0	0	21.6808	116.623	IRF7;BIRC3
regulation of neutrophil chemotaxis (GO:0090022)	2029-02-01	0.00461214	0.0307476	0	0	21.6808	116.623	CXCL3;CXCL2
regulation of cellular biosynthetic process (GO:0031326)	2029-02-01	0.00461214	0.0307476	0	0	21.6808	116.623	C3;CCL5
cellular response to tumor necrosis factor (GO:0071356)	4/194	0.00477936	0.0315701	0	0	6.29665	33.6458	TNFSF14;CCL5;TNFSF13B;BIRC3
MyD88-independent toll-like receptor signaling pathway (GO:0002756)	1930-02-01	0.00493046	0.0322721	0	0	20.9055	111.057	IRF7;BIRC3
regulation of cytokine secretion (GO:0050707)	1931-02-01	0.00525863	0.0338054	0	0	20.1836	105.921	IL1A;SAA1
positive regulation of release of sequestered calcium ion into cytosol (GO:0051281)	1931-02-01	0.00525863	0.0338054	0	0	20.1836	105.921	CXCL10;CXCL11
positive regulation of calcium ion transport into cytosol (GO:0010524)	1932-02-01	0.00559658	0.0356596	0	0	19.5098	101.17	CXCL10;CXCL11
response to exogenous dsRNA (GO:0043330)	1933-02-01	0.00594424	0.0375426	0	0	18.8795	96.7637	IFIH1;IFNB1
apoptotic mitochondrial changes (GO:0008637)	1934-02-01	0.00630156	0.0391131	0	0	18.2886	92.6676	IFI6;IFIT2
regulation of interferon-beta production (GO:0032648)	1934-02-01	0.00630156	0.0391131	0	0	18.2886	92.6676	IFIH1;IRF7
negative regulation of cytokine production (GO:0001818)	3/110	0.00678296	0.0417413	0	0	8.2953	41.4213	HERC5;IFIH1;ISG15
lymphocyte proliferation (GO:0046651)	1936-02-01	0.00704483	0.0429854	0	0	17.2111	85.2888	TNFSF14;IFNB1
positive regulation of smooth muscle cell proliferation (GO:0048661)	1937-02-01	0.00743065	0.0447366	0	0	16.7185	81.9564	IL6;CCL5
regulation of apoptotic process (GO:0042981)	8/815	0.00745611	0.0447366	0	0	3.0576	14.9783	IL6;UBD;HMGA2;EVI2B;DKK1;IFIT3;IFIT2;BIRC3
positive regulation of innate immune response (GO:0045089)	1938-02-01	0.00782584	0.0463181	0	0	16.2533	78.8336	IFNB1;CCL5
positive regulation of peptidyl-tyrosine phosphorylation (GO:0050731)	3/116	0.00784834	0.0463181	0	0	7.85246	38.0645	IL6;CSF2;CCL5
protein ubiquitination (GO:0016567)	6/506	0.00851629	0.0498514	0	0	3.64312	17.3623	HERC5;UBD;ISG15;ASB2;HERC6;BIRC3
regulation of intracellular transport (GO:0032386)	1940-02-01	0.00864405	0.0501913	0	0	15.3963	73.146	WWC1;MX2
apoptotic process (GO:0006915)	4/231	0.00876976	0.0505138	0	0	5.26045	24.9158	IL1A;TNFSF14;MX1;IFIT2
monocyte chemotaxis (GO:0002548)	1941-02-01	0.00906693	0.0518111	0	0	15.0008	70.5504	IL6;CCL5
tumor necrosis factor-mediated signaling pathway (GO:0033209)	3/123	0.00920956	0.0522117	0	0	7.39179	34.6491	TNFSF14;TNFSF13B;BIRC3
positive regulation of interleukin-6 production (GO:0032755)	1943-02-01	0.00993992	0.0554786	0	0	14.2676	65.7906	IFIH1;IL6
regulation of multicellular organismal development (GO:2000026)	1943-02-01	0.00993992	0.0554786	0	0	14.2676	65.7906	CXCL10;OAS2
regulation of smooth muscle cell proliferation (GO:0048660)	1944-02-01	0.0103899	0.057544	0	0	13.9272	63.6043	IL6;CCL5
regulation of cell cycle arrest (GO:0071156)	1948-02-01	0.0122781	0.0674824	0	0	12.7136	55.9389	HMGA2;EVI2B
positive regulation of programmed cell death (GO:0043068)	4/257	0.0125932	0.0686901	0	0	4.71362	20.6202	IL6;UBD;HMGA2;IFIT2
regulation of release of sequestered calcium ion into cytosol (GO:0051279)	1949-02-01	0.0127718	0.0691408	0	0	12.4424	54.2554	CXCL10;CXCL11
positive regulation of ossification (GO:0045778)	1952-02-01	0.0143044	0.0768593	0	0	11.6941	49.6671	IL6;ISG15
membrane fusion (GO:0061025)	1954-02-01	0.015368	0.0813603	0	0	11.2432	46.9456	MX2;MX1
positive regulation of response to stimulus (GO:0048584)	1954-02-01	0.015368	0.0813603	0	0	11.2432	46.9456	IFIH1;HMGA2
positive regulation of gene expression (GO:0010628)	7/771	0.018031	0.0914028	0	0	2.78738	11.1932	IL1A;IL6;CSF2;ELF3;IRF7;HMGA2;DKK1
positive regulation of cellular biosynthetic process (GO:0031328)	3/159	0.018304	0.0914028	0	0	5.67566	22.7062	IL6;CSF2;CCL5
cell chemotaxis (GO:0060326)	1960-02-01	0.0187551	0.0914028	0	0	10.0771	40.0694	SAA1;SAA2
positive regulation of I-kappaB kinase/NF-kappaB signaling (GO:0043123)	3/163	0.0195364	0.0914028	0	0	5.53265	21.7736	IL1A;UBD;BIRC3
positive regulation of type I interferon production (GO:0032481)	1962-02-01	0.0199479	0.0914028	0	0	9.7402	38.1293	IFIH1;IRF7
regulation of inflammatory response (GO:0050727)	3/166	0.0204903	0.0914028	0	0	5.43	21.1108	CCL5;SAA1;BIRC3
mitochondrion organization (GO:0007005)	3/167	0.0208138	0.0914028	0	0	5.39661	20.8964	MX2;MX1;IFIT2
monoamine transport (GO:0015844)	2021-06-01	0.0208195	0.0914028	0	0	57.7536	223.614	SLC6A2
regulation of macrophage apoptotic process (GO:2000109)	2021-06-01	0.0208195	0.0914028	0	0	57.7536	223.614	IRF7
positive regulation of granulocyte differentiation (GO:0030854)	2021-06-01	0.0208195	0.0914028	0	0	57.7536	223.614	EVI2B
histone-serine phosphorylation (GO:0035404)	2021-06-01	0.0208195	0.0914028	0	0	57.7536	223.614	HMGA2
response to granulocyte macrophage colony-stimulating factor (GO:0097012)	2021-06-01	0.0208195	0.0914028	0	0	57.7536	223.614	CSF2
gap junction assembly (GO:0016264)	2021-06-01	0.0208195	0.0914028	0	0	57.7536	223.614	GJB1
negative regulation of myeloid cell apoptotic process (GO:0033033)	2021-06-01	0.0208195	0.0914028	0	0	57.7536	223.614	IRF7
T-helper 17 cell lineage commitment (GO:0072540)	2021-06-01	0.0208195	0.0914028	0	0	57.7536	223.614	IL6
catecholamine transport (GO:0051937)	2021-06-01	0.0208195	0.0914028	0	0	57.7536	223.614	SLC6A2
cellular response to granulocyte macrophage colony-stimulating factor stimulus (GO:0097011)	2021-06-01	0.0208195	0.0914028	0	0	57.7536	223.614	CSF2
negative regulation of necroptotic process (GO:0060546)	2021-06-01	0.0208195	0.0914028	0	0	57.7536	223.614	BIRC3
negative regulation of lymphocyte differentiation (GO:0045620)	2021-06-01	0.0208195	0.0914028	0	0	57.7536	223.614	IFNB1
negative regulation of bone resorption (GO:0045779)	2021-06-01	0.0208195	0.0914028	0	0	57.7536	223.614	IL6
positive regulation of podosome assembly (GO:0071803)	2021-06-01	0.0208195	0.0914028	0	0	57.7536	223.614	CSF2
positive regulation of humoral immune response (GO:0002922)	2021-06-01	0.0208195	0.0914028	0	0	57.7536	223.614	ZP4
positive regulation of activation of Janus kinase activity (GO:0010536)	2021-06-01	0.0208195	0.0914028	0	0	57.7536	223.614	CCL5
alpha-beta T cell activation (GO:0046631)	2021-06-01	0.0208195	0.0914028	0	0	57.7536	223.614	RSAD2
pyrimidine deoxyribonucleotide biosynthetic process (GO:0009221)	2021-06-01	0.0208195	0.0914028	0	0	57.7536	223.614	CMPK2
regulation of interferon-alpha secretion (GO:1902739)	2021-06-01	0.0208195	0.0914028	0	0	57.7536	223.614	IFIH1
regulation of MHC class I biosynthetic process (GO:0045343)	2021-06-01	0.0208195	0.0914028	0	0	57.7536	223.614	IFNB1
positive regulation of interferon-alpha secretion (GO:1902741)	2021-06-01	0.0208195	0.0914028	0	0	57.7536	223.614	IFIH1
positive regulation of cell adhesion (GO:0045785)	1964-02-01	0.0211716	0.0914049	0	0	9.42505	36.3344	CCL5;SAA1
regulation of JAK-STAT cascade (GO:0046425)	1965-02-01	0.021795	0.0914049	0	0	9.27498	35.4868	IL6;CCL5
negative regulation of protein binding (GO:0032091)	1967-02-01	0.0230644	0.0914049	0	0	8.98869	33.8825	DKK1;IFIT2
negative regulation of transcription, DNA-templated (GO:0045892)	7/813	0.0233359	0.0914049	0	0	2.63634	9.90673	CSF2;ELF3;IFI27;WWC1;IRF7;HMGA2;DKK1
negative regulation of cysteine-type endopeptidase activity involved in apoptotic process (GO:0043154)	1968-02-01	0.0237104	0.0914049	0	0	8.85205	33.123	IFI6;BIRC3
response to interferon-gamma (GO:0034341)	1968-02-01	0.0237104	0.0914049	0	0	8.85205	33.123	CCL5;UBD
regulation of angiogenesis (GO:0045765)	3/177	0.0242045	0.0914049	0	0	5.08389	18.9183	IL1A;IL6;HMGA2
regulation of interleukin-23 production (GO:0032667)	2021-07-01	0.0242477	0.0914049	0	0	48.1256	179	CSF2
regulation of toll-like receptor 9 signaling pathway (GO:0034163)	2021-07-01	0.0242477	0.0914049	0	0	48.1256	179	RSAD2
regulation of cell-cell adhesion mediated by integrin (GO:0033632)	2021-07-01	0.0242477	0.0914049	0	0	48.1256	179	CCL5
regulation of activation of Janus kinase activity (GO:0010533)	2021-07-01	0.0242477	0.0914049	0	0	48.1256	179	CCL5
negative regulation of T cell cytokine production (GO:0002725)	2021-07-01	0.0242477	0.0914049	0	0	48.1256	179	IFNB1
regulation of chemokine biosynthetic process (GO:0045073)	2021-07-01	0.0242477	0.0914049	0	0	48.1256	179	IL6
negative regulation of cardiocyte differentiation (GO:1905208)	2021-07-01	0.0242477	0.0914049	0	0	48.1256	179	DKK1
positive regulation of macrophage chemotaxis (GO:0010759)	2021-07-01	0.0242477	0.0914049	0	0	48.1256	179	CCL5
regulation of response to biotic stimulus (GO:0002831)	2021-07-01	0.0242477	0.0914049	0	0	48.1256	179	HERC5
regulation of Wnt signaling pathway, planar cell polarity pathway (GO:2000095)	2021-07-01	0.0242477	0.0914049	0	0	48.1256	179	DKK1
negative regulation of cardiac muscle tissue development (GO:0055026)	2021-07-01	0.0242477	0.0914049	0	0	48.1256	179	DKK1
negative regulation of necrotic cell death (GO:0060547)	2021-07-01	0.0242477	0.0914049	0	0	48.1256	179	BIRC3
positive regulation of cellular senescence (GO:2000774)	2021-07-01	0.0242477	0.0914049	0	0	48.1256	179	HMGA2
nucleoside diphosphate metabolic process (GO:0009132)	2021-07-01	0.0242477	0.0914049	0	0	48.1256	179	CMPK2
negative regulation of type 2 immune response (GO:0002829)	2021-07-01	0.0242477	0.0914049	0	0	48.1256	179	IFNB1
regulation of natural killer cell chemotaxis (GO:2000501)	2021-07-01	0.0242477	0.0914049	0	0	48.1256	179	CCL5
positive regulation of apoptotic cell clearance (GO:2000427)	2021-07-01	0.0242477	0.0914049	0	0	48.1256	179	C3
negative regulation of cardiac muscle cell differentiation (GO:2000726)	2021-07-01	0.0242477	0.0914049	0	0	48.1256	179	DKK1
positive regulation of lymphocyte apoptotic process (GO:0070230)	2021-07-01	0.0242477	0.0914049	0	0	48.1256	179	CCL5
positive regulation of macrophage migration (GO:1905523)	2021-07-01	0.0242477	0.0914049	0	0	48.1256	179	CCL5
response to metal ion (GO:0010038)	1972-02-01	0.0263676	0.0951887	0	0	8.34454	30.3376	IL1A;HAAO
regulation of neuron death (GO:1901214)	1972-02-01	0.0263676	0.0951887	0	0	8.34454	30.3376	CCL5;DKK1
positive regulation of cell aging (GO:0090343)	2021-08-01	0.027664	0.0951887	0	0	41.2484	147.984	HMGA2
T-helper cell lineage commitment (GO:0002295)	2021-08-01	0.027664	0.0951887	0	0	41.2484	147.984	IL6
defense response to protozoan (GO:0042832)	2021-08-01	0.027664	0.0951887	0	0	41.2484	147.984	BATF2
nucleoside diphosphate phosphorylation (GO:0006165)	2021-08-01	0.027664	0.0951887	0	0	41.2484	147.984	CMPK2
negative regulation of single stranded viral RNA replication via double stranded DNA intermediate (GO:0045869)	2021-08-01	0.027664	0.0951887	0	0	41.2484	147.984	HMGA2
T-helper 17 cell differentiation (GO:0072539)	2021-08-01	0.027664	0.0951887	0	0	41.2484	147.984	IL6
positive regulation of interleukin-2 biosynthetic process (GO:0045086)	2021-08-01	0.027664	0.0951887	0	0	41.2484	147.984	IL1A
negative regulation of hippo signaling (GO:0035331)	2021-08-01	0.027664	0.0951887	0	0	41.2484	147.984	WWC1
positive regulation of non-canonical Wnt signaling pathway (GO:2000052)	2021-08-01	0.027664	0.0951887	0	0	41.2484	147.984	DKK1
negative regulation of bone remodeling (GO:0046851)	2021-08-01	0.027664	0.0951887	0	0	41.2484	147.984	IL6
nucleotide phosphorylation (GO:0046939)	2021-08-01	0.027664	0.0951887	0	0	41.2484	147.984	CMPK2
regulation of MyD88-independent toll-like receptor signaling pathway (GO:0034127)	2021-08-01	0.027664	0.0951887	0	0	41.2484	147.984	IRF7
regulation of apoptotic cell clearance (GO:2000425)	2021-08-01	0.027664	0.0951887	0	0	41.2484	147.984	C3
heterochromatin assembly (GO:0031507)	2021-08-01	0.027664	0.0951887	0	0	41.2484	147.984	HMGA2
positive regulation of defense response (GO:0031349)	1974-02-01	0.0277395	0.0951887	0	0	8.11193	29.0804	IFNB1;CCL5
regulation of G-protein coupled receptor protein signaling pathway (GO:0008277)	1974-02-01	0.0277395	0.0951887	0	0	8.11193	29.0804	C3;CCL5
regulation of defense response (GO:0031347)	1975-02-01	0.028436	0.0951887	0	0	8.0004	28.4822	HERC5;BIRC3
positive regulation of JNK cascade (GO:0046330)	1976-02-01	0.0291396	0.0951887	0	0	7.89189	27.903	IL1A;DKK1
positive regulation of apoptotic signaling pathway (GO:2001235)	1976-02-01	0.0291396	0.0951887	0	0	7.89189	27.903	IFNB1;G0S2
positive regulation of translation (GO:0045727)	1978-02-01	0.0305675	0.0951887	0	0	7.68344	26.7984	IL6;CCL5
myeloid leukocyte mediated immunity (GO:0002444)	2021-09-01	0.0310685	0.0951887	0	0	36.0906	125.291	IL6
nucleoside triphosphate biosynthetic process (GO:0009142)	2021-09-01	0.0310685	0.0951887	0	0	36.0906	125.291	CMPK2
regulation of immunoglobulin secretion (GO:0051023)	2021-09-01	0.0310685	0.0951887	0	0	36.0906	125.291	IL6
negative regulation of lipid localization (GO:1905953)	2021-09-01	0.0310685	0.0951887	0	0	36.0906	125.291	IL6
RNA destabilization (GO:0050779)	2021-09-01	0.0310685	0.0951887	0	0	36.0906	125.291	GIGYF2
regulation of homotypic cell-cell adhesion (GO:0034110)	2021-09-01	0.0310685	0.0951887	0	0	36.0906	125.291	CCL5
establishment of viral latency (GO:0019043)	2021-09-01	0.0310685	0.0951887	0	0	36.0906	125.291	IRF7
negative regulation of response to reactive oxygen species (GO:1901032)	2021-09-01	0.0310685	0.0951887	0	0	36.0906	125.291	GPR37L1
regulation of organ growth (GO:0046620)	2021-09-01	0.0310685	0.0951887	0	0	36.0906	125.291	WWC1
nicotinamide nucleotide biosynthetic process (GO:0019359)	2021-09-01	0.0310685	0.0951887	0	0	36.0906	125.291	HAAO
negative regulation of lymphocyte apoptotic process (GO:0070229)	2021-09-01	0.0310685	0.0951887	0	0	36.0906	125.291	CCL5
regulation of interleukin-1 secretion (GO:0050704)	2021-09-01	0.0310685	0.0951887	0	0	36.0906	125.291	SAA1
negative regulation of T cell apoptotic process (GO:0070233)	2021-09-01	0.0310685	0.0951887	0	0	36.0906	125.291	CCL5
mesodermal cell differentiation (GO:0048333)	2021-09-01	0.0310685	0.0951887	0	0	36.0906	125.291	HMGA2
heterochromatin organization (GO:0070828)	2021-09-01	0.0310685	0.0951887	0	0	36.0906	125.291	HMGA2
nucleoside phosphate biosynthetic process (GO:1901293)	2021-09-01	0.0310685	0.0951887	0	0	36.0906	125.291	CMPK2
positive regulation of T cell chemotaxis (GO:0010820)	2021-09-01	0.0310685	0.0951887	0	0	36.0906	125.291	CCL5
regulation of morphogenesis of an epithelium (GO:1905330)	2021-09-01	0.0310685	0.0951887	0	0	36.0906	125.291	CXCL10
protein modification by small protein conjugation or removal (GO:0070647)	2021-09-01	0.0310685	0.0951887	0	0	36.0906	125.291	UBD
indolalkylamine catabolic process (GO:0046218)	2021-09-01	0.0310685	0.0951887	0	0	36.0906	125.291	HAAO
granulocyte activation (GO:0036230)	2021-09-01	0.0310685	0.0951887	0	0	36.0906	125.291	CCL5
positive regulation of immunoglobulin secretion (GO:0051024)	2021-09-01	0.0310685	0.0951887	0	0	36.0906	125.291	IL6
cell-cell junction assembly (GO:0007043)	1979-02-01	0.0312917	0.0954663	0	0	7.58327	26.2715	GJB1;CLDN1
regulation of transcription from RNA polymerase II promoter (GO:0006357)	10/1478	0.0323632	0.0969224	0	0	2.09605	7.19099	BATF2;CXCL10;IL6;ELF3;IFI27;IFNB1;WWC1;IRF7;HMGA2;DKK1
positive regulation of peptidyl-serine phosphorylation (GO:0033138)	1983-02-01	0.0342559	0.0969224	0	0	7.20733	24.3168	IL6;IFNB1
regulation of MAPK cascade (GO:0043408)	3/203	0.0343358	0.0969224	0	0	4.41716	14.8928	IL6;WWC1;GPR37L1
negative regulation of pathway-restricted SMAD protein phosphorylation (GO:0060394)	2021-10-01	0.0344613	0.0969224	0	0	32.0789	108.039	DKK1
positive regulation of lipid localization (GO:1905954)	2021-10-01	0.0344613	0.0969224	0	0	32.0789	108.039	C3
positive regulation of fertilization (GO:1905516)	2021-10-01	0.0344613	0.0969224	0	0	32.0789	108.039	ZP4
regulation of myeloid leukocyte differentiation (GO:0002761)	2021-10-01	0.0344613	0.0969224	0	0	32.0789	108.039	IRF7
T cell homeostasis (GO:0043029)	2021-10-01	0.0344613	0.0969224	0	0	32.0789	108.039	TNFSF14
regulation of granulocyte differentiation (GO:0030852)	2021-10-01	0.0344613	0.0969224	0	0	32.0789	108.039	EVI2B
positive regulation of smooth muscle cell migration (GO:0014911)	2021-10-01	0.0344613	0.0969224	0	0	32.0789	108.039	CCL5
dicarboxylic acid biosynthetic process (GO:0043650)	2021-10-01	0.0344613	0.0969224	0	0	32.0789	108.039	HAAO
regulation of podosome assembly (GO:0071801)	2021-10-01	0.0344613	0.0969224	0	0	32.0789	108.039	CSF2
positive regulation of T cell apoptotic process (GO:0070234)	2021-10-01	0.0344613	0.0969224	0	0	32.0789	108.039	CCL5
tryptophan catabolic process (GO:0006569)	2021-10-01	0.0344613	0.0969224	0	0	32.0789	108.039	HAAO
regulation of single stranded viral RNA replication via double stranded DNA intermediate (GO:0045091)	2021-10-01	0.0344613	0.0969224	0	0	32.0789	108.039	HMGA2
regulation of T cell apoptotic process (GO:0070232)	2021-10-01	0.0344613	0.0969224	0	0	32.0789	108.039	CCL5
regulation of mitochondrial depolarization (GO:0051900)	2021-10-01	0.0344613	0.0969224	0	0	32.0789	108.039	IFI6
positive regulation of acrosome reaction (GO:2000344)	2021-10-01	0.0344613	0.0969224	0	0	32.0789	108.039	ZP4
insulin-like growth factor receptor signaling pathway (GO:0048009)	2021-10-01	0.0344613	0.0969224	0	0	32.0789	108.039	GIGYF2
tryptophan metabolic process (GO:0006568)	2021-10-01	0.0344613	0.0969224	0	0	32.0789	108.039	HAAO
regulation of I-kappaB kinase/NF-kappaB signaling (GO:0043122)	3/204	0.0347632	0.0973909	0	0	4.39497	14.7636	IL1A;UBD;BIRC3
cellular response to molecule of bacterial origin (GO:0071219)	1984-02-01	0.0350135	0.0977122	0	0	7.11908	23.8633	CXCL10;IL6
positive regulation of signal transduction (GO:0009967)	3/206	0.0356262	0.0990381	0	0	4.35122	14.5099	C3;ELF3;IFNB1
post-translational protein modification (GO:0043687)	4/357	0.0364722	0.0990782	0	0	3.36115	11.1294	C3;IL6;UBD;ASB2
regulation of peptidyl-serine phosphorylation (GO:0033135)	1986-02-01	0.0365482	0.0990782	0	0	6.94888	22.9947	IL6;DKK1
cellular response to interferon-beta (GO:0035458)	2021-11-01	0.0378424	0.0990782	0	0	28.8696	94.5284	IFNB1
regulation of stem cell population maintenance (GO:2000036)	2021-11-01	0.0378424	0.0990782	0	0	28.8696	94.5284	HMGA2
regulation of hemopoiesis (GO:1903706)	2021-11-01	0.0378424	0.0990782	0	0	28.8696	94.5284	CSF2
regulation of hippo signaling (GO:0035330)	2021-11-01	0.0378424	0.0990782	0	0	28.8696	94.5284	WWC1
regulation of cardiac muscle cell differentiation (GO:2000725)	2021-11-01	0.0378424	0.0990782	0	0	28.8696	94.5284	DKK1
negative regulation of peptide secretion (GO:0002792)	2021-11-01	0.0378424	0.0990782	0	0	28.8696	94.5284	RSAD2
regulation of leukocyte cell-cell adhesion (GO:1903037)	2021-11-01	0.0378424	0.0990782	0	0	28.8696	94.5284	CCL5
T cell proliferation (GO:0042098)	2021-11-01	0.0378424	0.0990782	0	0	28.8696	94.5284	TNFSF14
regulation of hydrogen peroxide-induced cell death (GO:1903205)	2021-11-01	0.0378424	0.0990782	0	0	28.8696	94.5284	GPR37L1
negative regulation of T cell differentiation (GO:0045581)	2021-11-01	0.0378424	0.0990782	0	0	28.8696	94.5284	IFNB1
negative regulation of cellular senescence (GO:2000773)	2021-11-01	0.0378424	0.0990782	0	0	28.8696	94.5284	HMGA2
response to corticosteroid (GO:0031960)	2021-11-01	0.0378424	0.0990782	0	0	28.8696	94.5284	IL6
positive regulation of tumor necrosis factor secretion (GO:1904469)	2021-11-01	0.0378424	0.0990782	0	0	28.8696	94.5284	IFIH1
inhibition of cysteine-type endopeptidase activity involved in apoptotic process (GO:1990001)	2021-11-01	0.0378424	0.0990782	0	0	28.8696	94.5284	BIRC3
T cell activation (GO:0042110)	1988-02-01	0.0381085	0.0994135	0	0	6.78659	22.174	TNFSF14;IFNB1
negative regulation of cellular process (GO:0048523)	5/534	0.0390649	0.101541	0	0	2.82114	9.14764	IL1A;IL6;CSF2;IFIT3;ZP4
regulation of cytokine-mediated signaling pathway (GO:0001959)	1990-02-01	0.039694	0.102805	0	0	6.63168	21.3975	IFNB1;BIRC3
regulation of double-strand break repair via nonhomologous end joining (GO:2001032)	2021-12-01	0.0412118	0.10485	0	0	26.2437	83.6921	HMGA2
regulation of interleukin-2 biosynthetic process (GO:0045076)	2021-12-01	0.0412118	0.10485	0	0	26.2437	83.6921	IL1A
regulation of mononuclear cell migration (GO:0071675)	2021-12-01	0.0412118	0.10485	0	0	26.2437	83.6921	CCL5
positive regulation of interleukin-1 production (GO:0032732)	2021-12-01	0.0412118	0.10485	0	0	26.2437	83.6921	SAA1
negative regulation of leukocyte apoptotic process (GO:2000107)	2021-12-01	0.0412118	0.10485	0	0	26.2437	83.6921	IRF7
proteolysis involved in cellular protein catabolic process (GO:0051603)	1993-02-01	0.0421185	0.106779	0	0	6.41209	20.3088	UBD;ISG15
regulation of necrotic cell death (GO:0010939)	2013-01-01	0.0445695	0.109218	0	0	24.0556	74.8297	BIRC3
regulation of granulocyte chemotaxis (GO:0071622)	2013-01-01	0.0445695	0.109218	0	0	24.0556	74.8297	CCL5
regulation of lymphocyte activation (GO:0051249)	2013-01-01	0.0445695	0.109218	0	0	24.0556	74.8297	CCL5
negative regulation of chemokine production (GO:0032682)	2013-01-01	0.0445695	0.109218	0	0	24.0556	74.8297	IL6
B cell activation involved in immune response (GO:0002312)	2013-01-01	0.0445695	0.109218	0	0	24.0556	74.8297	IFNB1
leukocyte differentiation (GO:0002521)	2013-01-01	0.0445695	0.109218	0	0	24.0556	74.8297	CSF2
regulation of macromolecule biosynthetic process (GO:0010556)	2013-01-01	0.0445695	0.109218	0	0	24.0556	74.8297	IFNB1
regulation of triglyceride biosynthetic process (GO:0010866)	2013-01-01	0.0445695	0.109218	0	0	24.0556	74.8297	C3
regulation of cytolysis (GO:0042268)	2013-01-01	0.0445695	0.109218	0	0	24.0556	74.8297	CSF2
regulation of cell death (GO:0010941)	1996-02-01	0.0445974	0.109218	0	0	6.20651	19.3027	CCL5;DKK1
response to tumor necrosis factor (GO:0034612)	1997-02-01	0.0454355	0.110894	0	0	6.14087	18.9842	UBD;CCL5
negative regulation of transcription from RNA polymerase II promoter (GO:0000122)	5/565	0.0477841	0.112376	0	0	2.66071	8.0914	IFI27;WWC1;IRF7;HMGA2;DKK1
nucleoside triphosphate metabolic process (GO:0009141)	2014-01-01	0.0479157	0.112376	0	0	22.204	67.4627	CMPK2
negative regulation of hydrogen peroxide-induced cell death (GO:1903206)	2014-01-01	0.0479157	0.112376	0	0	22.204	67.4627	GPR37L1
neutrophil activation (GO:0042119)	2014-01-01	0.0479157	0.112376	0	0	22.204	67.4627	CCL5
interleukin-6-mediated signaling pathway (GO:0070102)	2014-01-01	0.0479157	0.112376	0	0	22.204	67.4627	IL6
positive regulation of cell adhesion mediated by integrin (GO:0033630)	2014-01-01	0.0479157	0.112376	0	0	22.204	67.4627	CCL5
regulation of adaptive immune response (GO:0002819)	2014-01-01	0.0479157	0.112376	0	0	22.204	67.4627	IRF7
regulation of defense response to virus (GO:0050688)	2014-01-01	0.0479157	0.112376	0	0	22.204	67.4627	HERC5
positive regulation of response to cytokine stimulus (GO:0060760)	2014-01-01	0.0479157	0.112376	0	0	22.204	67.4627	IFIH1
purine-containing compound salvage (GO:0043101)	2014-01-01	0.0479157	0.112376	0	0	22.204	67.4627	GMPR
regulation of secretion (GO:0051046)	2014-01-01	0.0479157	0.112376	0	0	22.204	67.4627	OAS2
regulation of monocyte differentiation (GO:0045655)	2014-01-01	0.0479157	0.112376	0	0	22.204	67.4627	IRF7
regulation of protein ubiquitination (GO:0031396)	2/101	0.048846	0.114185	0	0	5.89156	17.7871	ISG15;BIRC3
positive regulation of angiogenesis (GO:0045766)	2/103	0.0505852	0.116773	0	0	5.77432	17.2311	IL1A;HMGA2
positive regulation of acute inflammatory response (GO:0002675)	2015-01-01	0.0512503	0.116773	0	0	20.617	61.2537	IL6
regulation of tumor necrosis factor secretion (GO:1904467)	2015-01-01	0.0512503	0.116773	0	0	20.617	61.2537	IFIH1
myeloid cell development (GO:0061515)	2015-01-01	0.0512503	0.116773	0	0	20.617	61.2537	EVI2B
negative regulation of cell aging (GO:0090344)	2015-01-01	0.0512503	0.116773	0	0	20.617	61.2537	HMGA2
regulation of macrophage chemotaxis (GO:0010758)	2015-01-01	0.0512503	0.116773	0	0	20.617	61.2537	CCL5
regulation of peptide secretion (GO:0002791)	2015-01-01	0.0512503	0.116773	0	0	20.617	61.2537	SAA1
inhibition of cysteine-type endopeptidase activity (GO:0097340)	2015-01-01	0.0512503	0.116773	0	0	20.617	61.2537	BIRC3
positive regulation of vasculature development (GO:1904018)	2/104	0.0514632	0.116888	0	0	5.71742	16.9629	IL1A;HMGA2
regulation of response to external stimulus (GO:0032101)	2/107	0.0541299	0.117643	0	0	5.55322	16.1952	HERC5;BIRC3
positive regulation of cell cycle process (GO:0090068)	2/107	0.0541299	0.117643	0	0	5.55322	16.1952	IL1A;HMGA2
positive regulation of epithelial cell apoptotic process (GO:1904037)	2016-01-01	0.0545734	0.117643	0	0	19.2415	55.9584	IL6
lipopolysaccharide-mediated signaling pathway (GO:0031663)	2016-01-01	0.0545734	0.117643	0	0	19.2415	55.9584	CCL5
dendritic cell chemotaxis (GO:0002407)	2016-01-01	0.0545734	0.117643	0	0	19.2415	55.9584	CCL5
establishment of skin barrier (GO:0061436)	2016-01-01	0.0545734	0.117643	0	0	19.2415	55.9584	CLDN1
regulation of glucose transport (GO:0010827)	2016-01-01	0.0545734	0.117643	0	0	19.2415	55.9584	C3
positive regulation of macrophage derived foam cell differentiation (GO:0010744)	2016-01-01	0.0545734	0.117643	0	0	19.2415	55.9584	CSF2
regulation of RIG-I signaling pathway (GO:0039535)	2016-01-01	0.0545734	0.117643	0	0	19.2415	55.9584	BIRC3
regulation of cell cycle phase transition (GO:1901987)	2016-01-01	0.0545734	0.117643	0	0	19.2415	55.9584	UBD
mesenchyme development (GO:0060485)	2016-01-01	0.0545734	0.117643	0	0	19.2415	55.9584	HMGA2
regulation of stem cell proliferation (GO:0072091)	2016-01-01	0.0545734	0.117643	0	0	19.2415	55.9584	HMGA2
negative regulation of lipid storage (GO:0010888)	2016-01-01	0.0545734	0.117643	0	0	19.2415	55.9584	IL6
regulation of water loss via skin (GO:0033561)	2016-01-01	0.0545734	0.117643	0	0	19.2415	55.9584	CLDN1
negative regulation of striated muscle cell differentiation (GO:0051154)	2016-01-01	0.0545734	0.117643	0	0	19.2415	55.9584	DKK1
regulation of necroptotic process (GO:0060544)	2016-01-01	0.0545734	0.117643	0	0	19.2415	55.9584	BIRC3
regulation of acrosome reaction (GO:0060046)	2016-01-01	0.0545734	0.117643	0	0	19.2415	55.9584	ZP4
positive regulation of protein phosphorylation (GO:0001934)	4/412	0.0563323	0.120501	0	0	2.89988	8.34147	C3;IL6;WWC1;GPR37L1
regulation of protein binding (GO:0043393)	2/111	0.0577601	0.120501	0	0	5.34835	15.2506	DKK1;IFIT2
positive regulation of dendrite extension (GO:1903861)	2017-01-01	0.0578851	0.120501	0	0	18.038	51.3957	SYT2
regulation of collagen biosynthetic process (GO:0032965)	2017-01-01	0.0578851	0.120501	0	0	18.038	51.3957	IL6
positive regulation of G-protein coupled receptor protein signaling pathway (GO:0045745)	2017-01-01	0.0578851	0.120501	0	0	18.038	51.3957	C3
nucleobase-containing compound biosynthetic process (GO:0034654)	2017-01-01	0.0578851	0.120501	0	0	18.038	51.3957	GMPR
response to interferon-alpha (GO:0035455)	2017-01-01	0.0578851	0.120501	0	0	18.038	51.3957	MX2
positive regulation of transcription of Notch receptor target (GO:0007221)	2017-01-01	0.0578851	0.120501	0	0	18.038	51.3957	WWC1
positive regulation of stem cell proliferation (GO:2000648)	2017-01-01	0.0578851	0.120501	0	0	18.038	51.3957	HMGA2
positive regulation of interleukin-6 secretion (GO:2000778)	2017-01-01	0.0578851	0.120501	0	0	18.038	51.3957	IFIH1
mitotic G2 DNA damage checkpoint (GO:0007095)	2017-01-01	0.0578851	0.120501	0	0	18.038	51.3957	HMGA2
regulation of immune response (GO:0050776)	3/251	0.0579076	0.120501	0	0	3.55356	10.1238	C3;IRF7;BIRC3
regulation of humoral immune response (GO:0002920)	2/113	0.0596064	0.123305	0	0	5.25146	14.8091	C3;ZP4
regulation of immune effector process (GO:0002697)	2/114	0.0605372	0.123305	0	0	5.20431	14.5955	HERC5;C3
positive regulation of peptidyl-serine phosphorylation of STAT protein (GO:0033141)	2018-01-01	0.0611853	0.123305	0	0	16.9761	47.4287	IFNB1
negative regulation of protein transport (GO:0051224)	2018-01-01	0.0611853	0.123305	0	0	16.9761	47.4287	RSAD2
negative regulation of peptidyl-serine phosphorylation (GO:0033137)	2018-01-01	0.0611853	0.123305	0	0	16.9761	47.4287	DKK1
regulation of chemokine production (GO:0032642)	2018-01-01	0.0611853	0.123305	0	0	16.9761	47.4287	IL6
regulation of dendrite extension (GO:1903859)	2018-01-01	0.0611853	0.123305	0	0	16.9761	47.4287	SYT2
regulation of smooth muscle cell migration (GO:0014910)	2018-01-01	0.0611853	0.123305	0	0	16.9761	47.4287	CCL5
regulation of peptidyl-serine phosphorylation of STAT protein (GO:0033139)	2018-01-01	0.0611853	0.123305	0	0	16.9761	47.4287	IFNB1
mRNA destabilization (GO:0061157)	2018-01-01	0.0611853	0.123305	0	0	16.9761	47.4287	GIGYF2
release of cytochrome c from mitochondria (GO:0001836)	2018-01-01	0.0611853	0.123305	0	0	16.9761	47.4287	IFI6
positive regulation of cell proliferation (GO:0008284)	4/424	0.0613097	0.123305	0	0	2.8153	7.85979	IL6;CCL5;HMGA2;TNFSF13B
positive regulation of toll-like receptor signaling pathway (GO:0034123)	2019-01-01	0.0644741	0.127531	0	0	16.0322	43.9522	RSAD2
positive regulation of lipid storage (GO:0010884)	2019-01-01	0.0644741	0.127531	0	0	16.0322	43.9522	C3
positive regulation of immunoglobulin production (GO:0002639)	2019-01-01	0.0644741	0.127531	0	0	16.0322	43.9522	IL6
positive regulation of phospholipase activity (GO:0010518)	2019-01-01	0.0644741	0.127531	0	0	16.0322	43.9522	CCL5
negative regulation of double-strand break repair (GO:2000780)	2019-01-01	0.0644741	0.127531	0	0	16.0322	43.9522	HMGA2
positive regulation of transcription regulatory region DNA binding (GO:2000679)	2019-01-01	0.0644741	0.127531	0	0	16.0322	43.9522	HMGA2
positive regulation of B cell activation (GO:0050871)	2/119	0.0652656	0.128743	0	0	4.98064	13.5936	IL6;TNFSF13B
regulation of acute inflammatory response (GO:0002673)	2/121	0.0671908	0.130431	0	0	4.89644	13.2215	C3;IL6
positive regulation of interleukin-2 production (GO:0032743)	2020-01-01	0.0677515	0.130431	0	0	15.1876	40.8837	IL1A
mesoderm formation (GO:0001707)	2020-01-01	0.0677515	0.130431	0	0	15.1876	40.8837	HMGA2
aromatic amino acid family catabolic process (GO:0009074)	2020-01-01	0.0677515	0.130431	0	0	15.1876	40.8837	HAAO
natural killer cell activation involved in immune response (GO:0002323)	2020-01-01	0.0677515	0.130431	0	0	15.1876	40.8837	IFNB1
negative regulation of macromolecule biosynthetic process (GO:0010558)	2020-01-01	0.0677515	0.130431	0	0	15.1876	40.8837	IL6
regulation of response to cytokine stimulus (GO:0060759)	2020-01-01	0.0677515	0.130431	0	0	15.1876	40.8837	IFIH1
calcium-independent cell-cell adhesion via plasma membrane cell-adhesion molecules (GO:0016338)	2020-01-01	0.0677515	0.130431	0	0	15.1876	40.8837	CLDN1
regulation of transport (GO:0051049)	2020-01-01	0.0677515	0.130431	0	0	15.1876	40.8837	WWC1
positive regulation of translational initiation (GO:0045948)	2021-01-01	0.0710176	0.134711	0	0	14.4275	38.1583	CCL5
negative regulation of viral process (GO:0048525)	2021-01-01	0.0710176	0.134711	0	0	14.4275	38.1583	TRIM14
negative regulation of cytokine biosynthetic process (GO:0042036)	2021-01-01	0.0710176	0.134711	0	0	14.4275	38.1583	IL6
negative regulation of G-protein coupled receptor protein signaling pathway (GO:0045744)	2021-01-01	0.0710176	0.134711	0	0	14.4275	38.1583	CCL5
negative regulation of cell cycle arrest (GO:0071157)	2021-01-01	0.0710176	0.134711	0	0	14.4275	38.1583	EVI2B
negative regulation of multicellular organismal process (GO:0051241)	2/125	0.0710976	0.134711	0	0	4.73625	12.5212	WWC1;DKK1
purine-containing compound biosynthetic process (GO:0072522)	2022-01-01	0.0742725	0.138899	0	0	13.7398	35.7237	GMPR
regulation of bone resorption (GO:0045124)	2022-01-01	0.0742725	0.138899	0	0	13.7398	35.7237	IL6
positive regulation of biosynthetic process (GO:0009891)	2022-01-01	0.0742725	0.138899	0	0	13.7398	35.7237	CCL5
NAD biosynthetic process (GO:0009435)	2022-01-01	0.0742725	0.138899	0	0	13.7398	35.7237	HAAO
lymphocyte activation involved in immune response (GO:0002285)	2022-01-01	0.0742725	0.138899	0	0	13.7398	35.7237	IFNB1
positive regulation of transcription from RNA polymerase II promoter (GO:0045944)	6/848	0.0760158	0.141791	0	0	2.1253	5.4765	CXCL10;IL6;IFNB1;WWC1;IRF7;HMGA2
mitotic G2/M transition checkpoint (GO:0044818)	2023-01-01	0.0775161	0.143475	0	0	13.1146	33.5376	HMGA2
cellular response to interleukin-6 (GO:0071354)	2023-01-01	0.0775161	0.143475	0	0	13.1146	33.5376	IL6
NAD metabolic process (GO:0019674)	2023-01-01	0.0775161	0.143475	0	0	13.1146	33.5376	HAAO
eosinophil migration (GO:0072677)	2024-01-01	0.0807485	0.146078	0	0	12.5438	31.5654	CCL5
response to glucocorticoid (GO:0051384)	2024-01-01	0.0807485	0.146078	0	0	12.5438	31.5654	IL6
eosinophil chemotaxis (GO:0048245)	2024-01-01	0.0807485	0.146078	0	0	12.5438	31.5654	CCL5
limb development (GO:0060173)	2024-01-01	0.0807485	0.146078	0	0	12.5438	31.5654	DKK1
response to dsRNA (GO:0043331)	2024-01-01	0.0807485	0.146078	0	0	12.5438	31.5654	IFNB1
negative regulation of oxidative stress-induced cell death (GO:1903202)	2024-01-01	0.0807485	0.146078	0	0	12.5438	31.5654	GPR37L1
cellular senescence (GO:0090398)	2024-01-01	0.0807485	0.146078	0	0	12.5438	31.5654	HMGA2
negative regulation of developmental growth (GO:0048640)	2024-01-01	0.0807485	0.146078	0	0	12.5438	31.5654	WWC1
regulation of cellular senescence (GO:2000772)	2024-01-01	0.0807485	0.146078	0	0	12.5438	31.5654	HMGA2
positive regulation of nuclear division (GO:0051785)	2025-01-01	0.0839697	0.15002	0	0	12.0205	29.7784	IL1A
regulation of apoptotic signaling pathway (GO:2001233)	2025-01-01	0.0839697	0.15002	0	0	12.0205	29.7784	IFNB1
response to copper ion (GO:0046688)	2025-01-01	0.0839697	0.15002	0	0	12.0205	29.7784	IL1A
positive regulation of glucose transport (GO:0010828)	2025-01-01	0.0839697	0.15002	0	0	12.0205	29.7784	C3
peptide hormone secretion (GO:0030072)	2025-01-01	0.0839697	0.15002	0	0	12.0205	29.7784	IL6
T cell activation involved in immune response (GO:0002286)	2026-01-01	0.0871799	0.154605	0	0	11.5391	28.153	IFNB1
cytoskeleton-dependent intracellular transport (GO:0030705)	2026-01-01	0.0871799	0.154605	0	0	11.5391	28.153	KIF1A
regulation of transcription regulatory region DNA binding (GO:2000677)	2026-01-01	0.0871799	0.154605	0	0	11.5391	28.153	HMGA2
modification-dependent protein catabolic process (GO:0019941)	2/141	0.0874242	0.154657	0	0	4.18769	10.2053	UBD;ISG15
positive regulation of macromolecule biosynthetic process (GO:0010557)	2/142	0.0884793	0.15614	0	0	4.15756	10.082	IL6;CSF2
leukocyte cell-cell adhesion (GO:0007159)	2027-01-01	0.0903789	0.158714	0	0	11.0948	26.669	CCL5
regulation of protein transport (GO:0051223)	2027-01-01	0.0903789	0.158714	0	0	11.0948	26.669	SAA1
regulation of vasculature development (GO:1901342)	2028-01-01	0.0935669	0.160783	0	0	10.6833	25.3096	IL6
cellular response to hydrogen peroxide (GO:0070301)	2028-01-01	0.0935669	0.160783	0	0	10.6833	25.3096	IL6
negative regulation of homeostatic process (GO:0032845)	2028-01-01	0.0935669	0.160783	0	0	10.6833	25.3096	IL6
positive regulation of extrinsic apoptotic signaling pathway (GO:2001238)	2028-01-01	0.0935669	0.160783	0	0	10.6833	25.3096	G0S2
regulation of lipid biosynthetic process (GO:0046890)	2028-01-01	0.0935669	0.160783	0	0	10.6833	25.3096	C3
regulation of receptor internalization (GO:0002090)	2028-01-01	0.0935669	0.160783	0	0	10.6833	25.3096	DKK1
bicellular tight junction assembly (GO:0070830)	2028-01-01	0.0935669	0.160783	0	0	10.6833	25.3096	CLDN1
positive regulation of phosphate metabolic process (GO:0045937)	2028-01-01	0.0935669	0.160783	0	0	10.6833	25.3096	CCL5
chondrocyte differentiation (GO:0002062)	2028-01-01	0.0935669	0.160783	0	0	10.6833	25.3096	HMGA2
regulation of macrophage derived foam cell differentiation (GO:0010743)	2029-01-01	0.0967438	0.164282	0	0	10.3012	24.0605	CSF2
synaptic vesicle endocytosis (GO:0048488)	2029-01-01	0.0967438	0.164282	0	0	10.3012	24.0605	SYT2
B cell proliferation (GO:0042100)	2029-01-01	0.0967438	0.164282	0	0	10.3012	24.0605	IFNB1
positive regulation of interleukin-1 secretion (GO:0050716)	2029-01-01	0.0967438	0.164282	0	0	10.3012	24.0605	SAA1
synaptic vesicle recycling (GO:0036465)	2029-01-01	0.0967438	0.164282	0	0	10.3012	24.0605	SYT2
cellular response to interleukin-1 (GO:0071347)	2/150	0.0970555	0.164423	0	0	3.93124	9.16951	IL1A;CCL5
positive regulation of nucleic acid-templated transcription (GO:1903508)	4/502	0.0990704	0.167443	0	0	2.36485	5.46736	IL6;ELF3;IRF7;HMGA2
positive regulation of B cell proliferation (GO:0030890)	1930-01-01	0.0999098	0.167681	0	0	9.94553	22.9094	TNFSF13B
negative regulation of secretion by cell (GO:1903531)	1930-01-01	0.0999098	0.167681	0	0	9.94553	22.9094	RSAD2
hippo signaling (GO:0035329)	1930-01-01	0.0999098	0.167681	0	0	9.94553	22.9094	WWC1
regulation of protein export from nucleus (GO:0046825)	1931-01-01	0.103065	0.171378	0	0	9.61353	21.8457	IFI27
positive regulation of bone mineralization (GO:0030501)	1931-01-01	0.103065	0.171378	0	0	9.61353	21.8457	ISG15
response to cadmium ion (GO:0046686)	1931-01-01	0.103065	0.171378	0	0	9.61353	21.8457	HAAO
positive regulation of viral genome replication (GO:0045070)	1931-01-01	0.103065	0.171378	0	0	9.61353	21.8457	CCL5
negative regulation of cellular macromolecule biosynthetic process (GO:2000113)	4/512	0.104558	0.173459	0	0	2.31711	5.23207	CSF2;ELF3;HMGA2;GIGYF2
response to zinc ion (GO:0010043)	1932-01-01	0.106209	0.174192	0	0	9.30295	20.8604	HAAO
endodermal cell differentiation (GO:0035987)	1932-01-01	0.106209	0.174192	0	0	9.30295	20.8604	HMGA2
negative regulation of fat cell differentiation (GO:0045599)	1932-01-01	0.106209	0.174192	0	0	9.30295	20.8604	IL6
G2 DNA damage checkpoint (GO:0031572)	1932-01-01	0.106209	0.174192	0	0	9.30295	20.8604	HMGA2
positive regulation of myeloid leukocyte differentiation (GO:0002763)	1932-01-01	0.106209	0.174192	0	0	9.30295	20.8604	EVI2B
positive regulation of cellular process (GO:0048522)	4/519	0.108481	0.176122	0	0	2.28479	5.07493	IL6;HMGA2;DKK1;TNFSF13B
positive regulation of biomineral tissue development (GO:0070169)	1933-01-01	0.109342	0.176122	0	0	9.01178	19.9455	ISG15
positive regulation of cell-cell adhesion (GO:0022409)	1933-01-01	0.109342	0.176122	0	0	9.01178	19.9455	CCL5
regulation of intracellular protein transport (GO:0033157)	1933-01-01	0.109342	0.176122	0	0	9.01178	19.9455	IFI27
regulation of T cell differentiation (GO:0045580)	1933-01-01	0.109342	0.176122	0	0	9.01178	19.9455	IFNB1
stem cell differentiation (GO:0048863)	1933-01-01	0.109342	0.176122	0	0	9.01178	19.9455	HMGA2
positive regulation of calcium ion transport (GO:0051928)	1933-01-01	0.109342	0.176122	0	0	9.01178	19.9455	CCL5
positive regulation of Notch signaling pathway (GO:0045747)	1933-01-01	0.109342	0.176122	0	0	9.01178	19.9455	ELF3
positive regulation of chemokine production (GO:0032722)	1934-01-01	0.112465	0.179147	0	0	8.73825	19.0941	IL6
negative regulation of DNA binding (GO:0043392)	1934-01-01	0.112465	0.179147	0	0	8.73825	19.0941	HMGA2
regulation of JUN kinase activity (GO:0043506)	1934-01-01	0.112465	0.179147	0	0	8.73825	19.0941	DKK1
negative regulation of T cell activation (GO:0050868)	1934-01-01	0.112465	0.179147	0	0	8.73825	19.0941	IFNB1
positive regulation of DNA binding (GO:0043388)	1934-01-01	0.112465	0.179147	0	0	8.73825	19.0941	HMGA2
regulation of cyclin-dependent protein kinase activity (GO:1904029)	1935-01-01	0.115576	0.181296	0	0	8.48082	18.3001	HERC5
positive regulation of peptide secretion (GO:0002793)	1935-01-01	0.115576	0.181296	0	0	8.48082	18.3001	IL1A
positive regulation of DNA replication (GO:0045740)	1935-01-01	0.115576	0.181296	0	0	8.48082	18.3001	CSF2
negative regulation of protein complex assembly (GO:0031333)	1935-01-01	0.115576	0.181296	0	0	8.48082	18.3001	DKK1
apical junction assembly (GO:0043297)	1935-01-01	0.115576	0.181296	0	0	8.48082	18.3001	CLDN1
positive regulation of osteoblast differentiation (GO:0045669)	1935-01-01	0.115576	0.181296	0	0	8.48082	18.3001	IL6
protein kinase B signaling (GO:0043491)	1935-01-01	0.115576	0.181296	0	0	8.48082	18.3001	CCL5
regulation of receptor-mediated endocytosis (GO:0048259)	1936-01-01	0.118677	0.183758	0	0	8.2381	17.5582	DKK1
regulation of cysteine-type endopeptidase activity (GO:2000116)	1936-01-01	0.118677	0.183758	0	0	8.2381	17.5582	BIRC3
vesicle-mediated transport in synapse (GO:0099003)	1936-01-01	0.118677	0.183758	0	0	8.2381	17.5582	SYT2
natural killer cell activation (GO:0030101)	1936-01-01	0.118677	0.183758	0	0	8.2381	17.5582	IFNB1
endoderm formation (GO:0001706)	1936-01-01	0.118677	0.183758	0	0	8.2381	17.5582	HMGA2
regulation of response to DNA damage stimulus (GO:2001020)	1936-01-01	0.118677	0.183758	0	0	8.2381	17.5582	HMGA2
positive regulation of protein kinase activity (GO:0045860)	2/172	0.121753	0.186935	0	0	3.41869	7.19894	CCL5;DKK1
epithelial to mesenchymal transition (GO:0001837)	1937-01-01	0.121767	0.186935	0	0	8.00886	16.8638	HMGA2
base-excision repair (GO:0006284)	1937-01-01	0.121767	0.186935	0	0	8.00886	16.8638	HMGA2
regulation of regulated secretory pathway (GO:1903305)	1937-01-01	0.121767	0.186935	0	0	8.00886	16.8638	SYT2
regulation of ossification (GO:0030278)	1938-01-01	0.124847	0.190849	0	0	7.79201	16.2126	DKK1
positive regulation of neuron death (GO:1901216)	1938-01-01	0.124847	0.190849	0	0	7.79201	16.2126	DKK1
positive regulation of MAP kinase activity (GO:0043406)	2/177	0.127566	0.19308	0	0	3.32017	6.83664	SAA1;DKK1
mitotic DNA damage checkpoint (GO:0044773)	1939-01-01	0.127916	0.19308	0	0	7.58658	15.6009	HMGA2
positive regulation of phagocytosis (GO:0050766)	1939-01-01	0.127916	0.19308	0	0	7.58658	15.6009	C3
alpha-amino acid catabolic process (GO:1901606)	1939-01-01	0.127916	0.19308	0	0	7.58658	15.6009	HAAO
regulation of type I interferon-mediated signaling pathway (GO:0060338)	1939-01-01	0.127916	0.19308	0	0	7.58658	15.6009	IFNB1
clathrin-dependent endocytosis (GO:0072583)	1939-01-01	0.127916	0.19308	0	0	7.58658	15.6009	SYT2
cellular response to lipid (GO:0071396)	2/178	0.128736	0.193912	0	0	3.30114	6.7673	CXCL10;IL6
positive regulation of cytokine biosynthetic process (GO:0042108)	1940-01-01	0.130974	0.195241	0	0	7.39168	15.0255	IL1A
regulation of viral transcription (GO:0046782)	1940-01-01	0.130974	0.195241	0	0	7.39168	15.0255	TRIM14
positive regulation of mitotic nuclear division (GO:0045840)	1940-01-01	0.130974	0.195241	0	0	7.39168	15.0255	IL1A
regulation of cellular localization (GO:0060341)	1940-01-01	0.130974	0.195241	0	0	7.39168	15.0255	WWC1
negative regulation of cytokine-mediated signaling pathway (GO:0001960)	1940-01-01	0.130974	0.195241	0	0	7.39168	15.0255	IL6
mesenchymal cell differentiation (GO:0048762)	1941-01-01	0.134022	0.19896	0	0	7.20652	14.4833	HMGA2
regulation of cellular metabolic process (GO:0031323)	1941-01-01	0.134022	0.19896	0	0	7.20652	14.4833	DKK1
negative regulation of cell proliferation (GO:0008285)	3/363	0.134322	0.198995	0	0	2.43408	4.88645	IL1A;IL6;IFIT3
negative regulation of protein secretion (GO:0050709)	1942-01-01	0.137059	0.201793	0	0	7.0304	13.9718	RSAD2
regulation of interleukin-6 production (GO:0032675)	1942-01-01	0.137059	0.201793	0	0	7.0304	13.9718	IL6
translesion synthesis (GO:0019985)	1942-01-01	0.137059	0.201793	0	0	7.0304	13.9718	ISG15
cellular protein modification process (GO:0006464)	6/1001	0.137331	0.201793	0	0	1.78408	3.54203	HERC5;C3;IL6;UBD;ISG15;ASB2
regulation of B cell proliferation (GO:0030888)	1943-01-01	0.140086	0.204587	0	0	6.86266	13.4886	TNFSF13B
response to hydrogen peroxide (GO:0042542)	1943-01-01	0.140086	0.204587	0	0	6.86266	13.4886	IL6
regulation of interferon-gamma production (GO:0032649)	1943-01-01	0.140086	0.204587	0	0	6.86266	13.4886	ISG15
positive regulation of transport (GO:0051050)	1944-01-01	0.143102	0.20731	0	0	6.70273	13.0314	C3
regulation of T cell activation (GO:0050863)	1944-01-01	0.143102	0.20731	0	0	6.70273	13.0314	CCL5
positive regulation of viral life cycle (GO:1903902)	1944-01-01	0.143102	0.20731	0	0	6.70273	13.0314	CCL5
myeloid cell differentiation (GO:0030099)	1944-01-01	0.143102	0.20731	0	0	6.70273	13.0314	EVI2B
hexose metabolic process (GO:0019318)	1945-01-01	0.146107	0.210816	0	0	6.55007	12.5985	OAS1
negative regulation of ossification (GO:0030279)	1945-01-01	0.146107	0.210816	0	0	6.55007	12.5985	DKK1
positive regulation of cell differentiation (GO:0045597)	2/194	0.147794	0.212823	0	0	3.02359	5.78092	IL6;CSF2
mitotic spindle assembly (GO:0090307)	1946-01-01	0.149103	0.213004	0	0	6.40419	12.1879	BIRC3
negative regulation of protein modification by small protein conjugation or removal (GO:1903321)	1946-01-01	0.149103	0.213004	0	0	6.40419	12.1879	ISG15
cartilage development (GO:0051216)	1946-01-01	0.149103	0.213004	0	0	6.40419	12.1879	HMGA2
positive regulation of ion transport (GO:0043270)	1946-01-01	0.149103	0.213004	0	0	6.40419	12.1879	CCL5
positive regulation of tumor necrosis factor production (GO:0032760)	1947-01-01	0.152088	0.215558	0	0	6.26465	11.7982	IFIH1
cellular response to heat (GO:0034605)	1947-01-01	0.152088	0.215558	0	0	6.26465	11.7982	IL1A
postreplication repair (GO:0006301)	1947-01-01	0.152088	0.215558	0	0	6.26465	11.7982	ISG15
positive regulation of organelle assembly (GO:1902117)	1947-01-01	0.152088	0.215558	0	0	6.26465	11.7982	CSF2
cellular response to mechanical stimulus (GO:0071260)	1948-01-01	0.155063	0.219342	0	0	6.13105	11.4278	TNFSF14
positive regulation of ERK1 and ERK2 cascade (GO:0070374)	2/201	0.156307	0.220669	0	0	2.9162	5.41227	IL1A;CCL5
positive regulation of response to DNA damage stimulus (GO:2001022)	1949-01-01	0.158027	0.222225	0	0	6.00302	11.0755	HMGA2
protein heterooligomerization (GO:0051291)	1949-01-01	0.158027	0.222225	0	0	6.00302	11.0755	CLDN1
regulation of bone mineralization (GO:0030500)	1950-01-01	0.160981	0.224625	0	0	5.88021	10.74	ISG15
negative regulation of protein ubiquitination (GO:0031397)	1950-01-01	0.160981	0.224625	0	0	5.88021	10.74	ISG15
positive regulation of JUN kinase activity (GO:0043507)	1950-01-01	0.160981	0.224625	0	0	5.88021	10.74	DKK1
blood circulation (GO:0008015)	1950-01-01	0.160981	0.224625	0	0	5.88021	10.74	CXCL10
response to organonitrogen compound (GO:0010243)	1951-01-01	0.163925	0.227849	0	0	5.76232	10.4203	IL6
positive regulation of developmental growth (GO:0048639)	1951-01-01	0.163925	0.227849	0	0	5.76232	10.4203	SYT2
positive regulation of phosphorylation (GO:0042327)	2/208	0.164913	0.228781	0	0	2.81611	5.07557	C3;CCL5
regulation of DNA binding (GO:0051101)	1952-01-01	0.166859	0.229272	0	0	5.64905	10.1152	HMGA2
B cell differentiation (GO:0030183)	1952-01-01	0.166859	0.229272	0	0	5.64905	10.1152	IFNB1
regulation of calcium ion transport (GO:0051924)	1952-01-01	0.166859	0.229272	0	0	5.64905	10.1152	CCL5
positive regulation of mitotic cell cycle (GO:0045931)	1952-01-01	0.166859	0.229272	0	0	5.64905	10.1152	IL1A
positive regulation of secretion by cell (GO:1903532)	1952-01-01	0.166859	0.229272	0	0	5.64905	10.1152	IL1A
positive regulation of phosphatidylinositol 3-kinase signaling (GO:0014068)	1953-01-01	0.169782	0.231961	0	0	5.54013	9.82398	CCL5
positive regulation of protein import into nucleus (GO:0042307)	1953-01-01	0.169782	0.231961	0	0	5.54013	9.82398	IL6
regulation of calcium ion-dependent exocytosis (GO:0017158)	1953-01-01	0.169782	0.231961	0	0	5.54013	9.82398	SYT2
negative regulation of gene expression (GO:0010629)	4/618	0.170539	0.232553	0	0	1.90662	3.37242	CSF2;ELF3;HMGA2;GIGYF2
regulation of translation (GO:0006417)	2/213	0.171112	0.232893	0	0	2.74868	4.85262	IL6;GIGYF2
regulation of cell cycle (GO:0051726)	2/215	0.173602	0.235393	0	0	2.72259	4.76722	MX2;HMGA2
positive regulation of sequence-specific DNA binding transcription factor activity (GO:0051091)	2/215	0.173602	0.235393	0	0	2.72259	4.76722	IL6;TRIM14
Notch signaling pathway (GO:0007219)	1955-01-01	0.175599	0.237207	0	0	5.33441	9.27947	WWC1
fat cell differentiation (GO:0045444)	1955-01-01	0.175599	0.237207	0	0	5.33441	9.27947	HMGA2
protein oligomerization (GO:0051259)	2/217	0.176099	0.237437	0	0	2.69699	4.68389	CCL5;CLDN1
chromosome organization (GO:0051276)	1956-01-01	0.178493	0.238875	0	0	5.23715	9.02471	HMGA2
regulation of secretion by cell (GO:1903530)	1956-01-01	0.178493	0.238875	0	0	5.23715	9.02471	SAA1
regulation of tumor necrosis factor-mediated signaling pathway (GO:0010803)	1956-01-01	0.178493	0.238875	0	0	5.23715	9.02471	BIRC3
positive regulation of protein transport (GO:0051222)	1956-01-01	0.178493	0.238875	0	0	5.23715	9.02471	IL1A
I-kappaB kinase/NF-kappaB signaling (GO:0007249)	1957-01-01	0.181376	0.241835	0	0	5.14337	8.78069	BIRC3
positive regulation of cell death (GO:0010942)	1957-01-01	0.181376	0.241835	0	0	5.14337	8.78069	DKK1
dicarboxylic acid metabolic process (GO:0043648)	1959-01-01	0.187113	0.248105	0	0	4.96552	8.32243	HAAO
regulation of extrinsic apoptotic signaling pathway (GO:2001236)	1959-01-01	0.187113	0.248105	0	0	4.96552	8.32243	G0S2
regulation of pathway-restricted SMAD protein phosphorylation (GO:0060393)	1959-01-01	0.187113	0.248105	0	0	4.96552	8.32243	DKK1
muscle organ development (GO:0007517)	1960-01-01	0.189966	0.251426	0	0	4.88111	8.10708	CXCL10
regulation of DNA replication (GO:0006275)	1961-01-01	0.19281	0.254255	0	0	4.79952	7.90025	CSF2
positive regulation of cellular amide metabolic process (GO:0034250)	1961-01-01	0.19281	0.254255	0	0	4.79952	7.90025	IL6
regulation of translational initiation (GO:0006446)	1962-01-01	0.195644	0.25752	0	0	4.7206	7.70147	CCL5
positive regulation of transcription, DNA-templated (GO:0045893)	6/1120	0.197314	0.259244	0	0	1.58348	2.56993	CXCL10;IL6;ELF3;IFNB1;IRF7;HMGA2
carbohydrate homeostasis (GO:0033500)	1963-01-01	0.198468	0.259812	0	0	4.64423	7.51031	OAS1
adenylate cyclase-inhibiting G-protein coupled receptor signaling pathway (GO:0007193)	1963-01-01	0.198468	0.259812	0	0	4.64423	7.51031	GPR37L1
glucose metabolic process (GO:0006006)	1964-01-01	0.201282	0.262866	0	0	4.57028	7.32638	OAS1
negative regulation of nucleic acid-templated transcription (GO:1903507)	3/444	0.203314	0.262866	0	0	1.97878	3.1522	CSF2;ELF3;HMGA2
regulation of cell division (GO:0051302)	1965-01-01	0.204086	0.262866	0	0	4.49864	7.1493	EVI2B
cellular response to reactive oxygen species (GO:0034614)	1965-01-01	0.204086	0.262866	0	0	4.49864	7.1493	IL6
defense response to Gram-positive bacterium (GO:0050830)	1965-01-01	0.204086	0.262866	0	0	4.49864	7.1493	IL6
chromatin assembly (GO:0031497)	1965-01-01	0.204086	0.262866	0	0	4.49864	7.1493	HMGA2
positive regulation of protein modification by small protein conjugation or removal (GO:1903322)	1965-01-01	0.204086	0.262866	0	0	4.49864	7.1493	BIRC3
DNA synthesis involved in DNA repair (GO:0000731)	1965-01-01	0.204086	0.262866	0	0	4.49864	7.1493	ISG15
regulation of myeloid cell differentiation (GO:0045637)	1965-01-01	0.204086	0.262866	0	0	4.49864	7.1493	CSF2
defense response to bacterium (GO:0042742)	2/241	0.206463	0.265452	0	0	2.42321	3.82294	IL6;ISG15
purine ribonucleotide metabolic process (GO:0009150)	1966-01-01	0.206881	0.265516	0	0	4.42921	6.97871	GMPR
extrinsic apoptotic signaling pathway (GO:0097191)	1967-01-01	0.209666	0.268134	0	0	4.36188	6.8143	G0S2
regulation of cyclin-dependent protein serine/threonine kinase activity (GO:0000079)	1967-01-01	0.209666	0.268134	0	0	4.36188	6.8143	HERC5
regulation of endopeptidase activity (GO:0052548)	1968-01-01	0.212442	0.270244	0	0	4.29656	6.65575	BIRC3
peptidyl-threonine phosphorylation (GO:0018107)	1968-01-01	0.212442	0.270244	0	0	4.29656	6.65575	CAMK1G
protein sumoylation (GO:0016925)	1968-01-01	0.212442	0.270244	0	0	4.29656	6.65575	IFIH1
regulation of ERK1 and ERK2 cascade (GO:0070372)	2/247	0.214148	0.271934	0	0	2.36315	3.64182	IL1A;CCL5
response to organic cyclic compound (GO:0014070)	1969-01-01	0.215208	0.272319	0	0	4.23316	6.50278	CCL5
regulation of osteoblast differentiation (GO:0045667)	1969-01-01	0.215208	0.272319	0	0	4.23316	6.50278	IL6
regulation of Notch signaling pathway (GO:0008593)	1970-01-01	0.217964	0.275323	0	0	4.1716	6.35513	ELF3
regulation of cell communication (GO:0010646)	1971-01-01	0.220711	0.277333	0	0	4.1118	6.21253	BIRC3
defense response to Gram-negative bacterium (GO:0050829)	1971-01-01	0.220711	0.277333	0	0	4.1118	6.21253	IL6
organelle membrane fusion (GO:0090174)	1971-01-01	0.220711	0.277333	0	0	4.1118	6.21253	SYT2
negative regulation of cysteine-type endopeptidase activity (GO:2000117)	1972-01-01	0.223448	0.27931	0	0	4.05368	6.07476	IFI6
cell-cell junction organization (GO:0045216)	1972-01-01	0.223448	0.27931	0	0	4.05368	6.07476	CLDN1
regulation of fat cell differentiation (GO:0045598)	1972-01-01	0.223448	0.27931	0	0	4.05368	6.07476	IL6
positive regulation of inflammatory response (GO:0050729)	1973-01-01	0.226176	0.28077	0	0	3.99718	5.94159	IL6
B cell activation (GO:0042113)	1973-01-01	0.226176	0.28077	0	0	3.99718	5.94159	IFNB1
lymphocyte differentiation (GO:0030098)	1973-01-01	0.226176	0.28077	0	0	3.99718	5.94159	IFNB1
regulation of peptide hormone secretion (GO:0090276)	1973-01-01	0.226176	0.28077	0	0	3.99718	5.94159	CCL5
protein deubiquitination (GO:0016579)	2/257	0.227016	0.281328	0	0	2.26932	3.3648	IFIH1;BIRC3
mitotic nuclear division (GO:0140014)	1974-01-01	0.228894	0.281715	0	0	3.94223	5.8128	BIRC3
glucose homeostasis (GO:0042593)	1974-01-01	0.228894	0.281715	0	0	3.94223	5.8128	OAS1
mitotic spindle organization (GO:0007052)	1974-01-01	0.228894	0.281715	0	0	3.94223	5.8128	BIRC3
nitrogen compound transport (GO:0071705)	1974-01-01	0.228894	0.281715	0	0	3.94223	5.8128	SLC6A2
negative regulation of cellular amide metabolic process (GO:0034249)	1975-01-01	0.231603	0.284563	0	0	3.88876	5.68821	GIGYF2
protein modification by small protein removal (GO:0070646)	2/261	0.232181	0.284788	0	0	2.23382	3.26191	IFIH1;BIRC3
hemopoiesis (GO:0030097)	1976-01-01	0.234302	0.286414	0	0	3.83671	5.56762	CSF2
response to interleukin-1 (GO:0070555)	1976-01-01	0.234302	0.286414	0	0	3.83671	5.56762	CCL5
negative regulation of transmembrane receptor protein serine/threonine kinase signaling pathway (GO:0090101)	1977-01-01	0.236992	0.289211	0	0	3.78604	5.45087	DKK1
extracellular matrix disassembly (GO:0022617)	1978-01-01	0.239673	0.291434	0	0	3.73668	5.33777	MMP10
negative regulation of inflammatory response (GO:0050728)	1978-01-01	0.239673	0.291434	0	0	3.73668	5.33777	SAA1
cellular protein metabolic process (GO:0044267)	3/484	0.240028	0.291434	0	0	1.8105	2.58358	C3;IL6;SAA1
activation of cysteine-type endopeptidase activity involved in apoptotic process (GO:0006919)	1979-01-01	0.242345	0.293751	0	0	3.68859	5.22819	IFI27
positive regulation of stress-activated MAPK cascade (GO:0032874)	1980-01-01	0.245007	0.294009	0	0	3.64172	5.12196	IL1A
NIK/NF-kappaB signaling (GO:0038061)	1980-01-01	0.245007	0.294009	0	0	3.64172	5.12196	BIRC3
regulation of phosphatidylinositol 3-kinase signaling (GO:0014066)	1980-01-01	0.245007	0.294009	0	0	3.64172	5.12196	CCL5
negative regulation of defense response (GO:0031348)	1980-01-01	0.245007	0.294009	0	0	3.64172	5.12196	SAA1
regulation of protein serine/threonine kinase activity (GO:0071900)	1980-01-01	0.245007	0.294009	0	0	3.64172	5.12196	HERC5
spindle assembly (GO:0051225)	1980-01-01	0.245007	0.294009	0	0	3.64172	5.12196	BIRC3
epidermis development (GO:0008544)	1981-01-01	0.24766	0.296205	0	0	3.59601	5.01895	ELF3
negative regulation of cell cycle process (GO:0010948)	1981-01-01	0.24766	0.296205	0	0	3.59601	5.01895	EVI2B
cellular response to oxygen-containing compound (GO:1901701)	2/274	0.249015	0.296901	0	0	2.12565	2.95516	CXCL10;IL6
regulation of anatomical structure morphogenesis (GO:0022603)	1982-01-01	0.250304	0.296901	0	0	3.55144	4.91902	IL6
positive regulation of DNA metabolic process (GO:0051054)	1982-01-01	0.250304	0.296901	0	0	3.55144	4.91902	CSF2
positive regulation of cell cycle (GO:0045787)	1982-01-01	0.250304	0.296901	0	0	3.55144	4.91902	EVI2B
positive regulation of cell cycle arrest (GO:0071158)	1982-01-01	0.250304	0.296901	0	0	3.55144	4.91902	HMGA2
positive regulation of protein ubiquitination (GO:0031398)	1983-01-01	0.252939	0.299533	0	0	3.50795	4.82206	BIRC3
MAPK cascade (GO:0000165)	2/278	0.254206	0.300539	0	0	2.09442	2.86853	CSF2;CCL5
regulation of neuron differentiation (GO:0045664)	1984-01-01	0.255564	0.301156	0	0	3.46551	4.72793	DKK1
regulation of mitotic nuclear division (GO:0007088)	1984-01-01	0.255564	0.301156	0	0	3.46551	4.72793	IL1A
regulation of peptidyl-tyrosine phosphorylation (GO:0050730)	1985-01-01	0.258181	0.303742	0	0	3.42409	4.63654	IL6
protein polyubiquitination (GO:0000209)	2/283	0.260699	0.305313	0	0	2.05663	2.76491	HERC5;HERC6
negative regulation of signal transduction (GO:0009968)	2/283	0.260699	0.305313	0	0	2.05663	2.76491	CCL5;DKK1
toll-like receptor signaling pathway (GO:0002224)	1986-01-01	0.260788	0.305313	0	0	3.38363	4.54776	BIRC3
calcium ion homeostasis (GO:0055074)	1987-01-01	0.263387	0.307356	0	0	3.34412	4.46149	CCL5
organic substance transport (GO:0071702)	1987-01-01	0.263387	0.307356	0	0	3.34412	4.46149	SLC6A2
positive regulation of protein complex assembly (GO:0031334)	1988-01-01	0.265976	0.308876	0	0	3.30551	4.37765	CSF2
divalent metal ion transport (GO:0070838)	1988-01-01	0.265976	0.308876	0	0	3.30551	4.37765	CCL5
negative regulation of translation (GO:0017148)	1988-01-01	0.265976	0.308876	0	0	3.30551	4.37765	GIGYF2
negative regulation of cellular protein metabolic process (GO:0032269)	1989-01-01	0.268557	0.310869	0	0	3.26779	4.29614	GIGYF2
peptidyl-threonine modification (GO:0018210)	1989-01-01	0.268557	0.310869	0	0	3.26779	4.29614	CAMK1G
regulation of cell cycle process (GO:0010564)	1990-01-01	0.271128	0.31234	0	0	3.23091	4.21686	HMGA2
protein tetramerization (GO:0051262)	1990-01-01	0.271128	0.31234	0	0	3.23091	4.21686	CCL5
regulation of JNK cascade (GO:0046328)	1990-01-01	0.271128	0.31234	0	0	3.23091	4.21686	IL1A
positive regulation of cellular protein metabolic process (GO:0032270)	1991-01-01	0.273691	0.314788	0	0	3.19485	4.13974	IL6
positive regulation of cellular metabolic process (GO:0031325)	1992-01-01	0.276244	0.317218	0	0	3.15958	4.0647	CCL5
regulation of cysteine-type endopeptidase activity involved in apoptotic process (GO:0043281)	1993-01-01	0.278789	0.319631	0	0	3.12508	3.99166	IFI6
vesicle fusion (GO:0006906)	1994-01-01	0.281325	0.321005	0	0	3.09132	3.92055	SYT2
skin development (GO:0043588)	1994-01-01	0.281325	0.321005	0	0	3.09132	3.92055	CLDN1
cellular response to fibroblast growth factor stimulus (GO:0044344)	1994-01-01	0.281325	0.321005	0	0	3.09132	3.92055	CCL5
interleukin-1-mediated signaling pathway (GO:0070498)	1995-01-01	0.283853	0.322865	0	0	3.05828	3.85129	IL1A
regulation of B cell activation (GO:0050864)	1995-01-01	0.283853	0.322865	0	0	3.05828	3.85129	IL6
epithelial cell differentiation (GO:0030855)	1996-01-01	0.286371	0.324704	0	0	3.02593	3.78383	ELF3
cellular metal ion homeostasis (GO:0006875)	1996-01-01	0.286371	0.324704	0	0	3.02593	3.78383	CCL5
positive regulation of neuron projection development (GO:0010976)	1997-01-01	0.288881	0.327035	0	0	2.99426	3.7181	SYT2
positive regulation of cell growth (GO:0030307)	1998-01-01	0.291382	0.328832	0	0	2.96325	3.65404	SYT2
regulation of insulin secretion (GO:0050796)	1998-01-01	0.291382	0.328832	0	0	2.96325	3.65404	CCL5
regulation of lipid metabolic process (GO:0019216)	1/100	0.296358	0.333924	0	0	2.90309	3.5307	G0S2
regulation of gene expression (GO:0010468)	5/1037	0.297098	0.334235	0	0	1.40862	1.70963	IL1A;IL6;CSF2;HMGA2;DKK1
cellular divalent inorganic cation homeostasis (GO:0072503)	1/101	0.298833	0.335663	0	0	2.87391	3.47131	CCL5
plasma membrane invagination (GO:0099024)	1/103	0.303758	0.340663	0	0	2.81728	3.35686	C3
positive regulation of lymphocyte activation (GO:0051251)	1/104	0.306207	0.342343	0	0	2.78978	3.30169	IL6
phagocytosis, engulfment (GO:0006911)	1/104	0.306207	0.342343	0	0	2.78978	3.30169	C3
negative regulation of response to external stimulus (GO:0032102)	1/107	0.313505	0.349959	0	0	2.71042	3.14393	SAA1
regulation of protein activation cascade (GO:2000257)	1/108	0.31592	0.352109	0	0	2.68495	3.09378	C3
regulation of complement activation (GO:0030449)	1/109	0.318327	0.353152	0	0	2.65996	3.04479	C3
positive regulation of cysteine-type endopeptidase activity involved in apoptotic process (GO:0043280)	1/109	0.318327	0.353152	0	0	2.65996	3.04479	IFI27
regulation of Wnt signaling pathway (GO:0030111)	1/109	0.318327	0.353152	0	0	2.65996	3.04479	DKK1
peptidyl-lysine modification (GO:0018205)	1/115	0.332597	0.367849	0	0	2.5192	2.77319	IFIH1
epithelium development (GO:0060429)	1/115	0.332597	0.367849	0	0	2.5192	2.77319	ELF3
chromatin remodeling (GO:0006338)	1/116	0.334946	0.369879	0	0	2.49716	2.73136	HMGA2
activation of MAPK activity (GO:0000187)	1/117	0.337287	0.371894	0	0	2.47551	2.69044	SAA1
calcium ion transport (GO:0006816)	1/118	0.339621	0.373323	0	0	2.45423	2.65039	CCL5
plasma membrane bounded cell projection organization (GO:0120036)	1/118	0.339621	0.373323	0	0	2.45423	2.65039	IL6
regulation of phosphorylation (GO:0042325)	1/119	0.341946	0.375306	0	0	2.43331	2.61119	CCL5
regulation of cell differentiation (GO:0045595)	1/121	0.346571	0.379804	0	0	2.39251	2.53526	CSF2
cellular calcium ion homeostasis (GO:0006874)	1/123	0.351165	0.384254	0	0	2.35305	2.46247	CCL5
negative regulation of response to stimulus (GO:0048585)	1/127	0.360258	0.393008	0	0	2.27789	2.32558	HMGA2
vesicle organization (GO:0016050)	1/127	0.360258	0.393008	0	0	2.27789	2.32558	SYT2
regulation of mRNA stability (GO:0043488)	1/128	0.362511	0.393677	0	0	2.25984	2.29306	GIGYF2
positive regulation of NF-kappaB transcription factor activity (GO:0051092)	1/128	0.362511	0.393677	0	0	2.25984	2.29306	TRIM14
regulation of protein processing (GO:0070613)	1/128	0.362511	0.393677	0	0	2.25984	2.29306	C3
regulation of macromolecule metabolic process (GO:0060255)	1/129	0.364757	0.395519	0	0	2.24207	2.26119	DKK1
positive regulation of cytosolic calcium ion concentration (GO:0007204)	1/133	0.373661	0.403958	0	0	2.17369	2.1398	SAA1
cellular response to organic substance (GO:0071310)	1/133	0.373661	0.403958	0	0	2.17369	2.1398	CCL5
adenylate cyclase-modulating G-protein coupled receptor signaling pathway (GO:0007188)	1/134	0.375868	0.405735	0	0	2.15724	2.1109	GPR37L1
cellular response to organic cyclic compound (GO:0071407)	1/135	0.378067	0.406889	0	0	2.14103	2.08255	CCL5
phagocytosis (GO:0006909)	1/135	0.378067	0.406889	0	0	2.14103	2.08255	C3
regulation of cytosolic calcium ion concentration (GO:0051480)	1/137	0.382443	0.410983	0	0	2.10934	2.02744	SAA1
cellular response to growth factor stimulus (GO:0071363)	1/139	0.386788	0.414416	0	0	2.07855	1.97437	CCL5
regulation of primary metabolic process (GO:0080090)	1/139	0.386788	0.414416	0	0	2.07855	1.97437	G0S2
cell-cell adhesion via plasma-membrane adhesion molecules (GO:0098742)	1/142	0.393249	0.420712	0	0	2.03402	1.89838	CLDN1
neuron development (GO:0048666)	1/144	0.397519	0.42465	0	0	2.00537	1.84998	IL6
peptidyl-serine phosphorylation (GO:0018105)	1/145	0.399643	0.426286	0	0	1.99134	1.82643	CAMK1G
negative regulation of canonical Wnt signaling pathway (GO:0090090)	1/148	0.405971	0.432395	0	0	1.95041	1.75824	DKK1
negative regulation of cell differentiation (GO:0045596)	1/150	0.410153	0.436204	0	0	1.92403	1.71475	IL6
vesicle-mediated transport (GO:0016192)	2/410	0.421976	0.448117	0	0	1.4073	1.21422	SYT2;KIF1A
negative regulation of intracellular signal transduction (GO:1902532)	1/161	0.43264	0.458764	0	0	1.79076	1.50039	WWC1
regulation of intracellular signal transduction (GO:1902531)	2/422	0.436433	0.461643	0	0	1.36625	1.13278	WWC1;BIRC3
positive regulation of protein modification process (GO:0031401)	1/163	0.436637	0.461643	0	0	1.76847	1.46545	C3
regulation of mitotic cell cycle (GO:0007346)	1/165	0.440606	0.465156	0	0	1.74673	1.43163	UBD
neuron projection development (GO:0031175)	1/167	0.444547	0.46863	0	0	1.72551	1.39887	IL6
peptidyl-serine modification (GO:0018209)	1/170	0.450408	0.474114	0	0	1.69462	1.35163	CAMK1G
positive regulation of hydrolase activity (GO:0051345)	1/172	0.454282	0.477493	0	0	1.67463	1.32135	CCL5
negative regulation of Wnt signaling pathway (GO:0030178)	1/174	0.458128	0.480834	0	0	1.65511	1.29199	DKK1
negative regulation of protein phosphorylation (GO:0001933)	1/178	0.465741	0.488113	0	0	1.61737	1.23588	DKK1
positive regulation of cell motility (GO:2000147)	1/179	0.467628	0.489378	0	0	1.60821	1.22237	CCL5
regulation of mitotic cell cycle phase transition (GO:1901990)	1/184	0.476963	0.498423	0	0	1.56387	1.15776	UBD
receptor-mediated endocytosis (GO:0006898)	1/188	0.484315	0.504641	0	0	1.53011	1.10936	SAA1
regulation of GTPase activity (GO:0043087)	1/188	0.484315	0.504641	0	0	1.53011	1.10936	CCL5
protein homooligomerization (GO:0051260)	1/190	0.487953	0.507697	0	0	1.51376	1.08618	CLDN1
regulation of transcription, DNA-templated (GO:0006355)	6/1598	0.491294	0.509981	0	0	1.07989	0.767492	BATF2;IL6;CSF2;ELF3;IRF7;HMGA2
positive regulation of GTPase activity (GO:0043547)	1/192	0.491565	0.509981	0	0	1.49776	1.06365	CCL5
neutrophil mediated immunity (GO:0002446)	2/487	0.511217	0.529606	0	0	1.1792	0.791198	C3;IL6
regulation of canonical Wnt signaling pathway (GO:0060828)	1/213	0.528011	0.546218	0	0	1.34796	0.860861	DKK1
viral process (GO:0016032)	1/220	0.539578	0.557383	0	0	1.30441	0.804783	IRF7
positive regulation of cell migration (GO:0030335)	1/221	0.541207	0.558265	0	0	1.29842	0.797169	CCL5
extracellular matrix organization (GO:0030198)	1/229	0.554039	0.570684	0	0	1.25235	0.739539	MMP10
regulation of signal transduction (GO:0009966)	1/233	0.560322	0.575509	0	0	1.23051	0.712765	BIRC3
activation of protein kinase activity (GO:0032147)	1/233	0.560322	0.575509	0	0	1.23051	0.712765	SAA1
anterograde trans-synaptic signaling (GO:0098916)	1/240	0.571107	0.585751	0	0	1.19405	0.668878	SLC6A2
regulation of protein phosphorylation (GO:0001932)	1/261	0.601924	0.616479	0	0	1.09643	0.556576	C3
endocytosis (GO:0006897)	1/263	0.604742	0.618486	0	0	1.08795	0.547189	SAA1
regulation of programmed cell death (GO:0043067)	1/268	0.611702	0.624717	0	0	1.06731	0.524592	BIRC3
DNA repair (GO:0006281)	1/288	0.638356	0.651014	0	0	0.99192	0.445233	HMGA2
chemical synaptic transmission (GO:0007268)	1/289	0.63964	0.651401	0	0	0.988426	0.441678	SLC6A2
proteolysis (GO:0006508)	1/291	0.642195	0.65308	0	0	0.981509	0.434675	UBD
regulation of cell migration (GO:0030334)	1/316	0.672665	0.683101	0	0	0.902461	0.357833	CCL5
cellular response to DNA damage stimulus (GO:0006974)	1/329	0.687483	0.697166	0	0	0.866119	0.32455	IRF7
ubiquitin-dependent protein catabolic process (GO:0006511)	1/341	0.700574	0.709442	0	0	0.835038	0.297153	UBD
transcription, DNA-templated (GO:0006351)	1/356	0.716179	0.724226	0	0	0.799143	0.266774	IRF7
transmembrane receptor protein tyrosine kinase signaling pathway (GO:0007169)	1/396	0.753981	0.761383	0	0	0.716749	0.202402	GIGYF2
nervous system development (GO:0007399)	1/455	0.800852	0.807582	0	0	0.62172	0.138071	GJB1
protein phosphorylation (GO:0006468)	1/470	0.81129	0.816963	0	0	0.601372	0.125765	CAMK1G
neutrophil degranulation (GO:0043312)	1/479	0.817292	0.821858	0	0	0.589776	0.118993	C3
neutrophil activation involved in immune response (GO:0002283)	1/483	0.819899	0.823329	0	0	0.584762	0.116119	C3
transcription from RNA polymerase II promoter (GO:0006366)	1/485	0.821188	0.823476	0	0	0.582285	0.114712	IRF7
regulation of nucleic acid-templated transcription (GO:1903506)	1/607	0.884811	0.886042	0	0	0.462142	0.0565573	HMGA2
regulation of cellular macromolecule biosynthetic process (GO:2000112)	1/631	0.894392	0.894392	0	0	0.443984	0.0495537	HMGA2

## Sheet: MF
Term	Overlap	P-value	Adjusted P-value	Old P-value	Old Adjusted P-value	Odds Ratio	Combined Score	Genes
cytokine activity (GO:0005125)	9/155	3.46901e-09	3.88529e-07	0	0	19.9928	389.448	IL1A;CXCL10;CXCL11;IL6;CSF2;IFNB1;CCL5;CXCL3;CXCL2
CXCR chemokine receptor binding (GO:0045236)	2017-04-01	3.16337e-07	1.77149e-05	0	0	92.8531	1389.68	CXCL10;CXCL11;CXCL3;CXCL2
chemokine activity (GO:0008009)	1946-05-01	5.56916e-07	2.07915e-05	0	0	37.3152	537.371	CXCL10;CXCL11;CCL5;CXCL3;CXCL2
chemokine receptor binding (GO:0042379)	1949-05-01	7.68471e-07	2.15172e-05	0	0	34.7657	489.462	CXCL10;CXCL11;CCL5;CXCL3;CXCL2
adenylyltransferase activity (GO:0070566)	2021-03-01	5.21934e-05	0.00101084	0	0	49.5323	488.416	OAS1;OAS2;OAS3
double-stranded RNA binding (GO:0003725)	1959-04-01	5.41522e-05	0.00101084	0	0	21.9008	215.147	IFIH1;OAS1;OAS2;OAS3
cytokine receptor binding (GO:0005126)	4/137	0.00136153	0.0217844	0	0	9.02119	59.5322	IL1A;IL6;IFNB1;CCL5
receptor antagonist activity (GO:0048019)	2017-02-01	0.00158738	0.0222233	0	0	39.049	251.697	CCL5;DKK1
proteasome binding (GO:0070628)	2020-02-01	0.00220268	0.0274111	0	0	32.5359	199.058	UBD;ISG15
cysteine-type endopeptidase inhibitor activity involved in apoptotic process (GO:0043027)	2024-02-01	0.00317091	0.0355142	0	0	26.615	153.136	TNFSF14;BIRC3
cysteine-type endopeptidase inhibitor activity (GO:0004869)	1951-02-01	0.0137851	0.134712	0	0	11.9334	51.1246	TNFSF14;BIRC3
O-acetyltransferase activity (GO:0016413)	2021-06-01	0.0208195	0.134712	0	0	57.7536	223.614	IFNB1
dopamine transmembrane transporter activity (GO:0005329)	2021-06-01	0.0208195	0.134712	0	0	57.7536	223.614	SLC6A2
phospholipase activator activity (GO:0016004)	2021-06-01	0.0208195	0.134712	0	0	57.7536	223.614	CCL5
interleukin-6 receptor binding (GO:0005138)	2021-07-01	0.0242477	0.134712	0	0	48.1256	179	IL6
cAMP-dependent protein kinase regulator activity (GO:0008603)	2021-07-01	0.0242477	0.134712	0	0	48.1256	179	CXCL10
cAMP response element binding (GO:0035497)	2021-07-01	0.0242477	0.134712	0	0	48.1256	179	HMGA2
AT DNA binding (GO:0003680)	2021-07-01	0.0242477	0.134712	0	0	48.1256	179	HMGA2
lipase activator activity (GO:0060229)	2021-07-01	0.0242477	0.134712	0	0	48.1256	179	CCL5
growth factor activity (GO:0008083)	1969-02-01	0.0243637	0.134712	0	0	8.71949	32.39	IL6;DKK1
cytokine receptor activity (GO:0004896)	1973-02-01	0.02705	0.134712	0	0	8.22659	29.6986	IL1RL1;IL13RA2
ubiquitin-like protein ligase activity (GO:0061659)	3/186	0.0274969	0.134712	0	0	4.83166	17.3634	HERC5;ASB2;HERC6
monoamine transmembrane transporter activity (GO:0008504)	2021-08-01	0.027664	0.134712	0	0	41.2484	147.984	SLC6A2
ubiquitin protein ligase activity (GO:0061630)	3/192	0.0298184	0.138956	0	0	4.67685	16.4281	HERC5;ASB2;HERC6
microtubule binding (GO:0008017)	3/195	0.0310169	0.138956	0	0	4.60308	15.9875	MX2;MX1;KIF1A
gap junction channel activity (GO:0005243)	2021-11-01	0.0378424	0.142463	0	0	28.8696	94.5284	GJB1
4 iron, 4 sulfur cluster binding (GO:0051539)	2021-11-01	0.0378424	0.142463	0	0	28.8696	94.5284	RSAD2
protein tyrosine kinase activator activity (GO:0030296)	2021-12-01	0.0412118	0.142463	0	0	26.2437	83.6921	CCL5
C2H2 zinc finger domain binding (GO:0070742)	2021-12-01	0.0412118	0.142463	0	0	26.2437	83.6921	HMGA2
wide pore channel activity (GO:0022829)	2021-12-01	0.0412118	0.142463	0	0	26.2437	83.6921	GJB1
DNA-(apurinic or apyrimidinic site) lyase activity (GO:0003906)	2021-12-01	0.0412118	0.142463	0	0	26.2437	83.6921	HMGA2
growth factor receptor binding (GO:0070851)	1992-02-01	0.0413042	0.142463	0	0	6.48366	20.6621	IL1A;IL6
serine-type peptidase activity (GO:0008236)	3/220	0.0419756	0.142463	0	0	4.06761	12.897	C3;KLK10;MMP10
purine ribonucleoside triphosphate binding (GO:0035639)	4/396	0.050053	0.164001	0	0	3.02072	9.04606	OAS1;OAS2;OAS3;MX2
interleukin-1 receptor binding (GO:0005149)	2015-01-01	0.0512503	0.164001	0	0	20.617	61.2537	IL1A
type I interferon receptor binding (GO:0005132)	2016-01-01	0.0545734	0.16714	0	0	19.2415	55.9584	IFNB1
DNA binding, bending (GO:0008301)	2017-01-01	0.0578851	0.16714	0	0	18.038	51.3957	HMGA2
ubiquitin-protein transferase activity (GO:0004842)	4/417	0.0583785	0.16714	0	0	2.86404	8.13619	HERC5;ASB2;HERC6;BIRC3
tubulin binding (GO:0015631)	3/255	0.0601455	0.16714	0	0	3.49645	9.82847	MX2;MX1;KIF1A
ATP binding (GO:0005524)	3/255	0.0601455	0.16714	0	0	3.49645	9.82847	OAS1;OAS2;OAS3
nucleoside diphosphate kinase activity (GO:0004550)	2018-01-01	0.0611853	0.16714	0	0	16.9761	47.4287	CMPK2
ferrous iron binding (GO:0008198)	2020-01-01	0.0677515	0.176469	0	0	15.1876	40.8837	HAAO
low-density lipoprotein particle receptor binding (GO:0050750)	2020-01-01	0.0677515	0.176469	0	0	15.1876	40.8837	DKK1
oxidoreductase activity, acting on single donors with incorporation of molecular oxygen, incorporation of two atoms of oxygen (GO:0016702)	2021-01-01	0.0710176	0.180772	0	0	14.4275	38.1583	HAAO
adenyl ribonucleotide binding (GO:0032559)	3/279	0.074407	0.182685	0	0	3.18851	8.28441	OAS1;OAS2;OAS3
transcription factor activity, RNA polymerase II core promoter proximal region sequence-specific binding (GO:0000982)	3/280	0.0750314	0.182685	0	0	3.17684	8.22754	BATF2;IRF7;HMGA2
nucleotide kinase activity (GO:0019201)	2023-01-01	0.0775161	0.184568	0	0	13.1146	33.5376	CMPK2
G-protein coupled receptor binding (GO:0001664)	2/133	0.0791263	0.184568	0	0	4.44522	11.2762	CCL5;SAA1
phosphatidylinositol phospholipase C activity (GO:0004435)	2024-01-01	0.0807485	0.184568	0	0	12.5438	31.5654	CCL5
lipoprotein particle receptor binding (GO:0070325)	2025-01-01	0.0839697	0.188092	0	0	12.0205	29.7784	DKK1
phospholipase C activity (GO:0004629)	2027-01-01	0.0903789	0.190989	0	0	11.0948	26.669	CCL5
RNA polymerase II core promoter sequence-specific DNA binding (GO:0000979)	2027-01-01	0.0903789	0.190989	0	0	11.0948	26.669	IRF7
calmodulin-dependent protein kinase activity (GO:0004683)	2027-01-01	0.0903789	0.190989	0	0	11.0948	26.669	CAMK1G
nucleosomal DNA binding (GO:0031492)	2029-01-01	0.0967438	0.200654	0	0	10.3012	24.0605	HMGA2
nucleobase-containing compound kinase activity (GO:0019205)	1930-01-01	0.0999098	0.203453	0	0	9.94553	22.9094	CMPK2
ATP-dependent microtubule motor activity, plus-end-directed (GO:0008574)	1931-01-01	0.103065	0.20613	0	0	9.61353	21.8457	KIF1A
RNA binding (GO:0003723)	8/1387	0.110589	0.217297	0	0	1.73581	3.82214	HERC5;IFIH1;OAS1;OAS2;OAS3;IFIT3;GIGYF2;IFIT2
CCR chemokine receptor binding (GO:0048020)	1938-01-01	0.124847	0.241084	0	0	7.79201	16.2126	CCL5
phosphotransferase activity, phosphate group as acceptor (GO:0016776)	1941-01-01	0.134022	0.250174	0	0	7.20652	14.4833	CMPK2
copper ion binding (GO:0005507)	1941-01-01	0.134022	0.250174	0	0	7.20652	14.4833	IL1A
single-stranded RNA binding (GO:0003727)	1945-01-01	0.146107	0.266154	0	0	6.55007	12.5985	IFIH1
serine-type endopeptidase activity (GO:0004252)	2/196	0.150216	0.266154	0	0	2.99212	5.6721	C3;MMP10
RNA polymerase II activating transcription factor binding (GO:0001102)	1947-01-01	0.152088	0.266154	0	0	6.26465	11.7982	IFI27
calcium-dependent phospholipid binding (GO:0005544)	1947-01-01	0.152088	0.266154	0	0	6.26465	11.7982	SYT2
ATP-dependent microtubule motor activity (GO:1990939)	1948-01-01	0.155063	0.267185	0	0	6.13105	11.4278	KIF1A
iron ion binding (GO:0005506)	1954-01-01	0.172696	0.29306	0	0	5.43533	9.54565	HAAO
GTPase activity (GO:0003924)	2/222	0.182366	0.304851	0	0	2.63503	4.48413	MX2;MX1
nucleoside-triphosphatase activity (GO:0017111)	3/424	0.18551	0.305546	0	0	2.07491	3.49549	MX2;MX1;KIF1A
microtubule motor activity (GO:0003777)	1960-01-01	0.189966	0.308351	0	0	4.88111	8.10708	KIF1A
G-protein coupled peptide receptor activity (GO:0008528)	1964-01-01	0.201282	0.321939	0	0	4.57028	7.32638	GPR37L1
metalloendopeptidase activity (GO:0004222)	1965-01-01	0.204086	0.321939	0	0	4.49864	7.1493	MMP10
activating transcription factor binding (GO:0033613)	1968-01-01	0.212442	0.330465	0	0	4.29656	6.65575	IFI27
core promoter sequence-specific DNA binding (GO:0001046)	1973-01-01	0.226176	0.347009	0	0	3.99718	5.94159	IRF7
syntaxin binding (GO:0019905)	1977-01-01	0.236992	0.358691	0	0	3.78604	5.45087	SYT2
motor activity (GO:0003774)	1985-01-01	0.258181	0.38555	0	0	3.42409	4.63654	KIF1A
ubiquitin protein ligase binding (GO:0031625)	2/284	0.261998	0.386102	0	0	2.04923	2.74478	UBD;ISG15
protein kinase activity (GO:0004672)	3/513	0.267331	0.388845	0	0	1.705	2.24936	CSF2;CCL5;CAMK1G
transcription coactivator activity (GO:0003713)	2/291	0.271092	0.38926	0	0	1.99888	2.60914	ELF3;WWC1
ubiquitin-like protein ligase binding (GO:0044389)	2/297	0.278886	0.395383	0	0	1.95763	2.4998	UBD;ISG15
core promoter binding (GO:0001047)	1997-01-01	0.288881	0.39944	0	0	2.99426	3.7181	HMGA2
transcriptional repressor activity, RNA polymerase II core promoter proximal region sequence-specific binding (GO:0001078)	1997-01-01	0.288881	0.39944	0	0	2.99426	3.7181	HMGA2
metallopeptidase activity (GO:0008237)	1/102	0.3013	0.411531	0	0	2.84531	3.41338	MMP10
protein kinase regulator activity (GO:0019887)	1/107	0.313505	0.423042	0	0	2.71042	3.14393	CXCL10
sequence-specific double-stranded DNA binding (GO:1990837)	1/112	0.325499	0.433999	0	0	2.58767	2.90439	HMGA2
RNA polymerase II transcription factor binding (GO:0001085)	1/121	0.346571	0.456659	0	0	2.39251	2.53526	IFI27
endopeptidase activity (GO:0004175)	2/354	0.352322	0.458837	0	0	1.63586	1.70655	C3;MMP10
protein serine/threonine kinase activity (GO:0004674)	2/368	0.370034	0.476366	0	0	1.57216	1.56298	HMGA2;CAMK1G
GTP binding (GO:0005525)	1/147	0.403869	0.50824	0	0	1.96387	1.78057	MX2
protein tyrosine kinase activity (GO:0004713)	1/147	0.403869	0.50824	0	0	1.96387	1.78057	CSF2
transition metal ion binding (GO:0046914)	2/399	0.408566	0.508438	0	0	1.4471	1.2953	IFIH1;IL1A
transcriptional repressor activity, RNA polymerase II transcription regulatory region sequence-specific binding (GO:0001227)	1/159	0.428615	0.521793	0	0	1.81361	1.53648	HMGA2
purine ribonucleoside binding (GO:0032550)	1/159	0.428615	0.521793	0	0	1.81361	1.53648	MX2
guanyl ribonucleotide binding (GO:0032561)	1/170	0.450408	0.542427	0	0	1.69462	1.35163	MX2
transcriptional activator activity, RNA polymerase II core promoter proximal region sequence-specific binding (GO:0001077)	1/175	0.460041	0.548134	0	0	1.64551	1.27764	HMGA2
peptidase activity, acting on L-amino acid peptides (GO:0070011)	1/185	0.478811	0.561063	0	0	1.55529	1.1454	KLK10
RNA polymerase II regulatory region sequence-specific DNA binding (GO:0000977)	2/460	0.480912	0.561063	0	0	1.25045	0.915419	BATF2;IRF7
ATPase activity (GO:0016887)	1/203	0.510989	0.590008	0	0	1.41541	0.950318	KIF1A
regulatory region DNA binding (GO:0000975)	1/224	0.546061	0.62407	0	0	1.28076	0.774889	HMGA2
phosphotransferase activity, alcohol group as acceptor (GO:0016773)	1/254	0.591902	0.669627	0	0	1.12717	0.591103	CCL5
RNA polymerase II core promoter proximal region sequence-specific DNA binding (GO:0000978)	1/262	0.603335	0.675385	0	0	1.09218	0.551857	BATF2
G-protein coupled receptor activity (GO:0004930)	1/267	0.61032	0.675385	0	0	1.07137	0.529014	GPR37L1
core promoter proximal region sequence-specific DNA binding (GO:0000987)	1/278	0.625263	0.675385	0	0	1.02825	0.482851	BATF2
kinase activity (GO:0016301)	1/280	0.627918	0.675385	0	0	1.02078	0.475015	CCL5
calcium ion binding (GO:0005509)	1/284	0.633173	0.675385	0	0	1.00615	0.459819	SYT2
transcriptional activator activity, RNA polymerase II transcription regulatory region sequence-specific binding (GO:0001228)	1/284	0.633173	0.675385	0	0	1.00615	0.459819	HMGA2
zinc ion binding (GO:0008270)	1/302	0.655932	0.69306	0	0	0.945111	0.398552	IFIH1
cadherin binding (GO:0045296)	1/313	0.669148	0.700417	0	0	0.911278	0.366106	GIGYF2
transcription regulatory region DNA binding (GO:0044212)	1/374	0.73385	0.76103	0	0	0.759879	0.235145	HMGA2
kinase binding (GO:0019900)	1/418	0.772609	0.793873	0	0	0.678171	0.174956	WWC1
metal ion binding (GO:0046872)	1/442	0.791347	0.805735	0	0	0.640475	0.149883	SYT2
DNA binding (GO:0003677)	2/893	0.825934	0.833375	0	0	0.628474	0.12019	IRF7;HMGA2
protein homodimerization activity (GO:0042803)	1/664	0.906294	0.906294	0	0	0.421164	0.0414389	CCL5

## Sheet: CC
Term	Overlap	P-value	Adjusted P-value	Old P-value	Old Adjusted P-value	Odds Ratio	Combined Score	Genes
lipid droplet (GO:0005811)	1964-02-01	0.0211716	0.345209	0	0	9.42505	36.3344	RSAD2;G0S2
perinuclear region of cytoplasm (GO:0048471)	4/378	0.0434804	0.345209	0	0	3.16902	9.93628	OAS2;WWC1;MX1;TNFSF13B
mitochondrial respiratory chain complex IV (GO:0005751)	2017-01-01	0.0578851	0.345209	0	0	18.038	51.3957	C15ORF48
endocytic vesicle lumen (GO:0071682)	2018-01-01	0.0611853	0.345209	0	0	16.9761	47.4287	SAA1
mitochondrial outer membrane (GO:0005741)	2/115	0.061473	0.345209	0	0	5.15799	14.3864	RSAD2;IFI27
mitochondrion (GO:0005739)	7/1026	0.0669797	0.345209	0	0	2.06204	5.57446	RSAD2;IFI27;IFI6;CMPK2;G0S2;XAF1;IFIT3
cytoplasmic vesicle lumen (GO:0060205)	2/129	0.075077	0.345209	0	0	4.58615	11.8747	C3;SAA1
fibrillar center (GO:0001650)	2/131	0.0770931	0.345209	0	0	4.51459	11.5697	RSAD2;UBD
nuclear inner membrane (GO:0005637)	2025-01-01	0.0839697	0.345209	0	0	12.0205	29.7784	IFI27
nucleolar part (GO:0044452)	2/153	0.100331	0.348997	0	0	3.85255	8.8581	RSAD2;UBD
cytoplasmic microtubule (GO:0005881)	1938-01-01	0.124847	0.348997	0	0	7.79201	16.2126	SAA1
cytoplasmic stress granule (GO:0010494)	1941-01-01	0.134022	0.348997	0	0	7.20652	14.4833	GIGYF2
heterochromatin (GO:0000792)	1941-01-01	0.134022	0.348997	0	0	7.20652	14.4833	HMGA2
aggresome (GO:0016235)	1941-01-01	0.134022	0.348997	0	0	7.20652	14.4833	UBD
kinesin complex (GO:0005871)	1950-01-01	0.160981	0.348997	0	0	5.88021	10.74	KIF1A
nuclear chromosome (GO:0000228)	1952-01-01	0.166859	0.348997	0	0	5.64905	10.1152	HMGA2
microtubule (GO:0005874)	2/210	0.167387	0.348997	0	0	2.78874	4.98472	SAA1;KIF1A
ruffle membrane (GO:0032587)	1953-01-01	0.169782	0.348997	0	0	5.54013	9.82398	WWC1
bicellular tight junction (GO:0005923)	1972-01-01	0.223448	0.416519	0	0	4.05368	6.07476	CLDN1
early endosome membrane (GO:0031901)	1973-01-01	0.226176	0.416519	0	0	3.99718	5.94159	DKK1
endoplasmic reticulum lumen (GO:0005788)	2/270	0.243829	0.416519	0	0	2.15781	3.0453	C3;IL6
clathrin-coated vesicle membrane (GO:0030665)	1981-01-01	0.24766	0.416519	0	0	3.59601	5.01895	SYT2
azurophil granule lumen (GO:0035578)	1990-01-01	0.271128	0.436163	0	0	3.23091	4.21686	C3
chromosome (GO:0005694)	1997-01-01	0.288881	0.43861	0	0	2.99426	3.7181	HMGA2
clathrin-coated vesicle (GO:0030136)	1/100	0.296358	0.43861	0	0	2.90309	3.5307	SYT2
endocytic vesicle (GO:0030139)	1/108	0.31592	0.449579	0	0	2.68495	3.09378	SAA1
axon (GO:0030424)	1/141	0.391103	0.535956	0	0	2.04865	1.92324	KIF1A
azurophil granule (GO:0042582)	1/154	0.41843	0.551989	0	0	1.87335	1.63215	C3
vacuolar lumen (GO:0005775)	1/161	0.43264	0.551989	0	0	1.79076	1.50039	C3
cytoplasmic ribonucleoprotein granule (GO:0036464)	1/170	0.450408	0.555504	0	0	1.69462	1.35163	GIGYF2
dendrite (GO:0030425)	1/215	0.531345	0.608628	0	0	1.33523	0.844325	KIF1A
polymeric cytoskeletal fiber (GO:0099513)	1/221	0.541207	0.608628	0	0	1.29842	0.797169	KIF1A
early endosome (GO:0005769)	1/222	0.542831	0.608628	0	0	1.29248	0.78965	DKK1
secretory granule lumen (GO:0034774)	1/317	0.673829	0.733284	0	0	0.89956	0.355127	C3
mitochondrial inner membrane (GO:0005743)	1/341	0.700574	0.740607	0	0	0.835038	0.297153	RSAD2
microtubule cytoskeleton (GO:0015630)	1/388	0.746841	0.762692	0	0	0.731865	0.213634	KIF1A
integral component of plasma membrane (GO:0005887)	4/1463	0.762692	0.762692	0	0	0.767275	0.207856	IL6;EVI2B;CLDN1;SLC6A2

## Sheet: KEGG
Table S1: GO anotation of UP regulated DEGs
Term	Overlap	P-value	Adjusted P-value	Old P-value	Old Adjusted P-value	Odds Ratio	Combined Score	Genes
Influenza A	12/171	7.1548e-13	6.01003e-11	0	0	25.7267	719.469	IFIH1;IL1A;CXCL10;IL6;RSAD2;OAS1;OAS2;IFNB1;OAS3;CCL5;MX1;IRF7
Cytokine-cytokine receptor interaction	14/294	1.49237e-12	6.26797e-11	0	0	17.5446	477.752	IL32;CSF2;TNFSF14;IFNB1;CXCL3;CXCL2;TNFSF13B;IL1A;IL1RL1;CXCL10;CXCL11;IL6;CCL5;IL13RA2
NOD-like receptor signaling pathway	10/178	6.04947e-10	1.69385e-08	0	0	19.6052	416.137	IL6;OAS1;OAS2;IFNB1;OAS3;CCL5;IRF7;CXCL3;CXCL2;BIRC3
Measles	9/138	1.24035e-09	2.60473e-08	0	0	22.647	464.441	IFIH1;IL1A;IL6;OAS1;OAS2;IFNB1;OAS3;MX1;IRF7
Hepatitis C	9/155	3.46901e-09	5.82793e-08	0	0	19.9928	389.448	CXCL10;RSAD2;OAS1;OAS2;IFNB1;OAS3;MX1;IRF7;CLDN1
TNF signaling pathway	8/110	4.6018e-09	6.44251e-08	0	0	25.0829	481.511	CXCL10;IL6;CSF2;IFNB1;CCL5;CXCL3;CXCL2;BIRC3
Epstein-Barr virus infection	8/201	5.01223e-07	6.01468e-06	0	0	13.1954	191.415	CXCL10;IL6;OAS1;OAS2;IFNB1;OAS3;IRF7;ISG15
Herpes simplex virus 1 infection	11/492	1.04299e-06	1.09514e-05	0	0	7.53864	103.833	IFIH1;C3;IL6;OAS1;TNFSF14;OAS2;IFNB1;OAS3;CCL5;IRF7;BIRC3
Toll-like receptor signaling pathway	6/104	1.71136e-06	1.59727e-05	0	0	18.9719	251.914	CXCL10;CXCL11;IL6;IFNB1;CCL5;IRF7
Cytosolic DNA-sensing pathway	1963-05-01	2.72729e-06	2.29092e-05	0	0	26.3554	337.671	CXCL10;IL6;IFNB1;CCL5;IRF7
Kaposi sarcoma-associated herpesvirus infection	7/186	3.92924e-06	3.00051e-05	0	0	12.2601	152.602	C3;IL6;CSF2;IFNB1;IRF7;CXCL3;CXCL2
RIG-I-like receptor signaling pathway	1970-05-01	4.60802e-06	3.22562e-05	0	0	23.5089	288.87	IFIH1;CXCL10;IFNB1;IRF7;ISG15
Salmonella infection	1986-05-01	1.2698e-05	8.20484e-05	0	0	18.85	212.516	IL1A;IL6;CSF2;CXCL3;CXCL2
Rheumatoid arthritis	1991-05-01	1.67282e-05	0.000100369	0	0	17.7496	195.217	IL1A;IL6;CSF2;CCL5;TNFSF13B
IL-17 signaling pathway	1993-05-01	1.85939e-05	0.000104126	0	0	17.3444	188.927	CXCL10;IL6;CSF2;CXCL3;CXCL2
Legionellosis	1955-04-01	4.10094e-05	0.0002153	0	0	23.6233	238.636	C3;IL6;CXCL3;CXCL2
Prion diseases	1935-03-01	0.000247987	0.00122535	0	0	27.8424	231.151	IL1A;IL6;CCL5
NF-kappa B signaling pathway	1995-04-01	0.000344571	0.001608	0	0	13.2128	105.348	TNFSF14;CXCL2;TNFSF13B;BIRC3
Chagas disease (American trypanosomiasis)	4/103	0.000468591	0.00207166	0	0	12.1402	93.064	C3;IL6;IFNB1;CCL5
Chemokine signaling pathway	5/190	0.000538883	0.00226331	0	0	8.20998	61.7884	CXCL10;CXCL11;CCL5;CXCL3;CXCL2
Pertussis	1976-03-01	0.00240429	0.00937562	0	0	12.1797	73.4498	C3;IL1A;IL6
JAK-STAT signaling pathway	4/162	0.00251069	0.00937562	0	0	7.5842	45.4081	IL6;CSF2;IFNB1;IL13RA2
Hepatitis B	4/163	0.00256713	0.00937562	0	0	7.53612	44.9527	IFIH1;IL6;IFNB1;IRF7
Tuberculosis	4/179	0.00359269	0.0125744	0	0	6.84156	38.5101	C3;IL1A;IL6;IFNB1
Transcriptional misregulation in cancer	4/186	0.00411799	0.0138364	0	0	6.57609	36.1185	IL6;CSF2;HMGA2;BIRC3
Hematopoietic cell lineage	1997-03-01	0.00478582	0.0154619	0	0	9.44871	50.476	IL1A;IL6;CSF2
Graft-versus-host disease	1941-02-01	0.00906693	0.0282082	0	0	15.0008	70.5504	IL1A;IL6
Intestinal immune network for IgA production	1948-02-01	0.0122781	0.0368342	0	0	12.7136	55.9389	IL6;TNFSF13B
Necroptosis	3/162	0.0192241	0.0556836	0	0	5.56773	22.0014	IL1A;IFNB1;BIRC3
Inflammatory bowel disease (IBD)	1965-02-01	0.021795	0.061026	0	0	9.27498	35.4868	IL1A;IL6
Leishmaniasis	1974-02-01	0.0277395	0.075165	0	0	8.11193	29.0804	C3;IL1A
Human cytomegalovirus infection	3/225	0.0443727	0.113521	0	0	3.97499	12.3826	IL6;IFNB1;CCL5
Amoebiasis	1996-02-01	0.0445974	0.113521	0	0	6.20651	19.3027	IL6;CSF2
AGE-RAGE signaling pathway in diabetic complications	2/100	0.0479848	0.118551	0	0	5.95198	18.0754	IL1A;IL6
Osteoclast differentiation	2/127	0.0730784	0.175388	0	0	4.66	12.1916	IL1A;IFNB1
Natural killer cell mediated cytotoxicity	2/131	0.0770931	0.179884	0	0	4.51459	11.5697	CSF2;IFNB1
Non-alcoholic fatty liver disease (NAFLD)	2/149	0.0959707	0.217879	0	0	3.95818	9.27684	IL1A;IL6
Cellular senescence	2/160	0.108092	0.234978	0	0	3.68057	8.18841	IL1A;IL6
Human papillomavirus infection	3/330	0.109097	0.234978	0	0	2.68424	5.94698	IFNB1;MX1;ISG15
African trypanosomiasis	1937-01-01	0.121767	0.255712	0	0	8.00886	16.8638	IL6
Tryptophan metabolism	1942-01-01	0.137059	0.280171	0	0	7.0304	13.9718	HAAO
Type I diabetes mellitus	1943-01-01	0.140086	0.280171	0	0	6.86266	13.4886	IL1A
Viral carcinogenesis	2/201	0.156307	0.301688	0	0	2.9162	5.41227	C3;IRF7
Malaria	1949-01-01	0.158027	0.301688	0	0	6.00302	11.0755	IL6
Pathogenic Escherichia coli infection	1955-01-01	0.175599	0.324161	0	0	5.33441	9.27947	CLDN1
Human T-cell leukemia virus 1 infection	2/219	0.178602	0.324161	0	0	2.67186	4.60254	IL6;CSF2
Pyrimidine metabolism	1957-01-01	0.181376	0.324161	0	0	5.14337	8.78069	CMPK2
Acute myeloid leukemia	1966-01-01	0.206881	0.349904	0	0	4.42921	6.97871	CSF2
Staphylococcus aureus infection	1968-01-01	0.212442	0.349904	0	0	4.29656	6.65575	C3
Epithelial cell signaling in Helicobacter pylori infection	1968-01-01	0.212442	0.349904	0	0	4.29656	6.65575	CCL5
Fc epsilon RI signaling pathway	1968-01-01	0.212442	0.349904	0	0	4.29656	6.65575	CSF2
Glioma	1975-01-01	0.231603	0.374127	0	0	3.88876	5.68821	CAMK1G
Synaptic vesicle cycle	1978-01-01	0.239673	0.376981	0	0	3.73668	5.33777	SLC6A2
Complement and coagulation cascades	1979-01-01	0.242345	0.376981	0	0	3.68859	5.22819	C3
Hypertrophic cardiomyopathy (HCM)	1985-01-01	0.258181	0.394313	0	0	3.42409	4.63654	IL6
Small cell lung cancer	1993-01-01	0.278789	0.418184	0	0	3.12508	3.99166	BIRC3
Aldosterone synthesis and secretion	1998-01-01	0.291382	0.425457	0	0	2.96325	3.65404	CAMK1G
HIF-1 signaling pathway	1/100	0.296358	0.425457	0	0	2.90309	3.5307	IL6
T cell receptor signaling pathway	1/101	0.298833	0.425457	0	0	2.87391	3.47131	CSF2
C-type lectin receptor signaling pathway	1/104	0.306207	0.428021	0	0	2.78978	3.30169	IL6
Th17 cell differentiation	1/107	0.313505	0.428021	0	0	2.71042	3.14393	IL6
Insulin resistance	1/108	0.31592	0.428021	0	0	2.68495	3.09378	IL6
Leukocyte transendothelial migration	1/112	0.325499	0.430334	0	0	2.58767	2.90439	CLDN1
Toxoplasmosis	1/113	0.327873	0.430334	0	0	2.56444	2.85968	BIRC3
PI3K-Akt signaling pathway	2/354	0.352322	0.455308	0	0	1.63586	1.70655	IL6;IFNB1
Purine metabolism	1/129	0.364757	0.461582	0	0	2.24207	2.26119	GMPR
FoxO signaling pathway	1/132	0.371447	0.461582	0	0	2.1904	2.16926	IL6
Systemic lupus erythematosus	1/133	0.373661	0.461582	0	0	2.17369	2.1398	C3
Ubiquitin mediated proteolysis	1/137	0.382443	0.464146	0	0	2.10934	2.02744	BIRC3
Fluid shear stress and atherosclerosis	1/139	0.386788	0.464146	0	0	2.07855	1.97437	IL1A
Apoptosis	1/143	0.395388	0.466251	0	0	2.0196	1.87396	BIRC3
Cell adhesion molecules (CAMs)	1/145	0.399643	0.466251	0	0	1.99134	1.82643	CLDN1
Phagosome	1/152	0.414306	0.472638	0	0	1.89836	1.67274	C3
Oxytocin signaling pathway	1/153	0.416372	0.472638	0	0	1.88577	1.65227	CAMK1G
Wnt signaling pathway	1/158	0.426592	0.475961	0	0	1.82526	1.55498	DKK1
Hippo signaling pathway	1/160	0.430631	0.475961	0	0	1.80211	1.51829	WWC1
Tight junction	1/170	0.450408	0.491354	0	0	1.69462	1.35163	CLDN1
Calcium signaling pathway	1/188	0.484315	0.52157	0	0	1.53011	1.10936	CAMK1G
Focal adhesion	1/199	0.504012	0.535911	0	0	1.4443	0.989569	BIRC3
Human immunodeficiency virus 1 infection	1/212	0.526335	0.552652	0	0	1.35442	0.869289	IFNB1
Pathways in cancer	2/530	0.557086	0.577719	0	0	1.08077	0.632289	IL6;BIRC3
MAPK signaling pathway	1/295	0.647252	0.660096	0	0	0.967958	0.421082	IL1A
MicroRNAs in cancer	1/299	0.652238	0.660096	0	0	0.954771	0.408018	HMGA2
Neuroactive ligand-receptor interaction	1/338	0.697353	0.697353	0	0	0.842601	0.303727	C3
