# Supplementary material for: A Bioinformatics Approach to Identifying Potential Biomarkers for Cryptosporidium parvum: A Coccidian Parasite Associated with Fetal Diarrhea
Source: Vaccines (Basel). 2021 Dec 2;9(12):1427. doi: 10.3390/vaccines9121427 (PMC8705633; doi:10.3390/vaccines9121427)
Supplement: Supplementary file 1 [file vaccines-09-01427-s001.zip › TableS3.xlsx]

## Sheet: TableS3
TableS3: Gene Ontology of down-regulated DEGs

## Sheet: BP
Table S1: GO anotation of down regulated DEGs
Term	Overlap	P-value	Adjusted P-value	Old P-value	Old Adjusted P-value	Odds Ratio	Combined Score	Genes
negative regulation of fibroblast growth factor receptor signaling pathway (GO:0040037)	2021-12-02	0.000280371	0.0622424	0	0	99.74	815.813	SHISA2;SULF1
regulation of fibroblast growth factor receptor signaling pathway (GO:0040036)	2020-02-01	0.000798579	0.0886423	0	0	55.3889	395.071	SHISA2;SULF1
negative regulation of signal transduction (GO:0009968)	4/283	0.00287826	0.160717	0	0	7.42464	43.4384	CILP;SHISA2;ROR2;SULF1
negative regulation of cellular response to growth factor stimulus (GO:0090288)	1955-02-01	0.00595808	0.160717	0	0	18.7783	96.2014	SHISA2;SULF1
striated muscle contraction (GO:0006941)	1961-02-01	0.00728416	0.160717	0	0	16.8636	83.0033	MYBPH;RCSD1
sphingosine-1-phosphate signaling pathway (GO:0003376)	2021-06-01	0.0125355	0.160717	0	0	97.3317	426.234	S1PR1
chondrocyte development (GO:0002063)	2021-06-01	0.0125355	0.160717	0	0	97.3317	426.234	SULF1
cellular hyperosmotic response (GO:0071474)	2021-06-01	0.0125355	0.160717	0	0	97.3317	426.234	RCSD1
negative regulation of delayed rectifier potassium channel activity (GO:1902260)	2021-06-01	0.0125355	0.160717	0	0	97.3317	426.234	KCNE3
ear development (GO:0043583)	2021-06-01	0.0125355	0.160717	0	0	97.3317	426.234	SHROOM2
hemostasis (GO:0007599)	2021-07-01	0.0146098	0.160717	0	0	81.1057	342.758	NFE2
hyperosmotic response (GO:0006972)	2021-07-01	0.0146098	0.160717	0	0	81.1057	342.758	RCSD1
negative regulation of potassium ion transmembrane transporter activity (GO:1901017)	2021-08-01	0.0166798	0.160717	0	0	69.5157	284.566	KCNE3
negative regulation of voltage-gated potassium channel activity (GO:1903817)	2021-08-01	0.0166798	0.160717	0	0	69.5157	284.566	KCNE3
asymmetric protein localization (GO:0008105)	2021-08-01	0.0166798	0.160717	0	0	69.5157	284.566	SHROOM2
glomerular filtration (GO:0003094)	2021-10-01	0.0208071	0.160717	0	0	54.0623	209.354	SULF1
negative regulation of embryonic development (GO:0045992)	2021-10-01	0.0208071	0.160717	0	0	54.0623	209.354	SULF1
Wnt signaling pathway involved in midbrain dopaminergic neuron differentiation (GO:1904953)	2021-10-01	0.0208071	0.160717	0	0	54.0623	209.354	WNT2
negative regulation of reproductive process (GO:2000242)	2021-10-01	0.0208071	0.160717	0	0	54.0623	209.354	SULF1
regulation of Wnt signaling pathway (GO:0030111)	2/109	0.0219907	0.160717	0	0	9.27617	35.4084	SHISA2;SULF1
negative regulation of morphogenesis of an epithelium (GO:1905331)	2021-11-01	0.0228645	0.160717	0	0	48.6537	183.822	SULF1
midbrain dopaminergic neuron differentiation (GO:1904948)	2021-11-01	0.0228645	0.160717	0	0	48.6537	183.822	WNT2
drug transmembrane transport (GO:0006855)	2021-11-01	0.0228645	0.160717	0	0	48.6537	183.822	SLC47A1
myosin filament assembly (GO:0031034)	2021-11-01	0.0228645	0.160717	0	0	48.6537	183.822	MYBPH
renal filtration (GO:0097205)	2021-11-01	0.0228645	0.160717	0	0	48.6537	183.822	SULF1
camera-type eye morphogenesis (GO:0048593)	2021-11-01	0.0228645	0.160717	0	0	48.6537	183.822	SHROOM2
iron ion transport (GO:0006826)	2021-12-01	0.0249176	0.160717	0	0	44.2284	163.299	SCARA5
regulation of bone remodeling (GO:0046850)	2021-12-01	0.0249176	0.160717	0	0	44.2284	163.299	S1PR1
actin filament organization (GO:0007015)	2/120	0.0262928	0.160717	0	0	8.40678	30.5877	MYBPH;SHROOM2
mammary gland epithelium development (GO:0061180)	2013-01-01	0.0269665	0.160717	0	0	40.5407	146.48	WNT2
striated muscle myosin thick filament assembly (GO:0071688)	2013-01-01	0.0269665	0.160717	0	0	40.5407	146.48	MYBPH
regulation of biomineral tissue development (GO:0070167)	2013-01-01	0.0269665	0.160717	0	0	40.5407	146.48	S1PR1
cellular response to osmotic stress (GO:0071470)	2014-01-01	0.0290112	0.160717	0	0	37.4203	132.471	RCSD1
protein O-linked fucosylation (GO:0036066)	2015-01-01	0.0310517	0.160717	0	0	34.7456	120.64	SPON1
regulation of delayed rectifier potassium channel activity (GO:1902259)	2015-01-01	0.0310517	0.160717	0	0	34.7456	120.64	KCNE3
T cell migration (GO:0072678)	2016-01-01	0.033088	0.160717	0	0	32.4276	110.532	S1PR1
stabilization of membrane potential (GO:0030322)	2016-01-01	0.033088	0.160717	0	0	32.4276	110.532	KCNK2
regulation of membrane repolarization (GO:0060306)	2016-01-01	0.033088	0.160717	0	0	32.4276	110.532	KCNE3
positive regulation of Wnt signaling pathway (GO:0030177)	2/140	0.0349028	0.160717	0	0	7.18116	24.0941	SULF1;WNT2
gastrulation (GO:0007369)	2017-01-01	0.0351201	0.160717	0	0	30.3994	101.807	GSC
regulation of insulin-like growth factor receptor signaling pathway (GO:0043567)	2017-01-01	0.0351201	0.160717	0	0	30.3994	101.807	CILP
glyceraldehyde-3-phosphate metabolic process (GO:0019682)	2018-01-01	0.0371481	0.160717	0	0	28.6098	94.2074	ALDH1A1
heart trabecula morphogenesis (GO:0061384)	2018-01-01	0.0371481	0.160717	0	0	28.6098	94.2074	S1PR1
establishment of melanosome localization (GO:0032401)	2018-01-01	0.0371481	0.160717	0	0	28.6098	94.2074	SHROOM2
regulation of cellular response to growth factor stimulus (GO:0090287)	2018-01-01	0.0371481	0.160717	0	0	28.6098	94.2074	SULF1
skeletal muscle contraction (GO:0003009)	2018-01-01	0.0371481	0.160717	0	0	28.6098	94.2074	RCSD1
chromatin disassembly (GO:0031498)	2019-01-01	0.0391719	0.160717	0	0	27.019	87.536	NFE2
drug transport (GO:0015893)	2019-01-01	0.0391719	0.160717	0	0	27.019	87.536	SLC47A1
nucleosome disassembly (GO:0006337)	2019-01-01	0.0391719	0.160717	0	0	27.019	87.536	NFE2
dopaminergic neuron differentiation (GO:0071542)	2020-01-01	0.0411915	0.160717	0	0	25.5956	81.6379	WNT2
melanosome localization (GO:0032400)	2020-01-01	0.0411915	0.160717	0	0	25.5956	81.6379	SHROOM2
proteoglycan metabolic process (GO:0006029)	2020-01-01	0.0411915	0.160717	0	0	25.5956	81.6379	SULF1
heparan sulfate proteoglycan metabolic process (GO:0030201)	2020-01-01	0.0411915	0.160717	0	0	25.5956	81.6379	SULF1
eye morphogenesis (GO:0048592)	2020-01-01	0.0411915	0.160717	0	0	25.5956	81.6379	SHROOM2
protein-DNA complex disassembly (GO:0032986)	2021-01-01	0.043207	0.160717	0	0	24.3146	76.3905	NFE2
embryonic skeletal system development (GO:0048706)	2021-01-01	0.043207	0.160717	0	0	24.3146	76.3905	SULF1
positive regulation of BMP signaling pathway (GO:0030513)	2021-01-01	0.043207	0.160717	0	0	24.3146	76.3905	SULF1
peripheral nervous system development (GO:0007422)	2022-01-01	0.0452184	0.160717	0	0	23.1556	71.6957	NFASC
regulation of bone resorption (GO:0045124)	2022-01-01	0.0452184	0.160717	0	0	23.1556	71.6957	S1PR1
protein homotrimerization (GO:0070207)	2022-01-01	0.0452184	0.160717	0	0	23.1556	71.6957	SCARA5
melanosome organization (GO:0032438)	2023-01-01	0.0472257	0.160717	0	0	22.102	67.4734	SHROOM2
lamellipodium assembly (GO:0030032)	2023-01-01	0.0472257	0.160717	0	0	22.102	67.4734	S1PR1
cellular lipid catabolic process (GO:0044242)	2024-01-01	0.0492288	0.160717	0	0	21.14	63.6583	ACBD5
positive regulation of vascular endothelial growth factor production (GO:0010575)	2024-01-01	0.0492288	0.160717	0	0	21.14	63.6583	SULF1
mammary gland development (GO:0030879)	2024-01-01	0.0492288	0.160717	0	0	21.14	63.6583	WNT2
camera-type eye development (GO:0043010)	2024-01-01	0.0492288	0.160717	0	0	21.14	63.6583	SHROOM2
ear morphogenesis (GO:0042471)	2024-01-01	0.0492288	0.160717	0	0	21.14	63.6583	GSC
organic cation transport (GO:0015695)	2024-01-01	0.0492288	0.160717	0	0	21.14	63.6583	SLC47A1
monocarboxylic acid catabolic process (GO:0072329)	2025-01-01	0.0512278	0.162465	0	0	20.2581	60.1965	ACBD5
lamellipodium organization (GO:0097581)	2025-01-01	0.0512278	0.162465	0	0	20.2581	60.1965	S1PR1
regulation of muscle contraction (GO:0006937)	2026-01-01	0.0532227	0.164148	0	0	19.4468	57.0428	MYBPH
regulation of angiogenesis (GO:0045765)	2/177	0.0532371	0.164148	0	0	5.65229	16.5782	SULF1;PROK1
regulation of vascular endothelial growth factor production (GO:0010574)	2027-01-01	0.0552135	0.167085	0	0	18.6979	54.1595	SULF1
regulation of vasculature development (GO:1901342)	2028-01-01	0.0572002	0.167085	0	0	18.0045	51.5145	PROK1
positive regulation of fibroblast proliferation (GO:0048146)	2028-01-01	0.0572002	0.167085	0	0	18.0045	51.5145	WNT2
chondrocyte differentiation (GO:0002062)	2028-01-01	0.0572002	0.167085	0	0	18.0045	51.5145	SULF1
regulation of striated muscle contraction (GO:0006942)	2029-01-01	0.0591829	0.167628	0	0	17.3606	49.0806	MYBPH
negative regulation of endothelial cell proliferation (GO:0001937)	1930-01-01	0.0611615	0.167628	0	0	16.7611	46.8346	SULF1
connective tissue development (GO:0061448)	1930-01-01	0.0611615	0.167628	0	0	16.7611	46.8346	SULF1
regulation of cation transmembrane transport (GO:1904062)	1930-01-01	0.0611615	0.167628	0	0	16.7611	46.8346	KCNE3
negative regulation of cation channel activity (GO:2001258)	1930-01-01	0.0611615	0.167628	0	0	16.7611	46.8346	KCNE3
sarcomere organization (GO:0045214)	1931-01-01	0.063136	0.168066	0	0	16.2016	44.7564	MYBPH
protein trimerization (GO:0070206)	1932-01-01	0.0651065	0.168066	0	0	15.6782	42.8286	SCARA5
regulation of potassium ion transmembrane transport (GO:1901379)	1932-01-01	0.0651065	0.168066	0	0	15.6782	42.8286	KCNE3
central nervous system neuron differentiation (GO:0021953)	1932-01-01	0.0651065	0.168066	0	0	15.6782	42.8286	WNT2
oxoacid metabolic process (GO:0043436)	1932-01-01	0.0651065	0.168066	0	0	15.6782	42.8286	SULF1
regulation of cell proliferation (GO:0042127)	4/740	0.068768	0.174157	0	0	2.74914	7.3595	ROR2;ADAMTS8;WNT2;PROK1
bone development (GO:0060348)	1934-01-01	0.0690353	0.174157	0	0	14.7265	39.3661	SULF1
regulation of ion transmembrane transport (GO:0034765)	1935-01-01	0.0709936	0.175118	0	0	14.2927	37.8065	KCNE3
regulation of heart rate by cardiac conduction (GO:0086091)	1935-01-01	0.0709936	0.175118	0	0	14.2927	37.8065	KCNE3
regulation of potassium ion transport (GO:0043266)	1936-01-01	0.0729479	0.176027	0	0	13.8836	36.3475	KCNE3
cardiac muscle tissue morphogenesis (GO:0055008)	1936-01-01	0.0729479	0.176027	0	0	13.8836	36.3475	S1PR1
myelination (GO:0042552)	1937-01-01	0.0748983	0.178789	0	0	13.4973	34.9799	NFASC
regulation of ossification (GO:0030278)	1938-01-01	0.0768446	0.181484	0	0	13.1318	33.6959	S1PR1
sensory organ development (GO:0007423)	1940-01-01	0.0807252	0.188642	0	0	12.4572	31.351	SHROOM2
cellular response to retinoic acid (GO:0071300)	1942-01-01	0.0845899	0.195614	0	0	11.8483	29.2646	WNT2
regulation of signal transduction (GO:0009966)	2/233	0.0859051	0.195986	0	0	4.26991	10.4806	ROR2;SULF1
eye development (GO:0001654)	1943-01-01	0.0865163	0.195986	0	0	11.5656	28.306	SHROOM2
regulation of fibroblast proliferation (GO:0048145)	1946-01-01	0.0922718	0.202995	0	0	10.793	25.7198	WNT2
cartilage development (GO:0051216)	1946-01-01	0.0922718	0.202995	0	0	10.793	25.7198	SULF1
myofibril assembly (GO:0030239)	1947-01-01	0.0941824	0.202995	0	0	10.5578	24.943	MYBPH
inositol phosphate metabolic process (GO:0043647)	1947-01-01	0.0941824	0.202995	0	0	10.5578	24.943	INPP5D
polyol metabolic process (GO:0019751)	1947-01-01	0.0941824	0.202995	0	0	10.5578	24.943	INPP5D
regulation of megakaryocyte differentiation (GO:0045652)	1949-01-01	0.0979919	0.20725	0	0	10.1169	23.5002	NFE2
neurogenesis (GO:0022008)	1950-01-01	0.0998908	0.20725	0	0	9.90991	22.8292	WNT2
regulation of bone mineralization (GO:0030500)	1950-01-01	0.0998908	0.20725	0	0	9.90991	22.8292	S1PR1
blood circulation (GO:0008015)	1950-01-01	0.0998908	0.20725	0	0	9.90991	22.8292	NFE2
chordate embryonic development (GO:0043009)	1956-01-01	0.111202	0.224426	0	0	8.82616	19.3858	SULF1
regulation of BMP signaling pathway (GO:0030510)	1956-01-01	0.111202	0.224426	0	0	8.82616	19.3858	SULF1
cellular iron ion homeostasis (GO:0006879)	1956-01-01	0.111202	0.224426	0	0	8.82616	19.3858	SCARA5
response to retinoic acid (GO:0032526)	1957-01-01	0.113074	0.226148	0	0	8.66812	18.894	WNT2
renal system development (GO:0072001)	1959-01-01	0.116806	0.231526	0	0	8.36838	17.9689	SULF1
actin cytoskeleton reorganization (GO:0031532)	1961-01-01	0.120522	0.236779	0	0	8.08862	17.1149	S1PR1
diterpenoid metabolic process (GO:0016101)	1962-01-01	0.122375	0.237739	0	0	7.95562	16.7121	ALDH1A1
kidney development (GO:0001822)	1963-01-01	0.124224	0.237739	0	0	7.82691	16.3244	SULF1
iron ion homeostasis (GO:0055072)	1963-01-01	0.124224	0.237739	0	0	7.82691	16.3244	SCARA5
fatty acid catabolic process (GO:0009062)	1965-01-01	0.12791	0.238622	0	0	7.58155	15.5909	ACBD5
negative regulation of blood vessel morphogenesis (GO:2000181)	1965-01-01	0.12791	0.238622	0	0	7.58155	15.5909	SULF1
regulation of myeloid cell differentiation (GO:0045637)	1965-01-01	0.12791	0.238622	0	0	7.58155	15.5909	NFE2
negative regulation of epithelial cell proliferation (GO:0050680)	1966-01-01	0.129747	0.240032	0	0	7.46454	15.2438	SULF1
negative regulation of angiogenesis (GO:0016525)	1969-01-01	0.135237	0.24812	0	0	7.13415	14.2735	SULF1
vascular endothelial growth factor receptor signaling pathway (GO:0048010)	1970-01-01	0.137059	0.249402	0	0	7.0304	13.9718	SULF1
actomyosin structure organization (GO:0031032)	1971-01-01	0.138877	0.250657	0	0	6.92962	13.6802	MYBPH
regulation of cell migration (GO:0030334)	2/316	0.142198	0.253086	0	0	3.12803	6.10131	ROR2;SULF1
canonical Wnt signaling pathway (GO:0060070)	1973-01-01	0.142503	0.253086	0	0	6.73645	13.1252	WNT2
retinoid metabolic process (GO:0001523)	1975-01-01	0.146114	0.257439	0	0	6.55372	12.6052	ALDH1A1
nucleic acid-templated transcription (GO:0097659)	1976-01-01	0.147914	0.258559	0	0	6.46602	12.3574	NFE2
negative regulation of cell communication (GO:0010648)	1978-01-01	0.151503	0.259777	0	0	6.29743	11.8842	ROR2
nucleosome organization (GO:0034728)	1979-01-01	0.153292	0.259777	0	0	6.21639	11.6583	NFE2
regulation of endothelial cell proliferation (GO:0001936)	1979-01-01	0.153292	0.259777	0	0	6.21639	11.6583	SULF1
cation transport (GO:0006812)	1979-01-01	0.153292	0.259777	0	0	6.21639	11.6583	SLC47A1
regulation of anatomical structure morphogenesis (GO:0022603)	1982-01-01	0.158636	0.264791	0	0	5.98525	11.0197	PROK1
positive regulation of transmembrane receptor protein serine/threonine kinase signaling pathway (GO:0090100)	1982-01-01	0.158636	0.264791	0	0	5.98525	11.0197	SULF1
negative regulation of signaling (GO:0023057)	1983-01-01	0.16041	0.265754	0	0	5.91196	10.819	ROR2
organic substance transport (GO:0071702)	1987-01-01	0.16747	0.275396	0	0	5.63585	10.071	SLC47A1
Wnt signaling pathway, planar cell polarity pathway (GO:0060071)	1988-01-01	0.169226	0.276237	0	0	5.57079	9.89661	ROR2
regulation of establishment of planar polarity (GO:0090175)	1989-01-01	0.170979	0.27706	0	0	5.50721	9.72692	ROR2
cellular response to acid chemical (GO:0071229)	1991-01-01	0.174472	0.280673	0	0	5.38428	9.40089	WNT2
negative regulation of cell proliferation (GO:0008285)	2/363	0.176837	0.282181	0	0	2.71427	4.70254	ROR2;ADAMTS8
cellular transition metal ion homeostasis (GO:0046916)	1993-01-01	0.177952	0.282181	0	0	5.2667	9.0916	SCARA5
axon development (GO:0061564)	1994-01-01	0.179686	0.28291	0	0	5.20981	8.94286	SLITRK5
negative regulation of cell motility (GO:2000146)	1997-01-01	0.184868	0.286998	0	0	5.04624	8.51863	SULF1
cell morphogenesis involved in neuron differentiation (GO:0048667)	1997-01-01	0.184868	0.286998	0	0	5.04624	8.51863	SLITRK5
phosphatidylinositol biosynthetic process (GO:0006661)	1998-01-01	0.186588	0.287657	0	0	4.99397	8.38413	INPP5D
cellular response to transforming growth factor beta stimulus (GO:0071560)	1/100	0.190018	0.290924	0	0	4.89258	8.12481	WNT2
regulation of kinase activity (GO:0043549)	1/101	0.191727	0.29153	0	0	4.84341	7.99978	ROR2
RNA splicing (GO:0008380)	1/106	0.200222	0.300333	0	0	4.61161	7.41699	NOVA1
fatty acid metabolic process (GO:0006631)	1/106	0.200222	0.300333	0	0	4.61161	7.41699	ACBD5
Wnt signaling pathway (GO:0016055)	1/109	0.205277	0.305849	0	0	4.48284	7.0981	WNT2
phosphatidylinositol metabolic process (GO:0046488)	1/112	0.210301	0.308356	0	0	4.36102	6.79977	INPP5D
positive regulation of canonical Wnt signaling pathway (GO:0090263)	1/113	0.211969	0.308356	0	0	4.32186	6.70458	WNT2
positive regulation of kinase activity (GO:0033674)	1/113	0.211969	0.308356	0	0	4.32186	6.70458	ROR2
gene expression (GO:0010467)	2/411	0.21345	0.308356	0	0	2.38985	3.69078	NFE2;NOVA1
epithelium development (GO:0060429)	1/115	0.215294	0.308356	0	0	4.24561	6.52021	WNT2
protein O-linked glycosylation (GO:0006493)	1/115	0.215294	0.308356	0	0	4.24561	6.52021	SPON1
activation of MAPK activity (GO:0000187)	1/117	0.218605	0.311092	0	0	4.17199	6.34347	PROK1
brain development (GO:0007420)	1/119	0.221903	0.313773	0	0	4.10087	6.17392	SHROOM2
positive regulation of cell proliferation (GO:0008284)	2/424	0.223508	0.314043	0	0	2.31469	3.46812	WNT2;PROK1
negative regulation of cell migration (GO:0030336)	1/121	0.225187	0.314412	0	0	4.03211	6.01117	SULF1
non-canonical Wnt signaling pathway (GO:0035567)	1/127	0.234959	0.32398	0	0	3.83895	5.56012	ROR2
negative regulation of response to stimulus (GO:0048585)	1/127	0.234959	0.32398	0	0	3.83895	5.56012	ROR2
generation of neurons (GO:0048699)	1/130	0.239799	0.328614	0	0	3.7491	5.35354	WNT2
nervous system development (GO:0007399)	2/455	0.247643	0.335645	0	0	2.15287	3.00491	NFASC;WNT2
cellular response to cytokine stimulus (GO:0071345)	2/456	0.248424	0.335645	0	0	2.14802	2.99137	INPP5D;S1PR1
muscle contraction (GO:0006936)	1/137	0.250978	0.335645	0	0	3.55488	4.91423	MYBPH
positive regulation of transferase activity (GO:0051347)	1/137	0.250978	0.335645	0	0	3.55488	4.91423	ROR2
cellular response to growth factor stimulus (GO:0071363)	1/139	0.254142	0.335831	0	0	3.503	4.79863	WNT2
neuron differentiation (GO:0030182)	1/139	0.254142	0.335831	0	0	3.503	4.79863	WNT2
inorganic cation transmembrane transport (GO:0098662)	1/140	0.255719	0.335915	0	0	3.47763	4.74235	SCARA5
skeletal system development (GO:0001501)	1/146	0.265115	0.346209	0	0	3.33272	4.42449	SULF1
T cell receptor signaling pathway (GO:0050852)	1/163	0.291111	0.37549	0	0	2.98043	3.678	INPP5D
neuron projection morphogenesis (GO:0048812)	1/163	0.291111	0.37549	0	0	2.98043	3.678	SLITRK5
glycerophospholipid biosynthetic process (GO:0046474)	1/164	0.292612	0.37549	0	0	2.96199	3.64002	INPP5D
positive regulation of cellular process (GO:0048522)	2/519	0.297712	0.379839	0	0	1.88017	2.27808	WNT2;PROK1
negative regulation of Wnt signaling pathway (GO:0030178)	1/174	0.307451	0.390024	0	0	2.78937	3.28989	SHISA2
negative regulation of cellular process (GO:0048523)	2/534	0.309419	0.39029	0	0	1.82575	2.14172	ROR2;ADAMTS8
positive regulation of MAP kinase activity (GO:0043406)	1/177	0.311843	0.390368	0	0	2.74141	3.19444	PROK1
cellular response to lipid (GO:0071396)	1/178	0.313301	0.390368	0	0	2.72578	3.16351	WNT2
positive regulation of cell motility (GO:2000147)	1/179	0.314756	0.390368	0	0	2.71033	3.13303	ROR2
phosphate-containing compound metabolic process (GO:0006796)	1/183	0.320546	0.395341	0	0	2.65023	3.01524	INPP5D
protein homooligomerization (GO:0051260)	1/190	0.330564	0.404947	0	0	2.55117	2.82403	SCARA5
RNA metabolic process (GO:0016070)	1/191	0.331983	0.404947	0	0	2.53761	2.79815	NOVA1
RNA processing (GO:0006396)	1/193	0.334813	0.406167	0	0	2.51092	2.74741	NOVA1
positive regulation of ERK1 and ERK2 cascade (GO:0070374)	1/201	0.346016	0.417476	0	0	2.40951	2.55714	ROR2
regulation of MAPK cascade (GO:0043408)	1/203	0.348788	0.418545	0	0	2.38541	2.51254	ROR2
positive regulation of signal transduction (GO:0009967)	1/206	0.352924	0.421232	0	0	2.35015	2.44769	SULF1
positive regulation of phosphorylation (GO:0042327)	1/208	0.355667	0.422236	0	0	2.32721	2.40577	ROR2
regulation of canonical Wnt signaling pathway (GO:0060828)	1/213	0.362475	0.428029	0	0	2.27174	2.30536	WNT2
positive regulation of sequence-specific DNA binding transcription factor activity (GO:0051091)	1/215	0.365179	0.42894	0	0	2.25028	2.26687	WNT2
central nervous system development (GO:0007417)	1/217	0.367871	0.429829	0	0	2.22922	2.22927	SHROOM2
positive regulation of cytokine production (GO:0001819)	1/220	0.371889	0.431539	0	0	2.19835	2.17452	SULF1
positive regulation of cell migration (GO:0030335)	1/221	0.373223	0.431539	0	0	2.18825	2.15669	ROR2
axonogenesis (GO:0007409)	1/223	0.375882	0.432361	0	0	2.16831	2.12165	SLITRK5
cytokine-mediated signaling pathway (GO:0019221)	2/633	0.385486	0.441123	0	0	1.53146	1.45986	INPP5D;S1PR1
activation of protein kinase activity (GO:0032147)	1/233	0.389013	0.442876	0	0	2.0738	1.95796	PROK1
anterograde trans-synaptic signaling (GO:0098916)	1/240	0.398044	0.449999	0	0	2.01235	1.85376	NOVA1
plasma membrane bounded cell projection assembly (GO:0120031)	1/241	0.399324	0.449999	0	0	2.00386	1.83951	S1PR1
regulation of ERK1 and ERK2 cascade (GO:0070372)	1/247	0.406945	0.456271	0	0	1.95439	1.75715	ROR2
antigen receptor-mediated signaling pathway (GO:0050851)	1/257	0.419437	0.467915	0	0	1.8771	1.6309	INPP5D
endocytosis (GO:0006897)	1/263	0.426809	0.473758	0	0	1.83355	1.56112	SCARA5
cellular response to oxygen-containing compound (GO:1901701)	1/274	0.440088	0.486067	0	0	1.75869	1.4435	WNT2
chemical synaptic transmission (GO:0007268)	1/289	0.457712	0.500552	0	0	1.66582	1.30186	NOVA1
positive regulation of MAPK cascade (GO:0043410)	1/289	0.457712	0.500552	0	0	1.66582	1.30186	ROR2
transcription, DNA-templated (GO:0006351)	1/356	0.530043	0.576811	0	0	1.34682	0.85496	NFE2
cellular macromolecule biosynthetic process (GO:0034645)	1/367	0.540981	0.585843	0	0	1.30561	0.80213	NFE2
transmembrane transport (GO:0055085)	1/378	0.55167	0.594518	0	0	1.2668	0.753502	SLC47A1
transmembrane receptor protein tyrosine kinase signaling pathway (GO:0007169)	1/396	0.56864	0.609846	0	0	1.20797	0.681906	SULF1
negative regulation of programmed cell death (GO:0043069)	1/408	0.579603	0.616522	0	0	1.17163	0.639021	ROR2
vesicle-mediated transport (GO:0016192)	1/410	0.581404	0.616522	0	0	1.16578	0.632215	SCARA5
positive regulation of protein phosphorylation (GO:0001934)	1/412	0.583197	0.616522	0	0	1.15999	0.625503	ROR2
neutrophil degranulation (GO:0043312)	1/479	0.639115	0.666291	0	0	0.993979	0.444975	NFASC
positive regulation of intracellular signal transduction (GO:1902533)	1/479	0.639115	0.666291	0	0	0.993979	0.444975	ROR2
neutrophil activation involved in immune response (GO:0002283)	1/483	0.642211	0.666291	0	0	0.985528	0.436429	NFASC
negative regulation of apoptotic process (GO:0043066)	1/485	0.64375	0.666291	0	0	0.981355	0.432233	ROR2
neutrophil mediated immunity (GO:0002446)	1/487	0.645282	0.666291	0	0	0.977216	0.428088	NFASC
positive regulation of nucleic acid-templated transcription (GO:1903508)	1/502	0.656567	0.674805	0	0	0.947227	0.398528	NFE2
positive regulation of transcription, DNA-templated (GO:0045893)	2/1120	0.68997	0.705868	0	0	0.842576	0.312686	NFE2;WNT2
positive regulation of gene expression (GO:0010628)	1/771	0.808498	0.823333	0	0	0.607792	0.129203	NFE2
regulation of apoptotic process (GO:0042981)	1/815	0.826082	0.83473	0	0	0.57362	0.109596	ROR2
regulation of transcription from RNA polymerase II promoter (GO:0006357)	2/1478	0.82721	0.83473	0	0	0.626084	0.118766	NFE2;WNT2
positive regulation of transcription from RNA polymerase II promoter (GO:0045944)	1/848	0.838226	0.842019	0	0	0.550321	0.0971136	WNT2
regulation of transcription, DNA-templated (GO:0006355)	1/1598	0.969837	0.969837	0	0	0.280419	0.00858842	NFE2

## Sheet: MF
Term	Overlap	P-value	Adjusted P-value	Old P-value	Old Adjusted P-value	Odds Ratio	Combined Score	Genes
actin filament binding (GO:0051015)	3/127	0.00239582	0.0832878	0	0	12.304	74.2425	MYBPH;SHROOM2;RCSD1
G-protein coupled receptor binding (GO:0001664)	3/133	0.00273075	0.0832878	0	0	11.7325	69.2593	S1PR1;WNT2;PROK1
coreceptor activity involved in Wnt signaling pathway, planar cell polarity pathway (GO:1904929)	2021-06-01	0.0125355	0.0846277	0	0	97.3317	426.234	ROR2
solute:proton antiporter activity (GO:0015299)	2021-06-01	0.0125355	0.0846277	0	0	97.3317	426.234	SLC47A1
cation:cation antiporter activity (GO:0015491)	2021-07-01	0.0146098	0.0846277	0	0	81.1057	342.758	SLC47A1
retinal dehydrogenase activity (GO:0001758)	2021-07-01	0.0146098	0.0846277	0	0	81.1057	342.758	ALDH1A1
inositol-1,3,4,5-tetrakisphosphate 5-phosphatase activity (GO:0052659)	2021-07-01	0.0146098	0.0846277	0	0	81.1057	342.758	INPP5D
actin binding (GO:0003779)	3/254	0.0161412	0.0846277	0	0	6.03953	24.9214	MYBPH;SHROOM2;RCSD1
bioactive lipid receptor activity (GO:0045125)	2021-08-01	0.0166798	0.0846277	0	0	69.5157	284.566	S1PR1
ligand-gated sodium channel activity (GO:0015280)	2021-08-01	0.0166798	0.0846277	0	0	69.5157	284.566	SHROOM2
3-chloroallyl aldehyde dehydrogenase activity (GO:0004028)	2021-08-01	0.0166798	0.0846277	0	0	69.5157	284.566	ALDH1A1
coreceptor activity involved in Wnt signaling pathway (GO:0071936)	2021-08-01	0.0166798	0.0846277	0	0	69.5157	284.566	ROR2
inositol tetrakisphosphate phosphatase activity (GO:0052743)	2021-09-01	0.0187456	0.0846277	0	0	60.8232	241.881	INPP5D
metallopeptidase activity (GO:0008237)	2/102	0.0194227	0.0846277	0	0	9.929	39.1333	ADAMTS8;ADAMTS6
arylsulfatase activity (GO:0004065)	2021-12-01	0.0249176	0.0877551	0	0	44.2284	163.299	SULF1
phosphate ion transmembrane transporter activity (GO:0015114)	2013-01-01	0.0269665	0.0877551	0	0	40.5407	146.48	ADAMTS8
phosphatidylinositol phosphate 5-phosphatase activity (GO:0034595)	2013-01-01	0.0269665	0.0877551	0	0	40.5407	146.48	INPP5D
aldehyde dehydrogenase (NAD) activity (GO:0004029)	2014-01-01	0.0290112	0.0877551	0	0	37.4203	132.471	ALDH1A1
outward rectifier potassium channel activity (GO:0015271)	2014-01-01	0.0290112	0.0877551	0	0	37.4203	132.471	KCNK2
monovalent cation:proton antiporter activity (GO:0005451)	2014-01-01	0.0290112	0.0877551	0	0	37.4203	132.471	SLC47A1
potassium ion leak channel activity (GO:0022841)	2016-01-01	0.033088	0.0877551	0	0	32.4276	110.532	KCNK2
muscle alpha-actinin binding (GO:0051371)	2016-01-01	0.033088	0.0877551	0	0	32.4276	110.532	MYBPH
sulfuric ester hydrolase activity (GO:0008484)	2016-01-01	0.033088	0.0877551	0	0	32.4276	110.532	SULF1
leak channel activity (GO:0022840)	2019-01-01	0.0391719	0.0995618	0	0	27.019	87.536	KCNK2
core promoter proximal region DNA binding (GO:0001159)	2022-01-01	0.0452184	0.106089	0	0	23.1556	71.6957	NFE2
NAD binding (GO:0051287)	2022-01-01	0.0452184	0.106089	0	0	23.1556	71.6957	ALDH1A1
oxidoreductase activity, acting on the aldehyde or oxo group of donors, NAD or NADP as acceptor (GO:0016620)	2025-01-01	0.0512278	0.115737	0	0	20.2581	60.1965	ALDH1A1
RNA polymerase II repressing transcription factor binding (GO:0001103)	2028-01-01	0.0572002	0.116457	0	0	18.0045	51.5145	GSC
peptidase activity, acting on L-amino acid peptides (GO:0070011)	2/185	0.0575697	0.116457	0	0	5.40301	15.4243	ADAMTS8;ADAMTS6
WW domain binding (GO:0050699)	2029-01-01	0.0591829	0.116457	0	0	17.3606	49.0806	NFE2
alpha-actinin binding (GO:0051393)	2029-01-01	0.0591829	0.116457	0	0	17.3606	49.0806	MYBPH
frizzled binding (GO:0005109)	1937-01-01	0.0748983	0.142775	0	0	13.4973	34.9799	WNT2
sodium channel activity (GO:0005272)	1940-01-01	0.0807252	0.149219	0	0	12.4572	31.351	SHROOM2
potassium channel regulator activity (GO:0015459)	1943-01-01	0.0865163	0.15522	0	0	11.5656	28.306	KCNE3
repressing transcription factor binding (GO:0070491)	1953-01-01	0.105564	0.183983	0	0	9.33677	20.9932	GSC
ligand-gated cation channel activity (GO:0099094)	1960-01-01	0.118666	0.196444	0	0	8.22613	17.5335	SHROOM2
transmembrane receptor protein tyrosine kinase activity (GO:0004714)	1961-01-01	0.120522	0.196444	0	0	8.08862	17.1149	ROR2
transmembrane receptor protein kinase activity (GO:0019199)	1962-01-01	0.122375	0.196444	0	0	7.95562	16.7121	ROR2
mitogen-activated protein kinase kinase binding (GO:0031434)	1965-01-01	0.12791	0.200064	0	0	7.58155	15.5909	ROR2
MAP kinase kinase kinase activity (GO:0004709)	1978-01-01	0.151503	0.231042	0	0	6.29743	11.8842	ROR2
voltage-gated potassium channel activity (GO:0005249)	1985-01-01	0.163948	0.243922	0	0	5.77062	10.4345	KCNK2
integrin binding (GO:0005178)	1994-01-01	0.179686	0.260973	0	0	5.20981	8.94286	ADAMTS8
potassium channel activity (GO:0005267)	1/100	0.190018	0.26956	0	0	4.89258	8.12481	KCNK2
sequence-specific double-stranded DNA binding (GO:1990837)	1/112	0.210301	0.291553	0	0	4.36102	6.79977	NFE2
RNA polymerase II transcription factor binding (GO:0001085)	1/121	0.225187	0.305254	0	0	4.03211	6.01117	GSC
protein tyrosine kinase activity (GO:0004713)	1/147	0.266669	0.353627	0	0	3.30972	4.37461	ROR2
cytokine activity (GO:0005125)	1/155	0.278991	0.362095	0	0	3.13652	4.00401	WNT2
GTPase activator activity (GO:0005096)	1/249	0.409464	0.520361	0	0	1.93843	1.73084	ALDH1A1
G-protein coupled receptor activity (GO:0004930)	1/267	0.431673	0.530782	0	0	1.80561	1.51687	S1PR1
GTPase regulator activity (GO:0030695)	1/275	0.44128	0.530782	0	0	1.75218	1.43342	ALDH1A1
core promoter proximal region sequence-specific DNA binding (GO:0000987)	1/278	0.444842	0.530782	0	0	1.73294	1.40375	NFE2
transcription coactivator activity (GO:0003713)	1/291	0.460021	0.530782	0	0	1.65416	1.28443	NFE2
transcription regulatory region sequence-specific DNA binding (GO:0000976)	1/292	0.461172	0.530782	0	0	1.64839	1.27583	NFE2
zinc ion binding (GO:0008270)	1/302	0.472548	0.533804	0	0	1.59282	1.19401	RNF112
transcription regulatory region DNA binding (GO:0044212)	1/374	0.547812	0.607573	0	0	1.28065	0.770727	NFE2
sequence-specific DNA binding (GO:0043565)	1/394	0.566786	0.611505	0	0	1.21424	0.689412	NFE2
transition metal ion binding (GO:0046914)	1/399	0.571407	0.611505	0	0	1.19868	0.670844	RNF112
protein kinase binding (GO:0019901)	1/495	0.651345	0.685035	0	0	0.960995	0.411994	ROR2
protein kinase activity (GO:0004672)	1/513	0.66462	0.687149	0	0	0.926353	0.378453	ROR2
DNA binding (GO:0003677)	1/893	0.853461	0.867685	0	0	0.521328	0.0826074	NFE2
RNA binding (GO:0003723)	1/1387	0.951287	0.951287	0	0	0.326822	0.0163214	NOVA1

## Sheet: CC
Term	Overlap	P-value	Adjusted P-value	Old P-value	Old Adjusted P-value	Odds Ratio	Combined Score	Genes
oxoglutarate dehydrogenase complex (GO:0045252)	2021-07-01	0.0146098	0.176043	0	0	81.1057	342.758	OGDHL
axon initial segment (GO:0043194)	2021-09-01	0.0187456	0.176043	0	0	60.8232	241.881	NFASC
actin cytoskeleton (GO:0015629)	3/294	0.0236697	0.176043	0	0	5.19878	19.462	MYBPH;SHROOM2;RCSD1
node of Ranvier (GO:0033268)	2021-12-01	0.0249176	0.176043	0	0	44.2284	163.299	NFASC
membrane raft (GO:0045121)	2/119	0.0258886	0.176043	0	0	8.47906	30.9821	KCNE3;SULF1
striated muscle thin filament (GO:0005865)	2019-01-01	0.0391719	0.221974	0	0	27.019	87.536	MYBPH
clathrin-coated endocytic vesicle membrane (GO:0030669)	1933-01-01	0.0670729	0.28506	0	0	15.1875	41.0363	ROR2
main axon (GO:0044304)	1933-01-01	0.0670729	0.28506	0	0	15.1875	41.0363	NFASC
peroxisomal membrane (GO:0005778)	1940-01-01	0.0807252	0.285931	0	0	12.4572	31.351	ACBD5
clathrin-coated endocytic vesicle (GO:0045334)	1950-01-01	0.0998908	0.285931	0	0	9.90991	22.8292	ROR2
cortical actin cytoskeleton (GO:0030864)	1952-01-01	0.103677	0.285931	0	0	9.52033	21.5776	SHROOM2
cortical cytoskeleton (GO:0030863)	1952-01-01	0.103677	0.285931	0	0	9.52033	21.5776	SHROOM2
actin filament (GO:0005884)	1955-01-01	0.109327	0.285931	0	0	8.99006	19.8987	RCSD1
ficolin-1-rich granule membrane (GO:0101003)	1961-01-01	0.120522	0.292697	0	0	8.08862	17.1149	NFASC
bicellular tight junction (GO:0005923)	1972-01-01	0.140692	0.310493	0	0	6.83167	13.3981	SHROOM2
peroxisomal part (GO:0044439)	1975-01-01	0.146114	0.310493	0	0	6.55372	12.6052	ACBD5
clathrin-coated vesicle membrane (GO:0030665)	1981-01-01	0.156858	0.313717	0	0	6.06037	11.2263	ROR2
peroxisome (GO:0005777)	1992-01-01	0.176214	0.31533	0	0	5.32485	9.24423	ACBD5
microbody (GO:0042579)	1992-01-01	0.176214	0.31533	0	0	5.32485	9.24423	ACBD5
axon (GO:0030424)	1/141	0.257293	0.437399	0	0	3.45261	4.68706	ROR2
tertiary granule (GO:0070820)	1/164	0.292612	0.473752	0	0	2.96199	3.64002	NFASC
ficolin-1-rich granule (GO:0101002)	1/184	0.321986	0.478104	0	0	2.63561	2.9868	NFASC
trans-Golgi network (GO:0005802)	1/185	0.323423	0.478104	0	0	2.62116	2.95874	NBEA
dendrite (GO:0030425)	1/215	0.365179	0.507583	0	0	2.25028	2.26687	KCNE3
polymeric cytoskeletal fiber (GO:0099513)	1/221	0.373223	0.507583	0	0	2.18825	2.15669	RCSD1
endoplasmic reticulum lumen (GO:0005788)	1/270	0.435294	0.569231	0	0	1.7852	1.48481	SPON1
focal adhesion (GO:0005925)	1/356	0.530043	0.667461	0	0	1.34682	0.85496	NFASC
nucleoplasm part (GO:0044451)	1/407	0.5787	0.702707	0	0	1.17458	0.642459	GSC
integral component of plasma membrane (GO:0005887)	3/1463	0.601969	0.705757	0	0	0.974605	0.49466	SCARA5;ROR2;KCNK2
Golgi subcompartment (GO:0098791)	1/479	0.639115	0.724331	0	0	0.993979	0.444975	NBEA
cytoskeleton (GO:0005856)	1/520	0.669648	0.734452	0	0	0.91353	0.366329	SHROOM2
nuclear body (GO:0016604)	1/618	0.73277	0.778568	0	0	0.764557	0.237719	GSC
nucleolus (GO:0005730)	1/676	0.764407	0.787571	0	0	0.696766	0.18719	NOVA1
mitochondrion (GO:0005739)	1/1026	0.890754	0.890754	0	0	0.450518	0.0521192	OGDHL

## Sheet: KEGG
Term	Overlap	P-value	Adjusted P-value	Old P-value	Old Adjusted P-value	Odds Ratio	Combined Score	Genes
Vitamin A and Carotenoid Metabolism WP716	1943-02-01	0.0036811	0.13252	0	0	24.289	136.129	RBP1;ALDH1A1
ncRNAs involved in Wnt signaling in hepatocellular carcinoma WP4336	1986-02-01	0.0140755	0.16871	0	0	11.8298	50.434	ROR2;WNT2
LncRNA involvement in canonical Wnt signaling and colorectal cancer WP4258	1994-02-01	0.0166562	0.16871	0	0	10.7967	44.2123	ROR2;WNT2
Folate-Alcohol and Cancer Pathway Hypotheses WP1589	2021-09-01	0.0187456	0.16871	0	0	60.8232	241.881	ALDH1A1
Wnt Signaling WP428	2/115	0.0242977	0.174943	0	0	8.78097	32.6422	ROR2;WNT2
Fatty Acid Omega Oxidation WP206	2015-01-01	0.0310517	0.176273	0	0	34.7456	120.64	ALDH1A1
Amplification and Expansion of Oncogenic Pathways as Metastatic Traits WP3678	2017-01-01	0.0351201	0.176273	0	0	30.3994	101.807	WNT2
Small Ligand GPCRs WP247	2019-01-01	0.0391719	0.176273	0	0	27.019	87.536	S1PR1
Signal Transduction of S1P Receptor WP26	2025-01-01	0.0512278	0.187417	0	0	20.2581	60.1965	S1PR1
TLR4 Signaling and Tolerance WP3851	2028-01-01	0.0572002	0.187417	0	0	18.0045	51.5145	INPP5D
Dopaminergic Neurogenesis WP2855	1930-01-01	0.0611615	0.187417	0	0	16.7611	46.8346	ALDH1A1
Ethanol effects on histone modifications WP3996	1931-01-01	0.063136	0.187417	0	0	16.2016	44.7564	ALDH1A1
Wnt Signaling in Kidney Disease WP4150	1936-01-01	0.0729479	0.187417	0	0	13.8836	36.3475	WNT2
G13 Signaling Pathway WP524	1939-01-01	0.0787869	0.187417	0	0	12.7856	32.4884	MYBPH
Tryptophan metabolism WP465	1946-01-01	0.0922718	0.187417	0	0	10.793	25.7198	ALDH1A1
Differentiation Pathway WP2848	1948-01-01	0.0960891	0.187417	0	0	10.3326	24.204	WNT2
IL-3 Signaling Pathway WP286	1949-01-01	0.0979919	0.187417	0	0	10.1169	23.5002	INPP5D
Wnt Signaling Pathway WP363	1952-01-01	0.103677	0.187417	0	0	9.52033	21.5776	ROR2
Cardiac Progenitor Differentiation WP2406	1953-01-01	0.105564	0.187417	0	0	9.33677	20.9932	ROR2
IL-4 Signaling Pathway WP395	1954-01-01	0.107447	0.187417	0	0	9.16015	20.434	INPP5D
Hematopoietic Stem Cell Differentiation WP2849	1955-01-01	0.109327	0.187417	0	0	8.99006	19.8987	NFE2
Kit receptor signaling pathway WP304	1959-01-01	0.116806	0.188644	0	0	8.36838	17.9689	INPP5D
TYROBP Causal Network WP3945	1961-01-01	0.120522	0.188644	0	0	8.08862	17.1149	KCNE3
Retinoblastoma Gene in Cancer WP2446	1987-01-01	0.16747	0.241577	0	0	5.63585	10.071	RBP1
Amino Acid metabolism WP3925	1991-01-01	0.174472	0.241577	0	0	5.38428	9.40089	ALDH1A1
GPCRs, Other WP117	1991-01-01	0.174472	0.241577	0	0	5.38428	9.40089	S1PR1
B Cell Receptor Signaling Pathway WP23	1997-01-01	0.184868	0.246491	0	0	5.04624	8.51863	INPP5D
Wnt Signaling Pathway and Pluripotency WP399	1/102	0.193433	0.2487	0	0	4.79522	7.8777	WNT2
DNA Damage Response (only ATM dependent) WP710	1/110	0.206955	0.25691	0	0	4.44149	6.99647	WNT2
ESC Pluripotency Pathways WP3931	1/116	0.216951	0.260341	0	0	4.20848	6.43091	WNT2
Ectoderm Differentiation WP2858	1/138	0.252562	0.293297	0	0	3.52875	4.85592	ROR2
Breast cancer pathway WP4262	1/154	0.277462	0.306642	0	0	3.15718	4.04773	WNT2
Epithelial to mesenchymal transition in colorectal cancer WP4239	1/159	0.285076	0.306642	0	0	3.0565	3.8359	WNT2
EGF/EGFR Signaling Pathway WP437	1/162	0.289607	0.306642	0	0	2.99909	3.71657	INPP5D
Circadian rhythm related genes WP3594	1/201	0.346016	0.355902	0	0	2.40951	2.55714	PROK1
Ciliary landscape WP4352	1/216	0.366526	0.366526	0	0	2.23971	2.24796	EFHC2
